# Supplementary material for: Characterizing the neurotranscriptomic states in alternative stress coping styles
Source: BMC Genomics. 2015 Jun 2;16(1):425. doi: 10.1186/s12864-015-1626-x (PMC4450845; doi:10.1186/s12864-015-1626-x)
Supplement: Additional file 1: Table S1. — Description of data: Quantification (counts per million) and statistical results of all genes that underwent edgeR differential expression analysis. Bold are genes that were also identified as differentially expressed with anxiolytic drug treatment [24]. Yellow cell color are genes associated with line differences by comparing different analysis methods (edgeR, WGCNA) and experiments (artificial selection, pharmacology). [file 12864_2015_1626_MOESM1_ESM.xlsx]

## Sheet: LSB vs HSB
Ensembl ID	Gene Symbol	Gene Description from Ensembl	LSB_FemalePool1	LSB_FemalePool2 (this biological replicate was identified as an outlier by WGCNA analysis)	LSB_MalePool1	LSB_MalePool2	HSB_FemalePool1	HSB_FemalePool2	HSB_MalePool1	HSB_MalePool2	log(fold_change)	log(counts_per_million)	Likelihood Ratio (LR)	P-Value	False Discovery Rate (FDR)
ENSDARG00000088383	cox5aa	cytochrome c oxidase subunit Vaa [Source:ZFIN;Acc:ZDB-GENE-050522-133]	13.4631	12.5597	10.8852	12.718	0.380639	0.815856	0.400951	0.286062	-4.81119	2.70595	556.764	4.25163e-123	6.32089e-119
ENSDARG00000016391	tceb3	transcription elongation factor B (SIII), polypeptide 3 [Source:ZFIN;Acc:ZDB-GENE-031118-126]	10.5904	11.8909	10.7903	10.8467	0.830486	0.652685	0.647691	0.980783	-3.84023	2.58456	424.478	2.58681e-94	1.9229e-90
ENSDARG00000070516	si:dkeyp-52c3.2	si:dkeyp-52c3.2 [Source:ZFIN;Acc:ZDB-GENE-110411-46]	1.24341	2.30386	1.51887	1.52478	19.2396	35.1362	33.0322	23.0484	4.03564	3.85266	411.191	2.01777e-91	9.99942e-88
ENSDARG00000075600	si:dkeyp-41f9.3	si:dkeyp-41f9.3 [Source:ZFIN;Acc:ZDB-GENE-091118-56]	9.47565	8.36077	11.2017	7.79715	0.276829	0.489514	0.308424	0.449526	-4.66157	2.2835	389.342	1.15094e-86	4.27777e-83
ENSDARG00000093323	si:ch211-114l13.1	si:ch211-114l13.1 [Source:ZFIN;Acc:ZDB-GENE-070424-109]	2.95846	1.48636	2.15173	2.42578	18.6167	17.133	17.1792	17.8584	2.96099	3.30194	370.53	1.43499e-82	4.26681e-79
ENSDARG00000091765	PLA2G4C (3 of 5)	phospholipase A2, group IVC (cytosolic, calcium-independent) [Source:HGNC Symbol;Acc:9037]	31.0853	50.0532	18.6062	26.9262	4.74069	4.46001	3.6394	3.7188	-2.91067	4.18117	292.074	1.75648e-65	4.35226e-62
ENSDARG00000074345	si:ch211-214b16.4	si:ch211-214b16.4 [Source:ZFIN;Acc:ZDB-GENE-081105-53]	2.57257	2.00659	3.25924	2.14855	13.7376	17.8944	15.7913	16.8776	2.66064	3.19473	289.448	6.55744e-65	1.39271e-61
ENSDARG00000036588	mhc1zba	major histocompatibility complex class I ZBA [Source:ZFIN;Acc:ZDB-GENE-040426-2149]	263.603	263.197	250.55	260.425	90.5576	109.433	90.5842	104.208	-1.41794	7.49029	287.446	1.79047e-64	3.32737e-61
ENSDARG00000045999	saa	serum amyloid A [Source:ZFIN;Acc:ZDB-GENE-040927-15]	0.128629	0.483067	0.0316431	0	5.32895	9.0832	7.64892	6.45682	5.50557	1.83622	284.645	7.30191e-64	1.20619e-60
ENSDARG00000058753	CU929149.1	Uncharacterized protein [Source:UniProtKB/TrEMBL;Acc:F1R2S3]	1.02903	1.26341	0.696149	1.35151	8.82391	11.5308	9.62283	11.6059	3.2387	2.49538	283.148	1.54704e-63	2.29999e-60
ENSDARG00000088423	si:ch211-66k16.28	si:ch211-66k16.28 [Source:ZFIN;Acc:ZDB-GENE-120709-59]	0.814648	0.483067	1.20244	0.51981	9.27376	8.26734	7.98818	10.8703	3.56442	2.28197	271.147	6.38275e-61	8.62658e-58
ENSDARG00000071643	zgc:171490	zgc:171490 [Source:ZFIN;Acc:ZDB-GENE-080204-29]	1.20053	1.22625	0.854365	1.52478	8.96233	10.443	8.91346	8.09146	2.89556	2.34028	243.711	6.10289e-55	7.56097e-52
ENSDARG00000094045	si:dkeyp-73d8.8	si:dkeyp-73d8.8 [Source:ZFIN;Acc:ZDB-GENE-070912-684]	36.7449	26.5687	31.9596	27.4113	98.9662	79.4644	100.855	83.4483	1.54691	5.91739	241.551	1.80558e-54	2.06489e-51
ENSDARG00000041413	si:ch211-119b12.8	si:ch211-119b12.8 [Source:ZFIN;Acc:ZDB-GENE-041210-320]	4.58776	11.1849	6.80327	5.68325	0.346036	0.163171	0.154212	0.286062	-4.88497	1.89684	240.379	3.25078e-54	3.4521e-51
ENSDARG00000006757	klhl41b	kelch-like 41b (Drosophila) [Source:ZFIN;Acc:ZDB-GENE-030131-9875]	12.7342	17.539	5.2844	6.44564	0.519054	0.707075	0.801903	0.817319	-3.74364	2.50793	222.285	2.87073e-50	2.84528e-47
ENSDARG00000077389	BX119910.7	Uncharacterized protein [Source:UniProtKB/TrEMBL;Acc:F1QUY9]	0.986153	1.4492	0.569576	0.589118	17.4402	11.8027	8.04987	21.1277	4.05148	2.94177	220.5	7.03483e-50	6.53667e-47
ENSDARG00000024877	ptgr1	prostaglandin reductase 1 [Source:ZFIN;Acc:ZDB-GENE-041212-80]	36.7021	42.3613	37.0541	39.263	14.6373	12.4554	14.1258	13.4858	-1.52334	4.72544	207.34	5.22685e-47	4.57103e-44
ENSDARG00000006447	slc19a3a	solute carrier family 19, member 3a [Source:ZFIN;Acc:ZDB-GENE-110411-41]	6.64582	8.47225	8.60693	7.93576	1.45335	1.19659	0.77106	0.776453	-2.95852	2.18528	207.051	6.04375e-47	4.9918e-44
ENSDARG00000069471	mhc1zca	major histocompatibility complex class I ZCA [Source:ZFIN;Acc:ZDB-GENE-070424-4]	2.61545	2.34102	1.96187	1.80201	11.4538	9.68149	10.0238	10.5843	2.25281	2.64296	201.942	7.8722e-46	6.15979e-43
ENSDARG00000096556	si:dkey-19f4.2	si:dkey-19f4.2 [Source:ZFIN;Acc:ZDB-GENE-121214-262]	0	0.037159	0	0.034654	3.56417	2.2844	4.19457	2.0433	7.21201	0.603249	198.891	3.64592e-45	2.71019e-42
ENSDARG00000068637	CR388129.1	Uncharacterized protein [Source:UniProtKB/TrEMBL;Acc:E7FBQ2]	68.8592	46.746	56.6412	61.095	6.81691	9.24637	7.83397	18.7575	-2.5147	5.1157	176.159	3.34368e-40	2.36717e-37
ENSDARG00000087678	rbm22	RNA binding motif protein 22 [Source:ZFIN;Acc:ZDB-GENE-040426-2298]	0.128629	0.594544	0.284788	0.034654	4.32545	3.9705	3.30014	3.63707	3.83242	0.998557	167.608	2.46391e-38	1.66505e-35
ENSDARG00000075141	gprc5bb	G protein-coupled receptor, family C, group 5, member Bb [Source:ZFIN;Acc:ZDB-GENE-090313-75]	109.163	81.0809	95.7205	121.739	240.945	250.74	229.221	237.104	1.21452	7.40921	167.035	3.28702e-38	2.1247e-35
ENSDARG00000021265	mybpc2b	myosin binding protein C, fast type b [Source:ZFIN;Acc:ZDB-GENE-050320-80]	11.1049	10.9619	9.71444	9.39123	1.14192	0.979027	2.37487	2.41109	-2.61019	2.60409	165.306	7.84421e-38	4.85916e-35
ENSDARG00000076128	prkar1aa	protein kinase, cAMP-dependent, regulatory, type I, alpha (tissue specific extinguisher 1) a [Source:ZFIN;Acc:ZDB-GENE-050116-2]	120.482	104.38	144.103	166.582	302.678	364.198	299.572	325.661	1.26573	7.82886	162.899	2.63158e-37	1.56495e-34
ENSDARG00000096659	si:ch211-233g6.5	si:ch211-233g6.5 [Source:ZFIN;Acc:ZDB-GENE-121214-5]	1.02903	0.668862	0.60122	0.415848	5.12133	5.81977	4.68805	4.00486	2.85463	1.45135	161.291	5.90862e-37	3.3786e-34
ENSDARG00000042285	atp8b3	ATPase, aminophospholipid transporter, class I, type 8B, member 3 [Source:ZFIN;Acc:ZDB-GENE-050208-424]	0.900401	0.891816	0.980937	0.86635	8.54709	6.85319	5.42826	4.04573	2.70588	1.81363	160.357	9.45545e-37	5.20645e-34
ENSDARG00000093024	si:ch211-213a13.2	si:ch211-213a13.2 [Source:ZFIN;Acc:ZDB-GENE-050208-551]	7.20321	6.6143	9.36637	4.8169	23.7381	32.5799	24.0571	27.7071	1.91967	4.0744	158.606	2.28109e-36	1.21118e-33
ENSDARG00000091847	CR457441.2	Uncharacterized protein [Source:UniProtKB/TrEMBL;Acc:E7F4S9]	34.8155	21.6265	34.8074	37.5303	7.54358	11.2588	9.7462	7.06981	-1.87202	4.36559	154.999	1.40063e-35	7.1804e-33
ENSDARG00000028583	SLC16A3 (2 of 2)	solute carrier family 16, member 3 (monocarboxylic acid transporter 4) [Source:HGNC Symbol;Acc:10924]	27.1835	26.0856	28.194	28.139	8.96233	10.8781	10.1163	12.0555	-1.41146	4.25218	152.426	5.11378e-35	2.53422e-32
ENSDARG00000088711	lgals1l1	lectin, galactoside-binding, soluble, 1 (galectin 1)-like 1 [Source:ZFIN;Acc:ZDB-GENE-030131-4905]	5.40241	4.64487	6.80327	4.29709	22.7692	16.6435	21.4972	16.9594	1.86205	3.62364	152.266	5.54207e-35	2.65787e-32
ENSDARG00000033367	rrm2b	ribonucleotide reductase M2 b [Source:ZFIN;Acc:ZDB-GENE-030616-614]	40.6895	35.8213	34.2379	35.0352	99.0009	73.6446	75.5022	66.5298	1.08625	5.84236	148.188	4.316e-34	2.00519e-31
ENSDARG00000077405	si:ch211-116m6.3	si:ch211-116m6.3 [Source:ZFIN;Acc:ZDB-GENE-030131-3273]	23.2389	25.0823	26.865	21.3469	49.6561	57.5994	52.1545	56.1907	1.13451	5.27871	139.607	3.24405e-32	1.46149e-29
ENSDARG00000094604	si:ch73-256j6.3	si:ch73-256j6.3 [Source:ZFIN;Acc:ZDB-GENE-070705-224]	5.35953	4.3476	3.82882	3.84659	0.795882	0	0.524321	0.653855	-3.04388	1.29556	136.638	1.4472e-31	6.32809e-29
ENSDARG00000017246	prx	periaxin [Source:ZFIN;Acc:ZDB-GENE-030131-5790]	7.0317	5.53669	6.42356	7.58922	0.795882	1.41415	0.801903	1.87983	-2.50442	1.98751	133.138	8.43472e-31	3.58283e-28
ENSDARG00000075315	si:dkey-237g15.2	si:dkey-237g15.2 [Source:ZFIN;Acc:ZDB-GENE-060503-157]	10.5476	6.98589	11.3599	9.46054	2.14542	3.20903	1.91223	1.96157	-2.10418	2.58098	132.659	1.07361e-30	4.4337e-28
ENSDARG00000092077	si:dkey-147f3.4	si:dkey-147f3.4 [Source:ZFIN;Acc:ZDB-GENE-061009-29]	0.171505	0.260113	0.348074	0.138616	2.24923	2.66513	2.68329	2.73802	3.43415	0.464438	127.539	1.41611e-29	5.6901e-27
ENSDARG00000078492	swi5	SWI5 recombination repair homolog (yeast) [Source:ZFIN;Acc:ZDB-GENE-091204-368]	10.5047	9.80997	8.03736	6.58426	2.35304	2.39318	2.46739	2.32936	-1.86793	2.48679	125.808	3.38793e-29	1.32548e-26
ENSDARG00000087851	MRPL53 (2 of 2)	mitochondrial ribosomal protein L53 [Source:HGNC Symbol;Acc:16684]	0.0428762	0.037159	0	0.589118	4.77529	2.8283	3.23845	3.31014	4.39351	0.877593	123.611	1.02493e-28	3.90709e-26
ENSDARG00000004539	ptgs2a	prostaglandin-endoperoxide synthase 2a [Source:ZFIN;Acc:ZDB-GENE-020530-2]	3.51585	3.86454	3.41746	4.01986	11.3154	9.89905	10.6098	12.791	1.56999	2.88368	116.098	4.52306e-27	1.68111e-24
ENSDARG00000006372	ugt5c2	UDP glucuronosyltransferase 5 family, polypeptide C2 [Source:ZFIN;Acc:ZDB-GENE-060825-206]	13.9348	13.0056	11.2333	10.3269	4.8445	5.60221	3.8553	4.0866	-1.43139	3.06993	113.196	1.95433e-26	7.08658e-24
ENSDARG00000060953	CU481774.1	Uncharacterized protein [Source:UniProtKB/TrEMBL;Acc:E7FB20]	3.34435	4.64487	4.20854	2.21786	0.311432	0.870246	0.215897	0.286062	-3.25568	1.02688	112.808	2.37727e-26	8.41497e-24
ENSDARG00000093606	RPS11 (2 of 2)	ribosomal protein S11 [Source:HGNC Symbol;Acc:10384]	10.376	8.54657	4.80976	6.5496	2.21463	2.50196	1.85054	1.59377	-1.88789	2.27015	110.403	7.99526e-26	2.76432e-23
ENSDARG00000009626	NRBP2 (2 of 2)	nuclear receptor binding protein 2 [Source:HGNC Symbol;Acc:19339]	64.8717	56.8533	67.1467	67.5753	35.3995	37.8557	39.0465	34.3274	-0.826602	5.65888	105.473	9.61868e-25	3.25002e-22
ENSDARG00000068621	si:ch211-181d7.3	si:ch211-181d7.3 [Source:ZFIN;Acc:ZDB-GENE-121214-30]	84.5948	49.3843	73.507	74.4714	14.3951	33.6677	21.2196	16.9594	-1.74202	5.52676	104.969	1.2406e-24	4.09867e-22
ENSDARG00000088745	MFAP4 (7 of 14)	microfibrillar-associated protein 4 [Source:HGNC Symbol;Acc:7035]	3.6016	2.93556	2.75295	3.70798	0.692072	0.271952	0.431794	0.612989	-2.66812	0.927471	103.857	2.17447e-24	6.91984e-22
ENSDARG00000044796	SAMD9	sterile alpha motif domain containing 9 [Source:HGNC Symbol;Acc:1348]	1.20053	1.37488	1.64544	1.24754	6.7477	6.2549	8.26577	4.20919	2.19592	1.94421	103.845	2.18761e-24	6.91984e-22
ENSDARG00000095295	si:rp71-36a1.1	si:rp71-36a1.1 [Source:ZFIN;Acc:ZDB-GENE-050208-407]	10.9334	8.73236	9.42965	9.73777	2.38765	0.271952	2.37487	1.06251	-2.6335	2.50422	103.283	2.90497e-24	8.99755e-22
ENSDARG00000091348	rtn3	reticulon 3 [Source:ZFIN;Acc:ZDB-GENE-030710-5]	14.7923	17.2789	14.9356	17.8815	5.60578	6.47246	5.86006	7.96886	-1.35481	3.51357	98.6655	2.98958e-23	9.07063e-21
ENSDARG00000079589	si:dkeyp-73d8.6	si:dkeyp-73d8.6 [Source:ZFIN;Acc:ZDB-GENE-070912-683]	7.97498	6.76294	4.99962	4.7476	17.1288	14.9574	17.0867	14.9569	1.3985	3.46238	98.4483	3.33624e-23	9.72545e-21
ENSDARG00000086842	dap1b	death associated protein 1b [Source:ZFIN;Acc:ZDB-GENE-000511-4]	39.4461	53.2117	41.3892	39.6095	13.184	3.80733	13.509	8.33666	-2.17655	4.74381	98.4734	3.29425e-23	9.72545e-21
ENSDARG00000094433	caspbl	caspase b, like [Source:ZFIN;Acc:ZDB-GENE-090311-53]	0.34301	0.074318	0.569576	0.554464	3.66798	3.04586	2.71413	2.57456	2.92625	0.739605	97.3036	5.94731e-23	1.70036e-20
ENSDARG00000020278	si:dkeyp-120h9.1	si:dkeyp-120h9.1 [Source:ZFIN;Acc:ZDB-GENE-070705-534]	14.1063	9.25259	12.4674	9.46054	4.18703	4.02489	4.19457	2.90148	-1.57941	2.92944	94.3889	2.59244e-22	7.27204e-20
ENSDARG00000088609	CU571257.1	Uncharacterized protein [Source:UniProtKB/TrEMBL;Acc:F1QLK2]	2.65833	0.780339	1.42394	2.59905	7.19755	10.5517	8.38913	8.09146	2.18532	2.36143	89.7541	2.69685e-21	7.42482e-19
ENSDARG00000070844	gamt	guanidinoacetate N-methyltransferase [Source:ZFIN;Acc:ZDB-GENE-051030-97]	7.37471	6.46566	4.8414	5.68325	2.18003	1.30537	1.94307	1.55291	-1.77786	1.98399	88.8433	4.27357e-21	1.15518e-18
ENSDARG00000024471	nsl1	NSL1, MIND kinetochore complex component, homolog (S. cerevisiae) [Source:ZFIN;Acc:ZDB-GENE-041014-362]	1.84368	2.19238	1.55051	1.31685	6.40166	5.98294	11.6276	6.62028	2.12461	2.22831	88.2988	5.62788e-21	1.4941e-18
ENSDARG00000006314	itgav	integrin, alpha V [Source:ZFIN;Acc:ZDB-GENE-060616-382]	108.991	93.4177	120.719	94.5361	182.949	189.17	175.617	180.709	0.781034	7.15829	87.9258	6.79574e-21	1.77249e-18
ENSDARG00000061231	tinagl1	tubulointerstitial nephritis antigen-like 1 [Source:ZFIN;Acc:ZDB-GENE-060503-240]	46.4778	51.1679	64.995	50.8721	94.4678	90.0705	93.5142	91.5806	0.77296	6.18408	86.656	1.29136e-20	3.3101e-18
ENSDARG00000053906	angpt2b	angiopoietin 2b [Source:ZFIN;Acc:ZDB-GENE-010817-2]	9.94729	10.3302	9.42965	10.7774	3.9102	4.07928	4.22541	4.41352	-1.30491	2.84622	86.2404	1.5934e-20	4.01509e-18
ENSDARG00000044670	ITGAL	integrin, alpha L (antigen CD11A (p180), lymphocyte function-associated antigen 1; alpha polypeptide) [Source:HGNC Symbol;Acc:6148]	33.958	21.5151	32.5291	26.8222	13.7722	13.5432	12.6762	11.892	-1.16637	4.38529	84.4109	4.01929e-20	9.79588e-18
ENSDARG00000091801	serpinb1l4	serpin peptidase inhibitor, clade B (ovalbumin), member 1, like 4 [Source:ZFIN;Acc:ZDB-GENE-030131-7169]	3.90174	3.75306	6.0122	4.7476	9.72361	13.0537	11.9052	13.0771	1.35581	3.03531	84.4331	3.97435e-20	9.79588e-18
ENSDARG00000070526	ZC2HC1C	zinc finger, C2HC-type containing 1C [Source:HGNC Symbol;Acc:20354]	2.95846	6.68862	4.24018	3.39609	0.726675	0.870246	0.709375	0.939917	-2.43797	1.38203	83.9118	5.17361e-20	1.24058e-17
ENSDARG00000045827	lyrm5b	LYR motif containing 5b [Source:ZFIN;Acc:ZDB-GENE-070424-20]	0.471639	0.631703	0.379718	0.727734	2.80289	2.99147	2.93003	2.61542	2.33294	0.738573	83.7368	5.6523e-20	1.33385e-17
ENSDARG00000029596	trim55a	tripartite motif-containing 55a [Source:ZFIN;Acc:ZDB-GENE-040718-50]	0.771772	0.520226	0.60122	0.69308	3.25274	2.99147	2.6216	3.51447	2.24037	0.880169	83.6473	5.91412e-20	1.37383e-17
ENSDARG00000077045	scg5	secretogranin V [Source:ZFIN;Acc:ZDB-GENE-040426-1687]	10.4618	8.99248	7.53107	5.61395	2.24923	2.33879	2.18981	3.10581	-1.71595	2.41819	83.3125	7.00556e-20	1.60233e-17
ENSDARG00000036700	si:ch211-114n24.6	si:ch211-114n24.6 [Source:ZFIN;Acc:ZDB-GENE-120214-26]	102.903	112.889	111.257	101.051	64.5703	59.6663	68.2234	72.6597	-0.71483	6.44213	83.0548	7.9811e-20	1.7978e-17
ENSDARG00000088274	si:ch211-181d7.1	si:ch211-181d7.1 [Source:ZFIN;Acc:ZDB-GENE-121214-14]	6.00267	4.57056	5.41098	5.50998	1.41875	2.2844	1.44959	1.43031	-1.759	1.81806	82.9846	8.26956e-20	1.83498e-17
ENSDARG00000044254	anxa3b	annexin A3b [Source:ZFIN;Acc:ZDB-GENE-041114-128]	78.5921	66.9233	97.9355	78.7685	43.1161	50.9094	47.4973	39.0679	-0.853667	5.97621	82.9298	8.50197e-20	1.85881e-17
ENSDARG00000088424	41527	septin 10 [Source:ZFIN;Acc:ZDB-GENE-050417-3]	5.87404	4.31044	2.40488	4.8169	14.9834	12.2378	14.5576	11.0338	1.60729	3.12646	82.1038	1.29127e-19	2.78222e-17
ENSDARG00000093381	tgm2l	transglutaminase 2, like [Source:ZFIN;Acc:ZDB-GENE-050420-97]	9.08976	13.4516	14.9988	15.6636	5.74419	4.62318	5.36658	4.90391	-1.3732	3.21958	81.1147	2.12994e-19	4.52368e-17
ENSDARG00000093686	si:rp71-36a1.2	si:rp71-36a1.2 [Source:ZFIN;Acc:ZDB-GENE-050208-646]	3.30147	2.56397	3.10103	2.6337	7.26675	10.4973	7.30965	8.00973	1.47818	2.45873	79.7281	4.29636e-19	8.99633e-17
ENSDARG00000089095	MRPS12 (2 of 2)	mitochondrial ribosomal protein S12 [Source:HGNC Symbol;Acc:10380]	1.37204	1.07761	0.379718	0.69308	4.18703	3.64416	4.25625	3.5962	2.21241	1.24976	79.5683	4.65839e-19	9.61893e-17
ENSDARG00000093350	si:dkey-58f10.7	si:dkey-58f10.7 [Source:ZFIN;Acc:ZDB-GENE-060526-321]	3.73023	4.49624	3.89211	3.11886	0.830486	1.19659	0.956115	1.02165	-1.96199	1.2809	79.5087	4.80099e-19	9.77758e-17
ENSDARG00000093954	si:dkey-9i23.16	si:dkey-9i23.16 [Source:ZFIN;Acc:ZDB-GENE-090313-362]	9.5614	6.76294	6.29698	7.03476	17.717	17.6225	15.4212	14.9161	1.1327	3.56375	79.175	5.68441e-19	1.13881e-16
ENSDARG00000057884	zgc:114174	zgc:114174 [Source:ZFIN;Acc:ZDB-GENE-050626-103]	1.67217	1.30056	1.8353	1.87132	4.98292	4.46001	6.1068	5.27171	1.62891	1.7761	79.1541	5.745e-19	1.13881e-16
ENSDARG00000035882	hrsp12	heat-responsive protein 12 [Source:ZFIN;Acc:ZDB-GENE-040718-315]	11.2764	11.3707	10.5372	9.87639	21.1082	22.6808	23.1626	21.1277	1.01274	4.02792	78.5601	7.75994e-19	1.51799e-16
ENSDARG00000088967	WNK4 (4 of 5)	WNK lysine deficient protein kinase 4 [Source:HGNC Symbol;Acc:14544]	30.142	35.1896	35.1872	33.7876	17.2672	18.4383	20.1092	16.4281	-0.916883	4.69709	76.7967	1.89498e-18	3.64114e-16
ENSDARG00000042332	plin2	perilipin 2 [Source:ZFIN;Acc:ZDB-GENE-050913-12]	9.5614	9.95861	10.3473	9.114	4.42926	4.67757	2.59076	3.88227	-1.37428	2.77702	76.7807	1.91033e-18	3.64114e-16
ENSDARG00000015575	cyp3c1	cytochrome P450, family 3, subfamily c, polypeptide 1 [Source:ZFIN;Acc:ZDB-GENE-030131-3060]	39.4033	38.3481	36.9592	37.3223	65.5738	65.3773	58.5697	56.6402	0.67062	5.63231	76.3065	2.42881e-18	4.57078e-16
ENSDARG00000035819	sirt3	sirtuin (silent mating type information regulation 2 homolog) 3 (S. cerevisiae) [Source:ZFIN;Acc:ZDB-GENE-070112-1762]	37.5167	38.7568	34.7125	33.4758	21.2466	22.4632	18.6597	19.9426	-0.835941	4.8297	75.4877	3.67685e-18	6.83296e-16
ENSDARG00000089756	CABZ01080457.1	Uncharacterized protein [Source:UniProtKB/TrEMBL;Acc:E7F425]	6.47431	4.83067	5.34769	7.86646	1.69558	2.50196	1.66549	1.71637	-1.73506	2.01087	75.2204	4.20984e-18	7.72688e-16
ENSDARG00000078891	C7H7orf43	chromosome 7 open reading frame 43 [Source:HGNC Symbol;Acc:25604]	53.1237	50.9821	48.857	58.288	80.1419	88.0581	82.8427	93.6648	0.683937	6.11442	74.6395	5.65018e-18	1.02441e-15
ENSDARG00000003068	gorasp1	golgi reassembly stacking protein 1 [Source:ZFIN;Acc:ZDB-GENE-030826-23]	35.0299	34.4092	35.0922	42.3125	18.9628	22.4632	18.6597	12.9545	-1.04135	4.7843	72.1624	1.98195e-17	3.55007e-15
ENSDARG00000095936	si:ch73-303g23.4	si:ch73-303g23.4 [Source:ZFIN;Acc:ZDB-GENE-050506-148]	2.74408	2.63829	4.6199	2.84163	7.54358	8.81125	8.32745	9.6035	1.3954	2.54676	71.4441	2.85223e-17	4.98871e-15
ENSDARG00000019045	WU:FC32F04	Uncharacterized protein [Source:UniProtKB/TrEMBL;Acc:E7F0H6]	19.8088	15.6068	24.3336	28.3123	10.3465	6.36368	11.6276	7.8054	-1.27275	3.96408	71.4535	2.83863e-17	4.98871e-15
ENSDARG00000095009	si:dkey-15h8.1	si:dkey-15h8.1 [Source:ZFIN;Acc:ZDB-GENE-050208-622]	19.6373	16.5358	27.0549	22.733	9.03154	7.66905	12.0902	6.0073	-1.30382	3.92348	70.9863	3.59721e-17	6.21858e-15
ENSDARG00000051913	ddr2a	discoidin domain receptor tyrosine kinase 2a [Source:ZFIN;Acc:ZDB-GENE-090316-2]	8.78963	7.06021	8.67022	8.00507	16.9558	17.8944	17.3951	14.9569	1.02494	3.63117	70.7711	4.01166e-17	6.85532e-15
ENSDARG00000087431	zgc:173962	zgc:173962 [Source:ZFIN;Acc:ZDB-GENE-071004-68]	3.47297	3.45579	4.11361	3.32678	1.21113	0.979027	1.14117	0.899051	-1.76975	1.23775	69.2279	8.77195e-17	1.48196e-14
ENSDARG00000022437	CD81 (2 of 2)	CD81 molecule [Source:HGNC Symbol;Acc:1701]	57.2826	80.8208	72.9058	71.5951	41.9395	35.8977	45.0608	42.8684	-0.793336	5.81504	68.5572	1.23249e-16	2.05881e-14
ENSDARG00000017687	dnajc5gb	DnaJ (Hsp40) homolog, subfamily C, member 5 gamma b [Source:ZFIN;Acc:ZDB-GENE-040426-1238]	10.6333	13.3401	9.65116	9.98035	4.70609	5.76538	4.74973	4.29093	-1.18465	2.98769	67.3508	2.27253e-16	3.75397e-14
ENSDARG00000003084	spire2	spire homolog 2 (Drosophila) [Source:ZFIN;Acc:ZDB-GENE-041114-29]	26.7548	25.231	27.403	31.1539	48.7564	42.0438	49.9647	47.7314	0.752001	5.22133	67.3232	2.30455e-16	3.76502e-14
ENSDARG00000026925	nos2a	nitric oxide synthase 2a, inducible [Source:ZFIN;Acc:ZDB-GENE-040305-1]	1.88655	4.5334	2.0568	3.0149	8.92772	10.9325	14.6193	7.6828	1.85347	2.7392	67.2737	2.36318e-16	3.81885e-14
ENSDARG00000030097	sdcbp	syndecan binding protein (syntenin) [Source:ZFIN;Acc:ZDB-GENE-081104-57]	136.775	126.638	137.679	152.2	203.607	226.264	214.077	225.784	0.631807	7.47116	65.891	4.76571e-16	7.61847e-14
ENSDARG00000074116	PKD1L2 (4 of 4)	polycystic kidney disease 1-like 2 [Source:HGNC Symbol;Acc:21715]	5.70254	5.61101	4.58825	6.27237	11.9036	11.2588	12.8304	12.3824	1.10844	3.13406	65.7294	5.17284e-16	8.18134e-14
ENSDARG00000002897	CR318593.1	Uncharacterized protein [Source:UniProtKB/TrEMBL;Acc:E7F3N0]	36.8736	37.7907	38.8578	39.5402	55.1581	66.8458	63.2886	60.7268	0.660748	5.63548	65.6944	5.2655e-16	8.24023e-14
ENSDARG00000086261	AL935181.3	Uncharacterized protein [Source:UniProtKB/TrEMBL;Acc:E7F7A1]	0.600267	0.408749	0.664506	0.485156	2.18003	3.04586	2.09728	2.57456	2.15113	0.554619	65.1377	6.98415e-16	1.0816e-13
ENSDARG00000071682	ATCAY (3 of 3)	ataxia, cerebellar, Cayman type [Source:HGNC Symbol;Acc:779]	7.80347	11.1477	13.4483	9.21796	4.56767	3.31781	4.68805	3.8414	-1.35244	2.87418	65.0355	7.35615e-16	1.12746e-13
ENSDARG00000091601	cyp2aa7	cytochrome P450, family 2, subfamily AA, polypeptide 7 [Source:ZFIN;Acc:ZDB-GENE-071004-48]	13.6775	15.7926	13.5116	16.3567	8.89312	5.76538	6.6928	4.65872	-1.21068	3.42554	63.9797	1.25706e-15	1.90702e-13
ENSDARG00000017407	ttll12	tubulin tyrosine ligase-like family, member 12 [Source:ZFIN;Acc:ZDB-GENE-040426-697]	10.2045	10.5903	8.89172	10.5002	4.74069	4.46001	4.19457	5.23084	-1.12932	2.88628	63.3841	1.70089e-15	2.55426e-13
ENSDARG00000076357	CABZ01102039.1	Uncharacterized protein [Source:UniProtKB/TrEMBL;Acc:E7F894]	4.41625	4.27328	5.79069	4.95552	1.9032	2.01244	1.38791	1.55291	-1.54148	1.7293	63.3165	1.76023e-15	2.61693e-13
ENSDARG00000061687	atxn1a	ataxin 1a [Source:ZFIN;Acc:ZDB-GENE-060503-759]	28.5556	26.2342	38.13	36.3174	48.8257	50.5831	55.2079	54.8012	0.686188	5.39969	62.602	2.53001e-15	3.72413e-13
ENSDARG00000030761	syt16	synaptotagmin XVI [Source:ZFIN;Acc:ZDB-GENE-090313-210]	76.9628	69.413	78.0953	83.2042	47.8568	54.608	55.0537	51.9815	-0.57606	6.01683	61.156	5.27266e-15	7.68517e-13
ENSDARG00000088444	CU929133.1	selenoprotein L [Source:RefSeq peptide;Acc:NP_001177311]	46.4778	50.0532	44.3004	44.0452	26.0219	32.9606	26.0001	28.1975	-0.734389	5.22274	60.8178	6.26083e-15	9.03687e-13
ENSDARG00000009018	rhbg	Rhesus blood group, B glycoprotein [Source:ZFIN;Acc:ZDB-GENE-030131-9542]	40.6895	39.2027	39.3008	45.2581	57.5804	64.6702	68.8711	66.0394	0.62212	5.71593	59.6824	1.1147e-14	1.57831e-12
ENSDARG00000068374	si:ch211-132b12.7	si:ch211-132b12.7 [Source:ZFIN;Acc:ZDB-GENE-050419-250]	98.401	101.89	98.0621	107.601	148.103	150.009	169.201	150.019	0.582112	6.99664	59.6992	1.10524e-14	1.57831e-12
ENSDARG00000041623	mt2	metallothionein 2 [Source:ZFIN;Acc:ZDB-GENE-030131-4174]	614.502	692.161	608.149	621	414.689	391.176	449.651	305.963	-0.722542	9.00423	59.6082	1.15752e-14	1.62347e-12
ENSDARG00000091604	CABZ01079302.1	Uncharacterized protein [Source:UniProtKB/TrEMBL;Acc:H9GZ31]	1.11478	1.04045	1.10751	1.17824	4.08322	3.69855	2.93003	3.35101	1.62725	1.19016	59.4759	1.23804e-14	1.71669e-12
ENSDARG00000092127	G3BP2 (1 of 3)	GTPase activating protein (SH3 domain) binding protein 2 [Source:HGNC Symbol;Acc:30291]	5.18802	3.49295	5.03126	6.72287	12.1805	10.0078	12.2136	11.5651	1.16542	3.04795	59.4615	1.24707e-14	1.71669e-12
ENSDARG00000058044	rab1ba	zRAB1B, member RAS oncogene family a [Source:ZFIN;Acc:ZDB-GENE-040426-873]	265.147	300.876	280.991	294.212	433.341	432.241	434.323	446.134	0.590638	8.49344	59.1587	1.45455e-14	1.98393e-12
ENSDARG00000071618	si:ch211-213a13.5	si:ch211-213a13.5 [Source:ZFIN;Acc:ZDB-GENE-050208-711]	1.8008	1.96943	2.68967	2.11389	4.49847	5.71099	6.04511	5.84383	1.33758	1.92736	57.5499	3.2951e-14	4.45347e-12
ENSDARG00000076043	si:dkeyp-73d8.9	si:dkeyp-73d8.9 [Source:ZFIN;Acc:ZDB-GENE-070912-685]	15.0924	8.39793	8.92336	6.0991	27.6483	24.0406	18.3204	15.7334	1.14167	3.94824	57.4309	3.50073e-14	4.68876e-12
ENSDARG00000037618	ddit4	DNA-damage-inducible transcript 4 [Source:ZFIN;Acc:ZDB-GENE-031002-35]	35.7588	32.5141	30.4407	30.6341	21.1082	21.7562	17.4568	19.3705	-0.72352	4.71055	57.0202	4.31361e-14	5.72594e-12
ENSDARG00000045367	tuba1b	tubulin, alpha 1b [Source:ZFIN;Acc:ZDB-GENE-030822-1]	154.011	132.137	102.998	86.3924	70.5913	59.7207	67.4523	70.1668	-0.817323	6.54449	56.8218	4.77146e-14	6.27764e-12
ENSDARG00000055754	smc1a	structural maintenance of chromosomes 1A [Source:ZFIN;Acc:ZDB-GENE-090506-9]	108.563	77.9596	124.642	140.868	65.7814	72.72	64.5532	57.2532	-0.799165	6.47627	56.4981	5.62514e-14	7.33587e-12
ENSDARG00000070622	CABZ01064972.1	Uncharacterized protein [Source:UniProtKB/TrEMBL;Acc:H9GXR8]	0.986153	0.817498	2.0568	1.49012	4.94831	3.31781	7.89566	3.39187	1.89412	1.64387	56.3638	6.02292e-14	7.78632e-12
ENSDARG00000025920	TIAM1 (1 of 2)	T-cell lymphoma invasion and metastasis 1 [Source:HGNC Symbol;Acc:11805]	23.6677	18.1707	26.3587	28.9361	47.5799	46.1231	41.5139	39.1496	0.830032	5.07849	56.2828	6.27615e-14	8.04376e-12
ENSDARG00000061081	arpp21	cyclic AMP-regulated phosphoprotein, 21 [Source:ZFIN;Acc:ZDB-GENE-081104-296]	32.6288	29.5786	29.618	31.7084	17.9247	22.3001	17.1792	13.4858	-0.837733	4.6054	56.0343	7.12186e-14	9.04963e-12
ENSDARG00000031651	slc29a1	solute carrier family 29 (nucleoside transporters), member 1 [Source:ZFIN;Acc:ZDB-GENE-050913-138]	28.9843	26.1228	28.4472	29.1094	43.3583	47.4828	42.9018	48.9574	0.675025	5.20083	55.6949	8.46372e-14	1.06636e-11
ENSDARG00000056425	CABZ01072487.1	Uncharacterized protein [Source:UniProtKB/TrEMBL;Acc:H9GXI0]	2.57257	1.37488	1.1708	1.62874	4.87911	5.6566	4.00951	5.59864	1.57696	1.72576	55.6574	8.62668e-14	1.07775e-11
ENSDARG00000031776	zgc:92066	zgc:92066 [Source:ZFIN;Acc:ZDB-GENE-040718-72]	118.681	146.369	134.578	106.977	81.7337	83.7612	84.1689	78.667	-0.64757	6.71017	55.6227	8.78018e-14	1.08779e-11
ENSDARG00000070057	si:dkey-69o16.5	si:dkey-69o16.5 [Source:ZFIN;Acc:ZDB-GENE-081104-432]	9.04689	11.0734	8.63858	8.03973	3.73719	4.35123	4.93479	3.35101	-1.17982	2.74305	55.6008	8.87889e-14	1.09093e-11
ENSDARG00000086740	PHYH (2 of 2)	phytanoyl-CoA 2-hydroxylase [Source:HGNC Symbol;Acc:8940]	39.6605	33.183	33.5417	39.6442	15.9523	21.7018	4.56468	2.53369	-2.14968	4.57947	55.2226	1.07625e-13	1.31153e-11
ENSDARG00000077853	ttll2	tubulin tyrosine ligase-like family, member 2 [Source:ZFIN;Acc:ZDB-GENE-041014-297]	1.02903	2.0809	1.13915	0.727734	4.74069	3.20903	6.04511	5.10824	1.93054	1.59066	54.6712	1.42476e-13	1.72211e-11
ENSDARG00000031317	ppdpfb	pancreatic progenitor cell differentiation and proliferation factor b [Source:ZFIN;Acc:ZDB-GENE-030131-8247]	539.512	626.055	495.437	498.602	377.421	348.86	365.637	342.825	-0.608191	8.81595	54.4102	1.62715e-13	1.95088e-11
ENSDARG00000074656	ctssb.1	cathepsin S, b.1 [Source:ZFIN;Acc:ZDB-GENE-050522-559]	5.78829	5.72248	6.0122	6.16841	13.3916	11.2044	10.5789	12.791	0.995967	3.15621	54.0199	1.9847e-13	2.36052e-11
ENSDARG00000079145	CABZ01077217.1	Uncharacterized protein [Source:UniProtKB/TrEMBL;Acc:F1QY11]	4.3305	4.3476	4.93633	3.81194	8.40867	10.0078	9.19104	9.56263	1.06574	2.75936	53.8664	2.146e-13	2.53212e-11
ENSDARG00000042630	hebp2	heme binding protein 2 [Source:ZFIN;Acc:ZDB-GENE-040426-914]	45.4488	44.9252	42.9714	40.8917	28.6864	28.1198	28.5292	26.6855	-0.656941	5.16555	53.7995	2.22027e-13	2.57881e-11
ENSDARG00000002937	meis4.1a	myeloid ecotropic viral integration site 4.1a [Source:ZFIN;Acc:ZDB-GENE-020122-3]	1.67217	1.4492	1.55051	1.87132	4.87911	4.73196	4.99647	3.43274	1.44189	1.60895	53.8073	2.21146e-13	2.57881e-11
ENSDARG00000075015	soul5	heme-binding protein soul5 [Source:ZFIN;Acc:ZDB-GENE-110718-2]	89.9972	79.7804	72.9691	69.4466	65.6084	54.6624	47.1272	46.6281	-0.569319	6.04264	53.5561	2.51315e-13	2.89635e-11
ENSDARG00000011281	osbpl1a	oxysterol binding protein-like 1A [Source:ZFIN;Acc:ZDB-GENE-050208-657]	19.3801	16.7215	18.6062	18.9557	10.4849	9.79027	11.4117	9.7261	-0.846907	3.85297	53.1207	3.13674e-13	3.58722e-11
ENSDARG00000040640	si:ch73-44m9.3	si:ch73-44m9.3 [Source:ZFIN;Acc:ZDB-GENE-081104-290]	1.02903	0.668862	0.822721	1.21289	2.52606	4.18806	2.99171	3.14668	1.74982	1.01971	52.9597	3.40461e-13	3.86385e-11
ENSDARG00000042947	mstna	myostatin a [Source:ZFIN;Acc:ZDB-GENE-050208-735]	9.00401	10.5903	9.61951	12.5794	23.1152	20.1244	19.184	18.5123	0.928872	3.93398	52.944	3.432e-13	3.86542e-11
ENSDARG00000004979	elovl5	ELOVL family member 5, elongation of long chain fatty acids (yeast) [Source:ZFIN;Acc:ZDB-GENE-040407-2]	31.7284	29.8758	35.6302	38.8125	50.279	46.2318	56.5033	56.7628	0.606458	5.43173	52.8875	3.53217e-13	3.94833e-11
ENSDARG00000076953	CR388416.1	Uncharacterized protein [Source:UniProtKB/TrEMBL;Acc:E7FAV2]	21.8669	7.84055	8.73351	11.1239	25.399	38.5628	40.6811	37.4741	1.52386	4.57482	52.4543	4.40373e-13	4.88584e-11
ENSDARG00000051935	dok1b	docking protein 1b [Source:ZFIN;Acc:ZDB-GENE-040426-2063]	104.232	89.4417	117.238	78.318	59.5874	53.1394	63.5045	65.7125	-0.708792	6.30554	52.1928	5.03108e-13	5.54052e-11
ENSDARG00000094466	si:ch73-199e17.1	si:ch73-199e17.1 [Source:ZFIN;Acc:ZDB-GENE-100921-8]	15.0067	18.8768	20.6946	17.2923	10.0004	7.61466	10.9182	8.70445	-0.963602	3.78008	51.7895	6.17824e-13	6.75381e-11
ENSDARG00000054300	dhrs1	dehydrogenase/reductase (SDR family) member 1 [Source:ZFIN;Acc:ZDB-GENE-030616-591]	97.6292	96.7249	83.791	93.0113	67.996	67.6073	66.4962	61.7076	-0.512619	6.31356	51.5474	6.98881e-13	7.58413e-11
ENSDARG00000075474	si:dkey-15h8.11	si:dkey-15h8.11 [Source:ZFIN;Acc:ZDB-GENE-050208-787]	4.71639	4.68203	4.96797	4.12382	1.9724	1.19659	2.22065	1.22598	-1.46768	1.66889	51.2994	7.92998e-13	8.54311e-11
ENSDARG00000030004	ERO1LB	ERO1-like beta (S. cerevisiae) [Source:HGNC Symbol;Acc:14355]	25.8115	26.0113	30.6306	32.4708	43.2199	56.1309	44.5673	47.1593	0.711662	5.25045	51.1662	8.48689e-13	9.07731e-11
ENSDARG00000013022	si:ch211-59h6.1	si:ch211-59h6.1 [Source:ZFIN;Acc:ZDB-GENE-091204-418]	15.0924	16.0155	17.024	14.8666	11.1078	4.94953	6.19932	5.06738	-1.23396	3.50692	51.138	8.60942e-13	9.14259e-11
ENSDARG00000008920	MRPL53 (1 of 2)	mitochondrial ribosomal protein L53 [Source:HGNC Symbol;Acc:16684]	6.73157	8.13782	5.79069	4.43571	0.9689	2.01244	2.22065	2.57456	-1.71541	2.05066	50.9128	9.65602e-13	1.01813e-10
ENSDARG00000088486	si:dkey-11f4.4	si:dkey-11f4.4 [Source:ZFIN;Acc:ZDB-GENE-070912-360]	1.45779	2.0809	2.12009	2.04459	5.29435	6.20051	4.68805	4.0866	1.34628	1.78828	50.2506	1.35313e-12	1.41668e-10
ENSDARG00000021233	pgls	6-phosphogluconolactonase [Source:ZFIN;Acc:ZDB-GENE-040822-9]	19.7231	23.7446	17.8784	17.9508	32.4236	36.0064	32.1995	34.8587	0.754804	4.74185	49.7838	1.71658e-12	1.78464e-10
ENSDARG00000044048	prnpb	prion protein b [Source:ZFIN;Acc:ZDB-GENE-041221-2]	5.87404	4.27328	5.34769	7.97042	2.42225	2.50196	1.91223	2.24763	-1.38985	2.03143	49.7404	1.75495e-12	1.81186e-10
ENSDARG00000074515	GRIK2	Uncharacterized protein [Source:UniProtKB/TrEMBL;Acc:F1QX55]	13.5918	11.5564	15.7266	17.0498	24.7762	25.4003	25.5992	24.8465	0.783853	4.3031	49.514	1.9696e-12	2.01946e-10
ENSDARG00000008109	eef1da	elongation factor-1, delta, a [Source:ZFIN;Acc:ZDB-GENE-040426-2740]	127.685	112.74	114.548	89.9618	79.6921	70.8707	77.7229	68.9817	-0.596986	6.5395	49.4533	2.03146e-12	2.06861e-10
ENSDARG00000091499	CABZ01083834.1	Uncharacterized protein [Source:UniProtKB/TrEMBL;Acc:E7FDK1]	1.07191	0.483067	0.886008	0.797042	3.11432	2.71952	3.39266	2.0433	1.79171	0.850257	49.3336	2.15927e-12	2.1838e-10
ENSDARG00000036067	si:dkey-78a14.5	si:dkey-78a14.5 [Source:ZFIN;Acc:ZDB-GENE-110407-16]	7.33184	7.87771	7.72092	7.41595	14.2567	17.1874	12.5529	12.9545	0.871462	3.43544	49.1829	2.33171e-12	2.34227e-10
ENSDARG00000088644	CU468041.1	Uncharacterized protein [Source:UniProtKB/TrEMBL;Acc:E7F4F4]	7.88923	4.94215	7.87914	6.68822	13.2186	16.9698	12.6454	13.5266	1.01378	3.375	48.8281	2.79408e-12	2.78789e-10
ENSDARG00000096355	ighm	immunoglobulin heavy constant mu [Source:ZFIN;Acc:ZDB-GENE-030925-46]	18.6512	20.1773	12.4358	27.9311	50.5904	37.203	52.9873	36.3298	1.14131	4.99826	48.6217	3.10412e-12	3.0766e-10
ENSDARG00000092240	si:ch211-243a20.3	si:ch211-243a20.3 [Source:ZFIN;Acc:ZDB-GENE-061207-28]	13.9348	15.198	12.151	10.7427	7.05913	6.36368	7.37134	6.29336	-0.946098	3.31457	48.4771	3.34162e-12	3.29006e-10
ENSDARG00000059037	MOV10L1	Mov10l1, Moloney leukemia virus 10-like 1, homolog (mouse) [Source:HGNC Symbol;Acc:7201]	1.84368	1.52352	1.58216	1.55943	3.8756	3.64416	4.25625	5.43517	1.38361	1.55783	48.3808	3.50989e-12	3.433e-10
ENSDARG00000005108	oclna	occludin a [Source:ZFIN;Acc:ZDB-GENE-040426-2685]	2.61545	1.96943	1.67709	3.77728	6.29785	6.09172	6.87786	6.78375	1.3639	2.16437	48.2194	3.81099e-12	3.70313e-10
ENSDARG00000003270	dhps	deoxyhypusine synthase [Source:ZFIN;Acc:ZDB-GENE-040426-2001]	29.2845	33.4059	32.9721	29.9757	21.7311	16.7522	16.5624	19.7383	-0.769419	4.65315	48.101	4.04814e-12	3.88282e-10
ENSDARG00000028106	glrx	glutaredoxin (thioltransferase) [Source:ZFIN;Acc:ZDB-GENE-041010-11]	35.7159	29.0955	29.0168	27.7232	18.3745	17.4593	19.9242	17.1228	-0.751439	4.60773	48.1131	4.02328e-12	3.88282e-10
ENSDARG00000079330	FP016230.1	Uncharacterized protein [Source:UniProtKB/TrEMBL;Acc:F1QXC5]	0.900401	0.408749	0.696149	0.86635	2.83749	2.06684	2.40571	2.53369	1.77342	0.65864	48.085	4.08133e-12	3.88956e-10
ENSDARG00000069701	lgi2b	leucine-rich repeat LGI family, member 2b [Source:ZFIN;Acc:ZDB-GENE-060217-3]	37.3452	26.6802	28.7953	39.2283	52.4936	52.6499	59.6492	54.6786	0.714021	5.45323	48.0182	4.22286e-12	3.99881e-10
ENSDARG00000002197	pygl	phosphorylase, glycogen; liver (Hers disease, glycogen storage disease type VI) [Source:ZFIN;Acc:ZDB-GENE-041205-1]	4.502	3.86454	5.85398	5.16344	7.64739	8.86564	13.7557	9.8487	1.02486	2.89343	47.7606	4.81572e-12	4.53135e-10
ENSDARG00000069552	atoh7	atonal homolog 7 [Source:ZFIN;Acc:ZDB-GENE-000926-1]	4.03037	2.82408	2.62638	3.53471	1.28033	1.03342	0.986957	1.14425	-1.557	1.1342	47.62	5.17371e-12	4.83758e-10
ENSDARG00000074794	NECAB3	N-terminal EF-hand calcium binding protein 3 [Source:HGNC Symbol;Acc:15851]	52.2661	38.2738	56.8627	71.006	89.8655	84.142	84.9091	90.0277	0.675334	6.14337	47.2574	6.22492e-12	5.78412e-10
ENSDARG00000022101	CR792456.1	Uncharacterized protein [Source:UniProtKB/TrEMBL;Acc:E7EYG1]	0.943277	0.483067	0.632863	0.797042	2.45685	2.71952	2.06644	2.37023	1.72644	0.611605	47.0328	6.98103e-12	6.44639e-10
ENSDARG00000074185	pcsk9	proprotein convertase subtilisin/kexin type 9 [Source:ZFIN;Acc:ZDB-GENE-060927-1]	4.75926	3.64158	3.95539	4.33175	9.34297	7.39709	9.03683	8.17319	1.01411	2.65808	46.7707	7.97993e-12	7.32331e-10
ENSDARG00000071667	si:dkey-222f2.7	si:dkey-222f2.7 [Source:ZFIN;Acc:ZDB-GENE-050208-727]	2.57257	2.30386	3.89211	2.6337	1.21113	0.108781	0.77106	0.653855	-1.99139	0.849686	46.7436	8.09075e-12	7.37946e-10
ENSDARG00000087550	CU571260.1	Uncharacterized protein [Source:UniProtKB/TrEMBL;Acc:E7F4M1]	2.44395	1.89511	2.24666	2.25251	5.8134	6.85319	4.22541	4.53612	1.22517	1.89576	46.6374	8.54143e-12	7.74301e-10
ENSDARG00000040067	BX284638.1	Uncharacterized protein [Source:UniProtKB/TrEMBL;Acc:F1R6A9]	0.857525	0.668862	0.822721	1.00497	3.46036	2.66513	2.06644	2.73802	1.66904	0.818969	46.1175	1.11368e-11	1.00346e-09
ENSDARG00000029795	fam213b	family with sequence similarity 213, member B [Source:ZFIN;Acc:ZDB-GENE-040426-2556]	13.5489	13.3401	12.9104	11.1932	5.36356	6.2549	7.27881	7.72367	-0.963104	3.28555	46.0613	1.14612e-11	1.02647e-09
ENSDARG00000031455	zgc:113343	zgc:113343 [Source:ZFIN;Acc:ZDB-GENE-050327-90]	2.05806	1.4492	2.72131	2.6337	4.70609	4.62318	5.42826	5.5169	1.18671	1.85845	45.9198	1.23194e-11	1.09672e-09
ENSDARG00000070801	opa1	optic atrophy 1 (human) [Source:ZFIN;Acc:ZDB-GENE-041114-7]	17.2791	20.9948	15.7266	19.1983	30.555	33.1781	33.8341	27.7071	0.753482	4.62861	45.479	1.54282e-11	1.3653e-09
ENSDARG00000037008	bscl2	Bernardinelli-Seip congenital lipodystrophy 2 (seipin) [Source:ZFIN;Acc:ZDB-GENE-051113-140]	78.978	83.9793	74.9626	72.9466	54.2584	49.2233	57.336	55.0056	-0.545602	6.04537	45.4362	1.57696e-11	1.38726e-09
ENSDARG00000028367	sult2st3	sulfotransferase family 2, cytosolic sulfotransferase 3 [Source:ZFIN;Acc:ZDB-GENE-061117-4]	88.5823	106.683	99.9923	88.2984	133.293	153.979	137.372	148.67	0.555853	6.89973	45.2699	1.71669e-11	1.50129e-09
ENSDARG00000033666	pi4k2a	phosphatidylinositol 4-kinase type 2 alpha [Source:ZFIN;Acc:ZDB-GENE-040426-2675]	42.962	47.7493	47.4647	46.0205	29.6553	34.7011	27.789	30.7721	-0.611645	5.26533	45.1027	1.86969e-11	1.62554e-09
ENSDARG00000044329	opa1	optic atrophy 1 (human) [Source:ZFIN;Acc:ZDB-GENE-041114-7]	18.4797	18.0221	18.6062	19.025	6.98992	10.3342	5.86006	12.1781	-1.10036	3.7784	45.0564	1.91439e-11	1.65472e-09
ENSDARG00000005544	btbd3a	BTB (POZ) domain containing 3a [Source:ZFIN;Acc:ZDB-GENE-090312-7]	24.4395	20.5489	23.9855	28.1737	39.6211	39.8138	40.9896	35.3491	0.663199	4.97792	44.9656	2.00522e-11	1.72322e-09
ENSDARG00000075815	slc12a5a	solute carrier family 12 (potassium/chloride transporter), member 5a [Source:ZFIN;Acc:ZDB-GENE-120927-3]	46.9495	20.326	43.0663	49.278	74.8129	79.138	86.4513	70.6164	0.961747	5.8718	44.8981	2.07559e-11	1.77344e-09
ENSDARG00000080675	OTOA	otoancorin [Source:HGNC Symbol;Acc:16378]	5.65966	2.74977	2.21502	4.99017	0.86509	2.12123	0.586006	0.531257	-2.08629	1.29817	44.5385	2.494e-11	2.11876e-09
ENSDARG00000018553	ifih1	interferon induced with helicase C domain 1 [Source:ZFIN;Acc:ZDB-GENE-081104-438]	9.04689	7.91487	9.74609	10.119	4.94831	5.33026	4.74973	4.69958	-0.924537	2.82789	44.1675	3.01451e-11	2.54641e-09
ENSDARG00000045948	cap2	CAP, adenylate cyclase-associated protein, 2 (yeast) [Source:ZFIN;Acc:ZDB-GENE-040426-1758]	16.3358	17.9106	16.138	15.6983	9.10074	10.0622	9.86957	9.64437	-0.794937	3.71675	44.1535	3.03606e-11	2.55012e-09
ENSDARG00000053831	vtnb	vitronectin b [Source:ZFIN;Acc:ZDB-GENE-041116-1]	15.0496	18.7281	18.3214	23.0102	40.6938	34.5379	28.7451	31.5894	0.824778	4.71401	44.0071	3.27188e-11	2.73275e-09
ENSDARG00000076002	osbpl5	oxysterol binding protein-like 5 [Source:ZFIN;Acc:ZDB-GENE-030131-5872]	41.4613	42.7328	47.6546	54.0949	66.1967	69.5653	67.2364	66.5706	0.517451	5.82767	43.9473	3.37335e-11	2.80177e-09
ENSDARG00000019601	COL12A1	collagen, type XII, alpha 1 [Source:HGNC Symbol;Acc:2188]	3.00134	4.68203	3.89211	3.43075	1.38414	1.79488	1.20285	1.43031	-1.41668	1.3915	43.8894	3.47457e-11	2.8698e-09
ENSDARG00000034572	gpr143	G protein-coupled receptor 143 [Source:ZFIN;Acc:ZDB-GENE-040426-1476]	12.0911	11.1105	11.8662	10.3269	4.70609	2.99147	7.80313	4.41352	-1.21526	3.0412	43.7495	3.73206e-11	3.0647e-09
ENSDARG00000090578	zgc:171497	zgc:171497 [Source:ZFIN;Acc:ZDB-GENE-080220-58]	3.25859	3.41863	3.51239	4.71294	1.79939	1.35976	1.32622	1.14425	-1.41771	1.375	43.7392	3.75176e-11	3.0647e-09
ENSDARG00000045420	epdr1	ependymin related protein 1 [Source:ZFIN;Acc:ZDB-GENE-040718-113]	57.1969	56.1472	64.995	33.1292	97.5475	91.1583	93.545	92.2753	0.806245	6.19214	43.5412	4.15123e-11	3.3547e-09
ENSDARG00000039828	zp3b	zona pellucida glycoprotein 3b [Source:ZFIN;Acc:ZDB-GENE-031124-2]	1.45779	2.11806	1.1708	1.55943	6.36706	2.71952	6.04511	4.33179	1.62544	1.69338	43.5409	4.15192e-11	3.3547e-09
ENSDARG00000071424	ap3d1	adaptor-related protein complex 3, delta 1 subunit [Source:ZFIN;Acc:ZDB-GENE-050208-437]	106.204	102.224	127.269	121.774	152.844	177.476	158.561	173.803	0.516741	7.12583	43.5268	4.18196e-11	3.36072e-09
ENSDARG00000074644	SPOCK1	sparc/osteonectin, cwcv and kazal-like domains proteoglycan (testican) 1 [Source:HGNC Symbol;Acc:11251]	12.7771	9.62418	15.8849	19.1637	23.7381	24.0406	26.3703	26.0316	0.808929	4.29516	43.495	4.25046e-11	3.3974e-09
ENSDARG00000041086	CABZ01071177.1	Uncharacterized protein [Source:UniProtKB/TrEMBL;Acc:F1QUF1]	20.8807	15.6811	25.093	23.1835	31.3162	32.3079	37.7203	35.5942	0.679042	4.78905	43.3634	4.54603e-11	3.61421e-09
ENSDARG00000075406	pvrl4	poliovirus receptor-related 4 [Source:ZFIN;Acc:ZDB-GENE-070912-114]	3.73023	4.3476	4.46168	3.0149	1.52256	1.19659	1.75802	1.47117	-1.3892	1.44474	43.2514	4.81387e-11	3.8068e-09
ENSDARG00000008363	mcl1b	myeloid cell leukemia sequence 1b [Source:ZFIN;Acc:ZDB-GENE-030825-1]	36.6592	30.6562	31.8646	33.5451	51.8016	47.5372	49.9955	51.2459	0.576959	5.3775	43.2217	4.88763e-11	3.84468e-09
ENSDARG00000058284	CT990561.1	Uncharacterized protein [Source:UniProtKB/TrEMBL;Acc:E7F2W4]	18.5225	15.1237	20.2516	17.5696	30.2781	31.3833	27.6656	28.8105	0.702694	4.56066	42.724	6.30339e-11	4.93224e-09
ENSDARG00000090310	CABZ01065328.1	Uncharacterized protein [Source:UniProtKB/TrEMBL;Acc:E7F9H6]	1.71505	0.445908	0.443004	1.21289	3.11432	4.24245	2.80666	4.33179	1.92806	1.16919	42.5834	6.77328e-11	5.27217e-09
ENSDARG00000061762	trim108	tripartite motif containing 108 [Source:ZFIN;Acc:ZDB-GENE-060503-670]	2.5297	5.87112	4.96797	2.52974	1.17652	1.1422	1.20285	1.26684	-1.75345	1.39104	42.5302	6.95979e-11	5.38913e-09
ENSDARG00000003061	cd276	CD276 molecule [Source:ZFIN;Acc:ZDB-GENE-070112-452]	22.3385	24.5993	22.3401	19.8914	14.6719	13.1625	12.4603	13.8944	-0.738269	4.16936	42.3337	7.69556e-11	5.92797e-09
ENSDARG00000037794	nptx2a	neuronal pentraxin 2a [Source:ZFIN;Acc:ZDB-GENE-060707-1]	4.502	3.86454	4.8414	8.45557	10.0004	13.7064	11.0107	12.3415	1.11958	3.09067	42.1986	8.24577e-11	6.31907e-09
ENSDARG00000088023	CLEC2D	C-type lectin domain family 2, member D [Source:HGNC Symbol;Acc:14351]	93.8561	88.4756	76.1334	87.7439	55.9886	62.0594	62.7335	63.3422	-0.52414	6.2082	42.1459	8.47128e-11	6.39302e-09
ENSDARG00000034262	pld2	phospholipase D2 [Source:ZFIN;Acc:ZDB-GENE-060216-4]	20.9665	22.3326	22.8147	27.6885	38.3062	39.7594	44.2589	32.1206	0.700247	4.95189	42.1593	8.4133e-11	6.39302e-09
ENSDARG00000092731	SI:CH73-213J4.4	Uncharacterized protein [Source:UniProtKB/TrEMBL;Acc:E9QC63]	40.2179	16.3128	31.2001	35.8669	71.145	77.6695	56.6267	53.7796	1.03961	5.57235	42.1471	8.46605e-11	6.39302e-09
ENSDARG00000011537	ugt2a5	UDP glucuronosyltransferase 2 family, polypeptide A5 [Source:ZFIN;Acc:ZDB-GENE-060929-796]	7.7606	11.0734	10.4106	9.80708	19.3088	17.4593	19.2457	15.5699	0.849944	3.78682	42.0032	9.11253e-11	6.84222e-09
ENSDARG00000035835	eef2k	elongation factor-2 kinase [Source:ZFIN;Acc:ZDB-GENE-020916-2]	89.1397	81.6755	78.6332	70.7288	60.6601	54.4448	56.164	56.7219	-0.506376	6.10191	41.9621	9.30611e-11	6.95246e-09
ENSDARG00000061462	VWA7	von Willebrand factor A domain containing 7 [Source:HGNC Symbol;Acc:13939]	9.90441	8.881	10.9485	11.3665	5.50197	5.6566	6.29185	4.98565	-0.889069	2.99759	41.8246	9.98413e-11	7.42171e-09
ENSDARG00000039684	sirt5	sirtuin (silent mating type information regulation 2 homolog) 5 (S. cerevisiae) [Source:ZFIN;Acc:ZDB-GENE-040718-349]	22.6387	21.4779	18.8277	20.2379	33.5309	32.1991	38.0595	31.0173	0.680086	4.76542	41.7913	1.01554e-10	7.51146e-09
ENSDARG00000060497	CABZ01078399.1	Uncharacterized protein [Source:UniProtKB/TrEMBL;Acc:E7F9M7]	43.9053	37.5677	55.2173	56.3474	74.8129	71.8497	72.017	68.287	0.565221	5.9029	41.7486	1.03795e-10	7.63919e-09
ENSDARG00000002956	si:dkey-32n7.4	si:dkey-32n7.4 [Source:ZFIN;Acc:ZDB-GENE-110411-175]	39.832	32.477	38.9843	34.8619	22.4577	25.7811	23.4094	23.3753	-0.644244	4.91612	41.6403	1.09708e-10	8.03463e-09
ENSDARG00000006848	PARP9	poly (ADP-ribose) polymerase family, member 9 [Source:HGNC Symbol;Acc:24118]	11.5766	9.28975	10.1574	9.49519	4.25624	5.05831	5.48995	6.49769	-0.954368	2.95551	41.1287	1.42526e-10	1.03869e-08
ENSDARG00000061211	spg20b	spastic paraplegia 20b (Troyer syndrome) [Source:ZFIN;Acc:ZDB-GENE-060825-146]	41.8043	36.8617	47.971	45.9165	69.1034	60.9716	61.1297	61.8302	0.535319	5.73018	40.9986	1.52337e-10	1.10478e-08
ENSDARG00000095866	fabp1b.2	fatty acid binding protein 1b, tandem duplicate 2 [Source:ZFIN;Acc:ZDB-GENE-100318-6]	2.5297	16.35	0.949294	5.37137	1.10731	2.12123	0.370109	0.40866	-2.80302	1.89629	40.6416	1.82867e-10	1.31975e-08
ENSDARG00000015453	me2	malic enzyme 2, NAD(+)-dependent, mitochondrial [Source:ZFIN;Acc:ZDB-GENE-040801-147]	3.4301	3.75306	4.11361	3.98521	7.05913	7.07075	7.83397	7.64193	0.931954	2.4828	40.586	1.88151e-10	1.35132e-08
ENSDARG00000062135	sytl5	synaptotagmin-like 5 [Source:ZFIN;Acc:ZDB-GENE-070912-424]	13.0344	11.5193	15.7266	16.6686	20.3123	25.4547	25.8459	23.5797	0.726401	4.24311	40.5405	1.92581e-10	1.37649e-08
ENSDARG00000056877	vamp2	vesicle-associated membrane protein 2 [Source:ZFIN;Acc:ZDB-GENE-030131-8225]	184.368	127.232	176.41	227.989	263.541	302.574	269.532	303.675	0.661591	7.85268	40.0873	2.42864e-10	1.72759e-08
ENSDARG00000086969	CR774179.1	Uncharacterized protein [Source:UniProtKB/TrEMBL;Acc:E7F3Q3]	1.67217	1.74647	2.02516	1.10893	4.63688	4.46001	3.82446	3.35101	1.27665	1.49936	39.9282	2.63477e-10	1.85943e-08
ENSDARG00000090654	FP236810.2	Uncharacterized protein [Source:UniProtKB/TrEMBL;Acc:F1QH49]	3.04421	2.2667	3.13267	2.6337	1.31494	0.979027	0.370109	0.939917	-1.68402	0.885066	39.925	2.639e-10	1.85943e-08
ENSDARG00000013930	lect1	leukocyte cell derived chemotaxin 1 [Source:ZFIN;Acc:ZDB-GENE-010713-1]	7.88923	7.54328	7.8475	7.41595	3.18353	4.35123	3.54688	4.82218	-0.983183	2.5468	39.7502	2.88609e-10	2.02394e-08
ENSDARG00000040971	zgc:92606	zgc:92606 [Source:ZFIN;Acc:ZDB-GENE-040718-462]	138.576	135.333	117.333	119.175	100.696	92.0829	96.1975	82.2223	-0.477258	6.78728	39.7056	2.95281e-10	2.06101e-08
ENSDARG00000055813	BX682558.1	Uncharacterized protein [Source:UniProtKB/TrEMBL;Acc:E7F0G0]	4.28762	6.50282	3.73389	3.81194	0.761279	1.03342	1.97391	2.0433	-1.70408	1.61012	39.6714	3.005e-10	2.08764e-08
ENSDARG00000032111	MTFP1	mitochondrial fission process 1 [Source:HGNC Symbol;Acc:26945]	15.0924	13.5259	11.8345	11.6784	24.6031	19.5805	22.5458	20.8825	0.739201	4.12407	39.6449	3.04599e-10	2.10627e-08
ENSDARG00000086869	CABZ01040055.1	uncharacterized protein LOC100003647 precursor [Source:RefSeq peptide;Acc:NP_001165779]	5.44528	4.38476	4.55661	3.32678	1.07271	1.84927	2.34402	1.38944	-1.42409	1.61581	39.0587	4.11257e-10	2.83063e-08
ENSDARG00000069264	si:ch211-196h16.5	si:ch211-196h16.5 [Source:ZFIN;Acc:ZDB-GENE-081029-8]	1.71505	1.48636	2.59474	3.63867	5.50197	5.87416	5.089	5.72123	1.24593	1.97112	38.7951	4.70704e-10	3.22487e-08
ENSDARG00000078423	zgc:194285	zgc:194285 [Source:ZFIN;Acc:ZDB-GENE-081022-97]	3.85886	2.19238	3.57567	3.84659	1.28033	1.30537	1.14117	1.51204	-1.38286	1.23415	38.7631	4.78483e-10	3.26312e-08
ENSDARG00000057691	srsf1a	serine/arginine-rich splicing factor 1a [Source:ZFIN;Acc:ZDB-GENE-040426-1950]	114.865	101.63	98.0621	103.373	145.923	152.184	135.614	152.267	0.46686	6.96874	38.7024	4.93605e-10	3.35088e-08
ENSDARG00000077115	si:ch73-44m9.1	si:ch73-44m9.1 [Source:ZFIN;Acc:ZDB-GENE-081104-289]	1.71505	0.668862	0.949294	1.76735	3.21813	5.43904	3.08424	4.00486	1.59558	1.35197	38.6504	5.0692e-10	3.42563e-08
ENSDARG00000018061	neil1	nei endonuclease VIII-like 1 (E. coli) [Source:ZFIN;Acc:ZDB-GENE-040426-994]	24.4395	26.5315	24.9348	22.9756	18.0977	17.6225	14.8044	13.2814	-0.663333	4.35	38.5421	5.35855e-10	3.60477e-08
ENSDARG00000041926	DLG4	Disks large homolog 4 [Source:UniProtKB/TrEMBL;Acc:F1QCS0]	38.5029	30.4332	52.5276	45.2235	57.3727	64.779	61.4381	66.4072	0.580819	5.69792	38.2281	6.29403e-10	4.21502e-08
ENSDARG00000061904	FHOD3 (1 of 2)	formin homology 2 domain containing 3 [Source:HGNC Symbol;Acc:26178]	59.7266	69.0414	75.0575	71.3179	99.4507	105.354	97.7396	89.2921	0.486737	6.37844	38.1171	6.6624e-10	4.4417e-08
ENSDARG00000080001	BX927308.3	Uncharacterized protein [Source:UniProtKB/TrEMBL;Acc:F1QXM2]	4.15899	2.2667	2.75295	3.53471	1.10731	0.815856	1.44959	0.286062	-1.77359	1.04463	38.1073	6.696e-10	4.44417e-08
ENSDARG00000010312	cp	ceruloplasmin [Source:ZFIN;Acc:ZDB-GENE-010522-1]	450.458	433.571	507.967	572.241	738.51	752.165	689.297	649.278	0.509277	9.22351	38.0876	6.76392e-10	4.4693e-08
ENSDARG00000038300	rnf34a	ring finger protein 34a [Source:ZFIN;Acc:ZDB-GENE-030131-6135]	11.6195	9.10395	11.6447	10.6388	16.9558	17.2961	18.1353	19.7383	0.725664	3.84177	37.8632	7.58826e-10	4.9918e-08
ENSDARG00000014790	g3bp2	GTPase activating protein (SH3 domain) binding protein 2 [Source:ZFIN;Acc:ZDB-GENE-070112-1972]	47.4211	49.6444	50.1227	48.8275	30.4512	38.5628	28.2208	35.5534	-0.590078	5.36286	37.7645	7.98222e-10	5.22783e-08
ENSDARG00000009477	prkar2ab	protein kinase, cAMP-dependent, regulatory, type II, alpha, B [Source:ZFIN;Acc:ZDB-GENE-040426-2427]	4.80214	6.16839	5.98055	3.56936	1.76478	2.12123	2.46739	2.37023	-1.25647	1.88302	37.7243	8.14851e-10	5.31333e-08
ENSDARG00000038248	ggact.2	gamma-glutamylamine cyclotransferase, tandem duplicate 2 [Source:ZFIN;Acc:ZDB-GENE-040912-8]	10.2903	14.8636	11.7396	13.619	6.7477	8.53929	6.87786	5.68037	-0.895119	3.29781	37.6532	8.45069e-10	5.48631e-08
ENSDARG00000062054	CPT1A (1 of 2)	carnitine palmitoyltransferase 1A (liver) [Source:HGNC Symbol;Acc:2328]	26.3689	27.6463	26.4853	24.4657	17.9939	18.8191	17.1484	14.5891	-0.6403	4.44282	37.3844	9.69948e-10	6.26966e-08
ENSDARG00000005913	TGM1 (3 of 6)	transglutaminase 1 (K polypeptide epidermal type I, protein-glutamine-gamma-glutamyltransferase) [Source:HGNC Symbol;Acc:11777]	3.98749	3.00988	2.43652	2.32182	0.830486	0.979027	1.41875	0.776453	-1.52323	0.987336	37.2737	1.02659e-09	6.60708e-08
ENSDARG00000059057	atpv0e2	ATPase, H+ transporting V0 subunit e2 [Source:ZFIN;Acc:ZDB-GENE-050522-135]	353.772	394.368	307.888	288.668	237.311	220.172	242.853	223.537	-0.554675	8.15223	37.1668	1.08447e-09	6.9495e-08
ENSDARG00000089836	MRPS12 (1 of 2)	mitochondrial ribosomal protein S12 [Source:HGNC Symbol;Acc:10380]	13.8919	13.786	13.9546	10.6041	7.92422	6.36368	7.21712	8.13233	-0.831006	3.36323	36.8107	1.30174e-09	8.30599e-08
ENSDARG00000037357	WIPI1 (2 of 2)	WD repeat domain, phosphoinositide interacting 1 [Source:HGNC Symbol;Acc:25471]	11.4908	14.0089	15.2836	12.8913	26.0565	21.321	23.4094	20.2286	0.739351	4.17471	36.6321	1.42661e-09	9.06382e-08
ENSDARG00000087514	CR792415.3	Uncharacterized protein [Source:UniProtKB/TrEMBL;Acc:H9GY82]	11.5337	7.32032	12.7205	9.52985	5.46737	6.41807	4.78057	4.37266	-0.997853	2.9601	36.5292	1.50394e-09	9.51451e-08
ENSDARG00000058848	MCOLN1 (1 of 2)	mucolipin 1 [Source:HGNC Symbol;Acc:13356]	11.7481	9.99577	14.809	14.9359	21.7311	20.7227	20.2326	21.6998	0.703076	4.08118	36.4981	1.52814e-09	9.62664e-08
ENSDARG00000077854	BX119910.9	Uncharacterized protein [Source:UniProtKB/TrEMBL;Acc:F1R8V2]	3.47297	2.15522	2.43652	2.66836	0.657468	0.870246	0.740218	1.43031	-1.57176	0.855773	36.4558	1.56167e-09	9.79634e-08
ENSDARG00000079555	ccdc85cb	coiled-coil domain containing 85C, b [Source:ZFIN;Acc:ZDB-GENE-040718-373]	15.5641	13.563	15.2203	15.8715	9.23916	8.97442	10.1163	8.82705	-0.713607	3.61132	36.34	1.65727e-09	1.03091e-07
ENSDARG00000017906	cox5aa	cytochrome c oxidase subunit Vaa [Source:ZFIN;Acc:ZDB-GENE-050522-133]	10.6333	13.4144	13.48	6.13376	25.053	17.7313	26.216	23.784	1.06921	4.09135	36.3455	1.6526e-09	1.03091e-07
ENSDARG00000039699	fam204a	family with sequence similarity 204, member A [Source:ZFIN;Acc:ZDB-GENE-040718-271]	44.5913	46.8203	40.8196	42.7284	29.6553	33.0694	31.0583	28.2792	-0.541469	5.21746	36.243	1.74187e-09	1.07902e-07
ENSDARG00000040135	CU638738.1	Uncharacterized protein [Source:UniProtKB/TrEMBL;Acc:E7F1F7]	53.0379	50.3504	45.5028	61.2683	68.4459	73.5902	79.3267	95.6672	0.564942	6.03952	36.1006	1.87386e-09	1.15596e-07
ENSDARG00000022832	bnip4	BCL2/adenovirus E1B interacting protein 4 [Source:ZFIN;Acc:ZDB-GENE-051113-212]	10.5047	12.5597	9.77773	9.25262	6.09023	7.3427	5.73669	5.10824	-0.822897	3.05661	36.0562	1.91707e-09	1.17773e-07
ENSDARG00000052447	cryabb	crystallin, alpha B, b [Source:ZFIN;Acc:ZDB-GENE-040718-419]	23.4533	21.032	19.0175	22.7677	10.9347	17.7313	10.9799	11.9329	-0.78037	4.10693	35.963	2.01104e-09	1.23038e-07
ENSDARG00000074508	CR556712.1	Uncharacterized protein [Source:UniProtKB/TrEMBL;Acc:E7FGK6]	65.8579	71.4939	72.6526	68.2684	95.6789	98.8817	94.0077	89.4556	0.418057	6.35573	35.9173	2.05872e-09	1.25438e-07
ENSDARG00000077505	rbp4	retinol binding protein 4, plasma [Source:ZFIN;Acc:ZDB-GENE-000210-19]	204.948	201.29	187.011	177.983	340.499	282.286	250.317	233.426	0.489997	7.87302	35.7815	2.20735e-09	1.33946e-07
ENSDARG00000058917	nnr	nanor [Source:ZFIN;Acc:ZDB-GENE-030128-1]	0.857525	0.074318	1.13915	1.52478	4.49847	3.86172	3.08424	2.65629	2.02225	1.13021	35.472	2.58745e-09	1.56372e-07
ENSDARG00000031647	stat2	signal transducer and activator of transcription 2 [Source:ZFIN;Acc:ZDB-GENE-080321-1]	98.3581	75.8043	87.5882	105.868	123.569	115.471	147.427	143.153	0.502942	6.807	35.4369	2.63445e-09	1.58568e-07
ENSDARG00000040466	vil1l	villin 1 like [Source:ZFIN;Acc:ZDB-GENE-040426-799]	4.45913	3.86454	3.86046	2.70301	0.657468	1.52293	1.44959	1.83897	-1.48422	1.35416	35.4274	2.64735e-09	1.58702e-07
ENSDARG00000078495	pigr	polymeric immunoglobulin receptor [Source:ZFIN;Acc:ZDB-GENE-060503-327]	5.10227	4.38476	4.52497	6.0991	9.48138	8.4849	9.12935	9.6035	0.851885	2.82247	35.3644	2.73435e-09	1.6326e-07
ENSDARG00000074505	C19H7orf41	chromosome 7 open reading frame 41 [Source:HGNC Symbol;Acc:25457]	27.5694	26.6058	25.9474	45.9165	47.8914	58.3609	47.8983	61.9937	0.767704	5.41294	35.3325	2.7796e-09	1.65297e-07
ENSDARG00000017014	ywhae2	tyrosine 3-monooxygenase/tryptophan 5-monooxygenase activation protein, epsilon polypeptide 2 [Source:ZFIN;Acc:ZDB-GENE-050306-44]	91.9695	74.6896	96.0686	102.61	123.12	128.96	127.688	126.194	0.453512	6.76354	35.2451	2.90709e-09	1.7219e-07
ENSDARG00000056729	her4.2	hairy-related 4.2 [Source:ZFIN;Acc:ZDB-GENE-060815-1]	7.20321	6.94873	5.03126	5.30206	12.1805	11.8027	13.1389	8.29579	0.888173	3.12221	35.2126	2.95611e-09	1.74399e-07
ENSDARG00000093260	ELOVL4 (2 of 3)	ELOVL fatty acid elongase 4 [Source:HGNC Symbol;Acc:14415]	1.8008	1.70931	2.21502	2.39113	4.60228	3.48099	4.50299	4.82218	1.0905	1.6726	35.1558	3.04346e-09	1.78843e-07
ENSDARG00000078731	URGCP (1 of 3)	upregulator of cell proliferation [Source:HGNC Symbol;Acc:30890]	3.30147	1.26341	2.65802	3.0149	5.60578	4.5144	6.47691	6.98808	1.19545	2.07509	35.0793	3.16543e-09	1.85277e-07
ENSDARG00000094675	TUSC5 (2 of 2)	tumor suppressor candidate 5 [Source:HGNC Symbol;Acc:29592]	1.75793	1.52352	1.77202	1.87132	3.52957	3.91611	3.48519	4.82218	1.15963	1.48793	34.9948	3.30594e-09	1.92743e-07
ENSDARG00000095005	si:dkey-21e2.10	si:dkey-21e2.10 [Source:ZFIN;Acc:ZDB-GENE-050208-778]	4.88789	4.57056	3.95539	4.15848	2.07622	1.6861	2.46739	1.9207	-1.10301	1.69742	34.5878	4.07461e-09	2.3663e-07
ENSDARG00000074169	GPAM	Uncharacterized protein [Source:UniProtKB/TrEMBL;Acc:E7F6M7]	53.4667	65.214	61.5143	68.6149	80.1765	84.6315	89.6897	96.4028	0.471378	6.22626	34.548	4.15876e-09	2.40577e-07
ENSDARG00000014059	cldn5b	claudin 5b [Source:ZFIN;Acc:ZDB-GENE-041010-140]	11.0621	13.3029	11.2966	13.0646	6.92072	6.63563	7.18628	8.00973	-0.783132	3.2833	34.4429	4.38945e-09	2.52072e-07
ENSDARG00000037064	galca	galactosylceramidase a [Source:ZFIN;Acc:ZDB-GENE-040724-243]	14.5779	14.6778	15.8849	16.5646	11.1078	7.3427	9.59199	8.54098	-0.764849	3.62752	34.442	4.39138e-09	2.52072e-07
ENSDARG00000051853	galns	galactosamine (N-acetyl)-6-sulfate sulfatase [Source:ZFIN;Acc:ZDB-GENE-070112-1152]	14.1063	19.6199	15.5368	16.0101	8.75471	11.0413	9.59199	9.52177	-0.774486	3.70845	34.3242	4.66537e-09	2.65747e-07
ENSDARG00000012184	zgc:162872	zgc:162872 [Source:ZFIN;Acc:ZDB-GENE-081022-1]	23.7534	16.4243	24.0171	24.7776	40.0363	33.6133	37.0726	32.4884	0.673542	4.85523	34.3269	4.65886e-09	2.65747e-07
ENSDARG00000020887	armc1l	armadillo repeat containing 1, like [Source:ZFIN;Acc:ZDB-GENE-030131-9819]	8.27511	8.50941	7.30956	6.89614	3.9102	4.24245	4.74973	4.0866	-0.879308	2.59181	34.3012	4.721e-09	2.6789e-07
ENSDARG00000060976	CREBBP (3 of 3)	CREB binding protein [Source:HGNC Symbol;Acc:2348]	3.47297	3.79022	4.36675	4.71294	6.57468	6.85319	8.20408	8.05059	0.839887	2.52092	34.1589	5.07909e-09	2.87113e-07
ENSDARG00000092002	DHPS (2 of 2)	deoxyhypusine synthase [Source:HGNC Symbol;Acc:2869]	6.43144	3.97601	3.48074	3.39609	10.1388	8.81125	7.24797	6.41596	0.912248	2.6291	34.1504	5.10121e-09	2.87272e-07
ENSDARG00000068989	gabra1	gamma-aminobutyric acid (GABA) A receptor, alpha 1 [Source:ZFIN;Acc:ZDB-GENE-061013-194]	227.587	165.023	256.278	258.796	314.166	314.377	339.143	340.005	0.518268	8.10956	34.1244	5.16983e-09	2.90037e-07
ENSDARG00000039492	cyp46a4	cytochrome P450, family 46, subfamily A, polypeptide 4 [Source:ZFIN;Acc:ZDB-GENE-040426-1224]	5.31665	6.72578	5.47426	4.99017	2.62987	3.15464	3.14593	2.12503	-1.04547	2.07808	34.0857	5.27376e-09	2.94756e-07
ENSDARG00000068187	spg7	spastic paraplegia 7 [Source:ZFIN;Acc:ZDB-GENE-030131-5391]	102.731	117.125	110.909	105.036	75.332	93.1708	75.1013	79.3208	-0.459057	6.56939	33.7802	6.17027e-09	3.43571e-07
ENSDARG00000054864	aplp2	amyloid beta (A4) precursor-like protein 2 [Source:ZFIN;Acc:ZDB-GENE-061009-28]	527.378	549.359	527.27	549.37	338.734	386.498	339.575	460.028	-0.522177	8.84727	33.6518	6.59124e-09	3.65642e-07
ENSDARG00000086655	CABZ01008492.1	Uncharacterized protein [Source:UniProtKB/TrEMBL;Acc:E7FFA4]	2.57257	3.04704	3.03774	2.14855	6.29785	4.46001	6.72364	5.5169	1.07536	2.08083	33.604	6.7553e-09	3.7335e-07
ENSDARG00000094840	si:dkey-21e2.13	si:dkey-21e2.13 [Source:ZFIN;Acc:ZDB-GENE-050208-379]	4.11612	4.16181	4.27182	3.43075	1.83399	1.35976	2.34402	1.47117	-1.18277	1.53994	33.4988	7.1309e-09	3.92648e-07
ENSDARG00000052074	BX957362.1	Uncharacterized protein [Source:UniProtKB/TrEMBL;Acc:F1QYP6]	8.48949	9.99577	10.0309	8.69815	2.45685	5.33026	2.74497	6.08903	-1.20855	2.75493	33.4161	7.44073e-09	4.06696e-07
ENSDARG00000075881	si:ch211-39k3.2	si:ch211-39k3.2 [Source:ZFIN;Acc:ZDB-GENE-070705-180]	21.0522	19.0626	18.8277	20.3419	14.0837	13.5976	12.4912	11.5242	-0.640323	4.03659	33.4202	7.42498e-09	4.06696e-07
ENSDARG00000075561	si:dkey-76k16.5	si:dkey-76k16.5 [Source:ZFIN;Acc:ZDB-GENE-090313-330]	5.70254	4.86783	5.12619	4.40106	2.38765	2.55635	2.77582	2.45196	-0.995653	1.92752	33.369	7.62309e-09	4.15137e-07
ENSDARG00000078195	fhit	fragile histidine triad gene [Source:ZFIN;Acc:ZDB-GENE-040426-1703]	8.96113	8.65805	8.03736	7.10407	3.77179	3.26342	3.54688	5.96643	-1.00805	2.6316	33.3579	7.66647e-09	4.15976e-07
ENSDARG00000074347	st8sia1	ST8 alpha-N-acetyl-neuraminide alpha-2,8-sialyltransferase 1 [Source:ZFIN;Acc:ZDB-GENE-051005-1]	18.8227	16.3871	15.9481	19.5449	26.0219	32.3079	25.3525	29.26	0.650952	4.51329	33.1119	8.7005e-09	4.6866e-07
ENSDARG00000061062	tmem194b	transmembrane protein 194B [Source:ZFIN;Acc:ZDB-GENE-081104-413]	40.0893	41.5809	37.4655	40.06	26.0565	30.0235	28.4984	27.8297	-0.525045	5.08815	33.1128	8.69633e-09	4.6866e-07
ENSDARG00000032103	mapk6	mitogen-activated protein kinase 6 [Source:ZFIN;Acc:ZDB-GENE-050420-7]	123.398	118.463	121.984	127.873	167.585	172.472	161.152	166.284	0.418662	7.17649	33.0791	8.8483e-09	4.74901e-07
ENSDARG00000091320	zgc:136791	zgc:136791 [Source:ZFIN;Acc:ZDB-GENE-060421-8264]	3.64448	4.08749	3.73389	4.71294	7.64739	7.83222	7.03207	7.27414	0.853976	2.51333	33.0451	9.00454e-09	4.81548e-07
ENSDARG00000076264	zgc:195170	zgc:195170 [Source:ZFIN;Acc:ZDB-GENE-080723-62]	20.5806	15.1237	19.777	18.6438	1.73018	2.93708	0.12337	7.35587	-2.67113	3.43776	32.7682	1.03828e-08	5.51306e-07
ENSDARG00000090540	sv2bb	synaptic vesicle glycoprotein 2 bb [Source:ZFIN;Acc:ZDB-GENE-030131-2789]	63.0709	68.1496	65.1216	68.0258	89.6233	95.02	85.0017	87.6983	0.410335	6.27724	32.7682	1.03831e-08	5.51306e-07
ENSDARG00000018065	ntm	neurotrimin [Source:ZFIN;Acc:ZDB-GENE-060421-6020]	24.2679	23.9676	29.1433	28.4163	33.4963	39.705	40.897	39.9669	0.521063	5.01772	32.6443	1.10663e-08	5.85491e-07
ENSDARG00000059437	fktn	fukutin [Source:ZFIN;Acc:ZDB-GENE-070410-96]	69.974	69.8217	68.3808	73.3972	53.4625	55.4238	48.7618	55.496	-0.425281	5.95228	32.6029	1.13045e-08	5.95974e-07
ENSDARG00000076831	IQCK	IQ motif containing K [Source:HGNC Symbol;Acc:28556]	7.58909	9.5127	9.2398	7.13872	5.01752	5.22148	4.31794	4.45439	-0.847797	2.72121	32.5556	1.15832e-08	6.08506e-07
ENSDARG00000036895	dap1b	death associated protein 1b [Source:ZFIN;Acc:ZDB-GENE-000511-4]	25.8544	15.7554	16.6443	19.7528	38.5138	36.7679	26.8637	27.0124	0.693185	4.68744	32.4963	1.19419e-08	6.25144e-07
ENSDARG00000044125	txn	thioredoxin [Source:ZFIN;Acc:ZDB-GENE-040718-162]	26.7548	24.3391	21.897	21.7974	17.2326	14.2503	16.3156	12.8728	-0.655476	4.28563	32.4483	1.22403e-08	6.38514e-07
ENSDARG00000040942	pnp6	purine nucleoside phosphorylase 6 [Source:ZFIN;Acc:ZDB-GENE-040426-1800]	56.1679	49.087	44.427	33.2678	68.9995	65.1597	69.7964	71.6789	0.586525	5.83947	32.4163	1.24439e-08	6.46867e-07
ENSDARG00000020671	heatr1	HEAT repeat containing 1 [Source:ZFIN;Acc:ZDB-GENE-030131-6378]	5.74542	3.93885	4.80976	5.16344	1.45335	1.79488	3.11508	2.77889	-1.14748	1.85778	32.3175	1.30926e-08	6.78215e-07
ENSDARG00000040712	adprh	ADP-ribosylarginine hydrolase [Source:ZFIN;Acc:ZDB-GENE-040801-190]	6.94595	4.12465	4.14525	5.40602	9.20455	10.4973	10.6406	8.45925	0.901024	2.88331	32.2575	1.35038e-08	6.97088e-07
ENSDARG00000052656	si:ch211-193e13.5	si:ch211-193e13.5 [Source:ZFIN;Acc:ZDB-GENE-081104-158]	2.74408	2.82408	2.68967	2.49509	1.0035	1.25098	1.29538	1.02165	-1.25292	0.949092	32.2204	1.3764e-08	7.0806e-07
ENSDARG00000016364	gna15.1	guanine nucleotide binding protein (G protein), alpha 15.1 (Gq class) [Source:ZFIN;Acc:ZDB-GENE-040801-146]	2.31532	1.74647	1.51887	2.1832	4.08322	5.1127	3.51603	4.29093	1.10246	1.60752	32.2043	1.38783e-08	7.1148e-07
ENSDARG00000071319	narf	nuclear prelamin A recognition factor [Source:ZFIN;Acc:ZDB-GENE-040718-31]	3.51585	2.11806	3.13267	2.25251	1.21113	0.761466	1.17201	1.06251	-1.3775	0.942254	32.1959	1.39384e-08	7.12103e-07
ENSDARG00000038938	ssfa2	sperm specific antigen 2 [Source:ZFIN;Acc:ZDB-GENE-090824-1]	301.677	416.404	443.827	282.811	565.284	526.282	650.343	559.618	0.645898	8.86978	32.0887	1.47294e-08	7.4994e-07
ENSDARG00000069046	KRT39	keratin 39 [Source:HGNC Symbol;Acc:32971]	4.03037	86.6548	9.52458	16.1834	2.14542	3.10025	4.22541	2.94235	-3.0035	4.04623	31.957	1.57622e-08	7.99783e-07
ENSDARG00000038881	acaa2	acetyl-CoA acyltransferase 2 [Source:ZFIN;Acc:ZDB-GENE-040426-1996]	112.078	122.03	114.01	105.695	83.36	77.0712	87.5616	90.0277	-0.447108	6.63269	31.9333	1.59561e-08	8.06866e-07
ENSDARG00000015563	LPIN3	lipin 3 [Source:HGNC Symbol;Acc:14451]	2.27244	2.78692	2.24666	2.11389	4.8099	4.94953	5.24321	4.12746	1.00387	1.82785	31.8629	1.65448e-08	8.30982e-07
ENSDARG00000009387	robo4	roundabout homolog 4 [Source:ZFIN;Acc:ZDB-GENE-020809-1]	67.3586	68.4097	70.311	73.1892	57.6496	54.9887	50.9825	47.9766	-0.424908	5.94136	31.8666	1.65131e-08	8.30982e-07
ENSDARG00000033451	fam173b	family with sequence similarity 173, member B [Source:ZFIN;Acc:ZDB-GENE-041114-90]	13.5918	14.3805	10.9169	11.713	7.682	7.99539	8.08071	7.15154	-0.722744	3.35407	31.8527	1.66314e-08	8.32523e-07
ENSDARG00000030832	otof	otoferlin [Source:ZFIN;Acc:ZDB-GENE-030131-7778]	97.9722	92.4887	112.523	123.299	129.556	141.469	153.626	148.303	0.409925	6.96198	31.6868	1.81151e-08	9.03747e-07
ENSDARG00000086583	apoa1b	apolipoprotein A-Ib [Source:ZFIN;Acc:ZDB-GENE-050302-172]	2.40107	4.16181	2.81624	2.70301	1.24573	1.03342	1.14117	1.43031	-1.32879	1.09852	31.5718	1.92196e-08	9.55646e-07
ENSDARG00000073784	FEZ2 (2 of 2)	fasciculation and elongation protein zeta 2 (zygin II) [Source:HGNC Symbol;Acc:3660]	41.7615	36.0814	43.541	41.4115	54.3968	62.7121	53.2648	58.1523	0.466291	5.60734	31.2958	2.21561e-08	1.09798e-06
ENSDARG00000077218	SLC22A17 (2 of 2)	solute carrier family 22, member 17 [Source:HGNC Symbol;Acc:23095]	2.82983	1.48636	3.19596	3.36144	4.32545	6.03733	5.82922	6.49769	1.05269	2.0562	31.2628	2.25359e-08	1.11309e-06
ENSDARG00000054255	tctex1d2	Tctex1 domain containing 2 [Source:ZFIN;Acc:ZDB-GENE-081104-219]	7.80347	8.17498	7.43614	6.27237	3.8756	4.56879	4.71889	2.57456	-0.93294	2.51247	31.214	2.31093e-08	1.13763e-06
ENSDARG00000069839	CU571382.1	Uncharacterized protein [Source:UniProtKB/TrEMBL;Acc:E7F6J6]	4.3305	3.00988	2.24666	3.98521	13.9106	5.16709	12.6454	5.27171	1.44235	2.66108	31.1786	2.35347e-08	1.15475e-06
ENSDARG00000012485	aurka	aurora kinase A [Source:ZFIN;Acc:ZDB-GENE-040801-161]	2.48682	2.74977	3.03774	3.08421	4.94831	4.84075	6.44606	5.6395	0.925253	2.05321	31.1142	2.43289e-08	1.18979e-06
ENSDARG00000076748	ntn2	netrin 2 [Source:ZFIN;Acc:ZDB-GENE-050310-2]	3.34435	2.56397	4.74647	4.60898	7.92422	6.96197	7.80313	6.45682	0.934181	2.46896	31.0798	2.47634e-08	1.20708e-06
ENSDARG00000037356	pam16	presequence translocase-associated motor 16 homolog (S. cerevisiae) [Source:ZFIN;Acc:ZDB-GENE-040426-1776]	19.3801	23.8561	21.3275	17.6389	13.3224	11.8027	13.9408	12.9545	-0.677544	4.07585	30.9876	2.59683e-08	1.26167e-06
ENSDARG00000070845	si:dkey-56d12.4	si:dkey-56d12.4 [Source:ZFIN;Acc:ZDB-GENE-060531-147]	11.1478	20.326	11.9927	11.7824	6.64389	9.84466	7.1246	6.25249	-0.913509	3.41828	30.8555	2.77969e-08	1.34611e-06
ENSDARG00000003533	col8a1b	collagen, type VIII, alpha 1b [Source:ZFIN;Acc:ZDB-GENE-060503-140]	5.18802	3.15851	4.33511	3.95055	8.51248	6.90758	6.78533	10.0939	0.942381	2.60535	30.7927	2.87116e-08	1.3859e-06
ENSDARG00000020711	rrm2	ribonucleotide reductase M2 polypeptide [Source:ZFIN;Acc:ZDB-GENE-990415-25]	9.86153	9.80997	8.16393	7.93576	3.56417	2.77391	5.61332	5.96643	-1.03956	2.75724	30.7072	3.00048e-08	1.43897e-06
ENSDARG00000090882	si:rp71-36a1.5	si:rp71-36a1.5 [Source:ZFIN;Acc:ZDB-GENE-091204-428]	14.4493	10.4788	15.7583	9.84173	20.2085	24.9652	21.4046	20.0243	0.752729	4.09198	30.7133	2.99114e-08	1.43897e-06
ENSDARG00000025826	gna12a	guanine nucleotide binding protein (G protein) alpha 12a [Source:ZFIN;Acc:ZDB-GENE-050221-1]	21.6525	23.1872	22.9729	23.6687	33.4617	34.6467	33.464	32.5702	0.528884	4.81413	30.699	3.01325e-08	1.44045e-06
ENSDARG00000042975	auh	AU RNA binding protein/enoyl-Coenzyme A hydratase [Source:ZFIN;Acc:ZDB-GENE-040801-95]	39.3604	45.8914	40.4083	38.258	31.2816	27.5215	27.3572	29.2192	-0.527018	5.13031	30.6844	3.03602e-08	1.44668e-06
ENSDARG00000037789	pvalb1	parvalbumin 1 [Source:ZFIN;Acc:ZDB-GENE-040625-57]	62.2992	51.3909	8.60693	34.2728	12.3881	3.86172	7.30965	13.118	-1.95157	4.61025	30.6694	3.0595e-08	1.44859e-06
ENSDARG00000008098	si:dkey-26g8.12	si:dkey-26g8.12 [Source:ZFIN;Acc:ZDB-GENE-121214-233]	2.57257	2.30386	3.41746	2.77232	1.28033	0.870246	1.29538	1.30771	-1.21861	1.00486	30.6702	3.05821e-08	1.44859e-06
ENSDARG00000074979	LARP4 (1 of 2)	La ribonucleoprotein domain family, member 4 [Source:HGNC Symbol;Acc:24320]	11.9625	8.54657	12.6256	14.6933	18.3053	21.1579	20.1709	19.0435	0.707101	3.97616	30.6283	3.12499e-08	1.4749e-06
ENSDARG00000030417	CABZ01043822.1	Uncharacterized protein [Source:UniProtKB/TrEMBL;Acc:F1QIA9]	12.477	7.80339	11.3915	14.5547	18.8243	18.7647	20.6953	19.2887	0.73728	3.9465	30.5663	3.22648e-08	1.51798e-06
ENSDARG00000011125	snrpb	small nuclear ribonucleoprotein polypeptides B and B1 [Source:ZFIN;Acc:ZDB-GENE-040426-1819]	123.141	132.137	111.953	104.967	100.939	79.6275	87.9625	79.7295	-0.455805	6.6844	30.4344	3.45353e-08	1.61967e-06
ENSDARG00000057671	epas1b	endothelial PAS domain protein 1b [Source:ZFIN;Acc:ZDB-GENE-060607-11]	82.4939	82.7902	112.934	88.9221	121.147	112.316	135.244	133.386	0.433244	6.76194	30.4172	3.48423e-08	1.62893e-06
ENSDARG00000091294	CDA (2 of 2)	cytidine deaminase [Source:HGNC Symbol;Acc:1712]	32.3287	31.2507	30.7255	30.7034	19.7586	16.9154	24.9515	22.1085	-0.602282	4.71144	30.3689	3.57203e-08	1.66475e-06
ENSDARG00000068265	tomm5	translocase of outer mitochondrial membrane 5 homolog (yeast) [Source:ZFIN;Acc:ZDB-GENE-040724-90]	60.9271	48.0837	42.8764	43.2135	35.1918	30.8937	34.9136	32.4067	-0.555679	5.36336	30.351	3.60524e-08	1.67497e-06
ENSDARG00000095629	TMEM200B	transmembrane protein 200B [Source:HGNC Symbol;Acc:33785]	59.3836	66.0315	57.3057	54.3375	41.0052	44.3282	46.6029	41.4789	-0.470884	5.68482	30.2615	3.77545e-08	1.74859e-06
ENSDARG00000077670	si:dkey-14o6.1	si:dkey-14o6.1 [Source:ZFIN;Acc:ZDB-GENE-081103-51]	2.82983	2.78692	3.54403	3.25748	0.795882	2.12123	0.986957	1.30771	-1.32853	1.1411	30.2103	3.87648e-08	1.7898e-06
ENSDARG00000013175	cpne3	copine III [Source:ZFIN;Acc:ZDB-GENE-040426-763]	76.92	86.0231	69.077	71.3872	56.1962	57.5994	56.8734	56.6811	-0.434631	6.05533	30.0922	4.11989e-08	1.8963e-06
ENSDARG00000005870	mmadhc	methylmalonic aciduria (cobalamin deficiency) cblD type, with homocystinuria [Source:ZFIN;Acc:ZDB-GENE-040704-50]	57.3684	53.4718	49.6164	42.2779	35.4341	33.8308	39.725	31.5894	-0.540935	5.42758	29.9594	4.4118e-08	2.02439e-06
ENSDARG00000077068	si:ch211-11p18.1	si:ch211-11p18.1 [Source:ZFIN;Acc:ZDB-GENE-060503-758]	1.8008	1.00329	1.26573	1.69805	2.83749	3.64416	3.0534	3.7188	1.17963	1.22892	29.7951	4.80213e-08	2.19672e-06
ENSDARG00000038361	gcdhl	glutaryl-Coenzyme A dehydrogenase, like [Source:ZFIN;Acc:ZDB-GENE-041010-117]	34.1295	31.6223	34.3328	31.847	23.565	21.321	23.7178	23.9066	-0.531355	4.81431	29.6397	5.20279e-08	2.3727e-06
ENSDARG00000077799	EGR4 (1 of 2)	early growth response 4 [Source:HGNC Symbol;Acc:3241]	33.4006	37.7164	36.1997	34.5847	44.6732	47.9179	58.6623	53.9839	0.504413	5.43808	29.5661	5.40425e-08	2.45704e-06
ENSDARG00000089194	TACO1 (2 of 2)	translational activator of mitochondrially encoded cytochrome c oxidase I [Source:HGNC Symbol;Acc:24316]	5.35953	5.46237	4.8414	5.40602	1.52256	2.33879	3.36182	3.14668	-1.06942	1.98391	29.312	6.16132e-08	2.79269e-06
ENSDARG00000090861	CABZ01087514.1	Uncharacterized protein [Source:UniProtKB/TrEMBL;Acc:E7FBD9]	51.4944	53.5089	49.4899	49.7285	63.29	70.5444	70.6291	74.4986	0.426938	5.91405	29.286	6.24446e-08	2.82177e-06
ENSDARG00000051851	ctu2	cytosolic thiouridylase subunit 2 homolog (S. pombe) [Source:ZFIN;Acc:ZDB-GENE-040801-79]	12.3912	12.1881	10.8536	9.84173	7.23215	7.61466	6.87786	6.70202	-0.689785	3.20737	29.2579	6.33588e-08	2.85441e-06
ENSDARG00000094343	si:dkey-20i20.11	si:dkey-20i20.11 [Source:ZFIN;Acc:ZDB-GENE-060503-58]	6.68869	5.01646	6.77163	7.34665	10.3119	11.422	10.2705	11.4016	0.729529	3.10457	29.1967	6.53907e-08	2.93705e-06
ENSDARG00000012593	col5a1	procollagen, type V, alpha 1 [Source:ZFIN;Acc:ZDB-GENE-041105-6]	16.8504	14.1576	14.366	13.2725	21.6272	21.3754	23.101	27.5028	0.654122	4.24667	29.1717	6.62385e-08	2.96617e-06
ENSDARG00000054324	rerglb	RERG/RAS-like b [Source:ZFIN;Acc:ZDB-GENE-040724-73]	1.15766	1.48636	0.60122	1.59408	3.35655	2.71952	3.39266	2.73802	1.32956	1.08621	29.1571	6.67423e-08	2.97975e-06
ENSDARG00000009890	CR936442.1	Novel protein similar to envelope protein (Env); Uncharacterized protein [Source:UniProtKB/TrEMBL;Acc:A5WV53]	23.196	12.2625	12.9737	19.4062	23.7381	36.4416	35.4688	29.6278	0.866436	4.58624	29.093	6.89871e-08	3.07075e-06
ENSDARG00000045638	slc13a1	solute carrier family 13 (sodium/sulphate symporters), member 1 [Source:ZFIN;Acc:ZDB-GENE-031222-3]	7.46046	7.20884	8.86008	6.58426	16.4367	14.8486	9.37609	13.4449	0.801914	3.3875	29.0795	6.94694e-08	3.08299e-06
ENSDARG00000044086	pnpla3	patatin-like phospholipase domain containing 3 [Source:ZFIN;Acc:ZDB-GENE-040718-27]	4.502	5.35089	4.87304	4.60898	8.58169	8.15856	8.35829	7.88713	0.748603	2.70447	29.0449	7.07197e-08	3.12914e-06
ENSDARG00000060008	HHIPL2	HHIP-like 2 [Source:HGNC Symbol;Acc:25842]	2.61545	2.86124	3.51239	3.88125	5.36356	5.81977	5.55163	7.928	0.915675	2.2218	28.8311	7.89722e-08	3.48392e-06
ENSDARG00000051970	SMU1	smu-1 suppressor of mec-8 and unc-52 homolog (C. elegans) [Source:HGNC Symbol;Acc:18247]	129.272	126.526	119.01	142.012	175.821	166.326	208.618	170.084	0.457039	7.27186	28.8043	8.00711e-08	3.51156e-06
ENSDARG00000089140	zgc:174275	zgc:174275 [Source:ZFIN;Acc:ZDB-GENE-080305-5]	4.20187	3.49295	4.43004	3.70798	1.31494	2.23001	1.66549	2.41109	-1.10017	1.55545	28.8101	7.98354e-08	3.51156e-06
ENSDARG00000075617	wu:fu71h07	wu:fu71h07 [Source:ZFIN;Acc:ZDB-GENE-050302-121]	1.50067	1.41204	2.34159	1.66339	4.11783	3.20903	5.18152	2.98321	1.15726	1.49004	28.6327	8.74901e-08	3.82563e-06
ENSDARG00000073845	zgc:110843	zgc:110843 [Source:ZFIN;Acc:ZDB-GENE-050327-15]	21.1809	24.5621	25.4094	21.1389	31.6277	40.0313	34.636	33.1014	0.567742	4.85118	28.4962	9.38816e-08	4.09307e-06
ENSDARG00000022650	cyp2ad3	cytochrome P450, family 2, subfamily AD, polypeptide 3 [Source:ZFIN;Acc:ZDB-GENE-041001-156]	41.0754	39.1656	37.4971	37.6342	28.6864	32.2535	24.7973	27.7071	-0.481628	5.07149	28.4789	9.4725e-08	4.11777e-06
ENSDARG00000035776	n6amt1	N-6 adenine-specific DNA methyltransferase 1 (putative) [Source:ZFIN;Acc:ZDB-GENE-040718-206]	12.5199	15.7554	14.1761	13.0299	9.34297	9.51832	8.91346	7.88713	-0.66336	3.51603	28.466	9.53584e-08	4.13321e-06
ENSDARG00000029905	phyhd1	phytanoyl-CoA dioxygenase domain containing 1 [Source:ZFIN;Acc:ZDB-GENE-041114-159]	16.6789	18.2451	18.4479	16.2527	11.2462	12.0203	11.165	11.8511	-0.613963	3.86127	28.4543	9.59345e-08	4.1461e-06
ENSDARG00000073821	zgc:113397	zgc:113397 [Source:ZFIN;Acc:ZDB-GENE-050913-13]	1.6293	1.33772	0.696149	1.35151	2.59527	3.3722	2.80666	3.22841	1.25758	1.06723	28.3868	9.9339e-08	4.28079e-06
ENSDARG00000075204	SYNDIG1	synapse differentiation inducing 1 [Source:HGNC Symbol;Acc:15885]	105.861	134.664	129.579	126.279	171.807	187.212	168.646	161.829	0.449042	7.20961	28.356	1.00933e-07	4.33692e-06
ENSDARG00000093997	si:dkey-9i23.15	si:dkey-9i23.15 [Source:ZFIN;Acc:ZDB-GENE-090313-361]	10.8048	11.0734	8.54365	7.58922	3.66798	4.29684	5.70585	6.33422	-0.947347	2.8662	28.2841	1.04753e-07	4.48807e-06
ENSDARG00000070456	TSPAN5 (2 of 3)	tetraspanin 5 [Source:HGNC Symbol;Acc:17753]	9.99016	6.13123	8.512	8.45557	15.2256	15.5557	12.6454	12.2189	0.722392	3.4622	28.2506	1.06584e-07	4.55341e-06
ENSDARG00000089087	ba1	ba1 globin [Source:ZFIN;Acc:ZDB-GENE-990415-18]	1412.73	1739.56	1165.67	1176.05	969.246	738.241	878.669	1056.43	-0.602186	10.1637	28.2039	1.09182e-07	4.65102e-06
ENSDARG00000011538	hspb7	heat shock protein family, alpha-crystallin-related, b7 [Source:ZFIN;Acc:ZDB-GENE-041010-136]	6.34568	5.68533	6.4552	7.34665	12.3535	11.5852	11.4425	8.66358	0.745857	3.12122	28.1629	1.11519e-07	4.73701e-06
ENSDARG00000067964	slc6a5	solute carrier family 6 (neurotransmitter transporter, glycine), member 5 [Source:ZFIN;Acc:ZDB-GENE-050105-2]	5.57391	5.31374	6.13877	6.68822	2.83749	3.53538	3.48519	3.55534	-0.849087	2.22137	28.1377	1.12984e-07	4.78558e-06
ENSDARG00000074195	TOB2	transducer of ERBB2, 2 [Source:HGNC Symbol;Acc:11980]	19.037	16.5358	17.8467	20.3419	27.1984	27.9023	30.1022	25.3778	0.564734	4.52252	28.057	1.17793e-07	4.97509e-06
ENSDARG00000078003	FBXL3 (1 of 2)	F-box and leucine-rich repeat protein 3 [Source:HGNC Symbol;Acc:13599]	29.3702	24.8594	31.5798	30.3569	43.9466	45.6335	38.6455	39.2722	0.504006	5.14302	28.0255	1.19728e-07	5.04248e-06
ENSDARG00000061338	ddx6	DEAD (Asp-Glu-Ala-Asp) box polypeptide 6 [Source:ZFIN;Acc:ZDB-GENE-070912-83]	4.03037	3.38147	3.41746	5.09414	7.85501	8.26734	6.72364	6.53855	0.85543	2.49026	27.9683	1.23321e-07	5.17281e-06
ENSDARG00000039900	si:ch73-168d20.1	si:ch73-168d20.1 [Source:ZFIN;Acc:ZDB-GENE-121214-44]	1.32916	1.18909	1.29737	1.03962	2.56067	3.69855	2.22065	2.98321	1.19417	0.998747	27.9652	1.23518e-07	5.17281e-06
ENSDARG00000013755	actn3a	actinin alpha 3a [Source:ZFIN;Acc:ZDB-GENE-000329-9]	6.21705	7.46896	3.06938	5.37137	2.18003	1.79488	2.43655	2.98321	-1.21417	1.98873	27.931	1.25719e-07	5.25019e-06
ENSDARG00000026489	khsrp	KH-type splicing regulatory protein [Source:ZFIN;Acc:ZDB-GENE-030131-4357]	62.7279	66.2916	61.7674	71.8377	41.2475	54.4992	42.3775	53.2075	-0.482879	5.82767	27.9091	1.27151e-07	5.29511e-06
ENSDARG00000018600	retsat	retinol saturase (all-trans-retinol 13,14-reductase) [Source:ZFIN;Acc:ZDB-GENE-050320-11]	66.2867	71.0852	69.868	64.0752	50.7635	54.2816	50.9208	53.3301	-0.397808	5.91115	27.8249	1.32805e-07	5.51514e-06
ENSDARG00000070539	arf3a	ADP-ribosylation factor 3a [Source:ZFIN;Acc:ZDB-GENE-040801-176]	108.434	109.953	102.302	96.3381	138.899	137.934	139.253	137.228	0.387718	6.92102	27.7806	1.35881e-07	5.62716e-06
ENSDARG00000044501	viml	vimentin like [Source:ZFIN;Acc:ZDB-GENE-040426-1743]	54.753	46.1143	41.5474	50.6641	36.8874	35.2994	35.4996	32.1206	-0.484084	5.3811	27.7587	1.37429e-07	5.67542e-06
ENSDARG00000068940	atp5ib	ATP synthase, H+ transporting, mitochondrial F0 complex, subunit e, duplicate b [Source:ZFIN;Acc:ZDB-GENE-051130-1]	195.001	219.387	176.98	160.448	141.425	136.52	139.377	136.983	-0.454514	7.35511	27.6508	1.45309e-07	5.98422e-06
ENSDARG00000067815	LINGO3	Uncharacterized protein [Source:UniProtKB/TrEMBL;Acc:F1QR37]	22.2099	10.8133	27.3397	25.7133	11.9382	10.443	12.8304	13.4858	-0.806567	4.07601	27.5682	1.51654e-07	6.21113e-06
ENSDARG00000094458	si:dkey-65b12.12	si:dkey-65b12.12 [Source:ZFIN;Acc:ZDB-GENE-060526-325]	2.18669	0.780339	1.42394	0.86635	2.97591	3.58977	3.94783	2.73802	1.33382	1.19638	27.5729	1.51287e-07	6.21113e-06
ENSDARG00000018461	zgc:56095	zgc:56095 [Source:ZFIN;Acc:ZDB-GENE-040426-1948]	46.092	41.5066	35.2188	35.451	29.4476	25.8898	29.1461	26.7263	-0.518307	5.07807	27.4617	1.60237e-07	6.54462e-06
ENSDARG00000051915	pde5ab	phosphodiesterase 5A, cGMP-specific, b [Source:ZFIN;Acc:ZDB-GENE-060824-4]	18.0509	11.8909	17.8151	16.8418	9.34297	9.89905	10.9799	10.5434	-0.681712	3.72238	27.4376	1.62243e-07	6.60839e-06
ENSDARG00000088041	si:zfos-2269b6.1	si:zfos-2269b6.1 [Source:ZFIN;Acc:ZDB-GENE-121214-346]	18.8655	15.8297	20.4415	20.5498	27.0946	29.1533	28.1283	27.6663	0.54722	4.5477	27.3655	1.68408e-07	6.84076e-06
ENSDARG00000070484	zgc:195001	zgc:195001 [Source:ZFIN;Acc:ZDB-GENE-081022-173]	3.25859	5.9826	3.06938	2.87628	1.52256	1.90366	1.14117	1.96157	-1.23132	1.44946	27.2723	1.76721e-07	7.15888e-06
ENSDARG00000062502	CU571162.1	Uncharacterized protein [Source:UniProtKB/TrEMBL;Acc:E7F363]	2.57257	2.86124	2.97445	2.42578	0.761279	1.03342	1.07948	1.7981	-1.26241	0.966226	27.1692	1.86403e-07	7.53057e-06
ENSDARG00000088013	cyp27a1.3	cytochrome P450, family 27, subfamily A, polypeptide 1, gene 3 [Source:ZFIN;Acc:ZDB-GENE-081104-510]	6.90307	6.27987	6.48684	7.51992	9.89662	14.1415	10.363	11.6468	0.729415	3.18189	27.1455	1.88706e-07	7.60296e-06
ENSDARG00000045542	LAMTOR4	late endosomal/lysosomal adaptor, MAPK and MTOR activator 4 [Source:HGNC Symbol;Acc:33772]	80.5644	84.2394	69.3301	67.298	56.7499	55.9133	59.5567	55.0056	-0.42234	6.04979	26.9634	2.07349e-07	8.31638e-06
ENSDARG00000062608	pcdh1g2	protocadherin 1 gamma 2 [Source:ZFIN;Acc:ZDB-GENE-050608-2]	17.4078	13.5259	16.0114	14.7279	7.64739	12.0203	8.60503	10.1756	-0.712821	3.64541	26.9565	2.08091e-07	8.31638e-06
ENSDARG00000074518	TMEM17	transmembrane protein 17 [Source:HGNC Symbol;Acc:26623]	8.96113	7.35748	5.22112	7.86646	3.73719	3.80733	3.88614	4.57699	-0.885851	2.50875	26.9569	2.08042e-07	8.31638e-06
ENSDARG00000074653	si:ch211-233m11.1	si:ch211-233m11.1 [Source:ZFIN;Acc:ZDB-GENE-081028-16]	12.2197	12.9313	14.4609	9.46054	7.26675	7.941	4.47215	8.09146	-0.858065	3.26756	26.9498	2.0881e-07	8.32272e-06
ENSDARG00000016187	cxxc1l	CXXC finger 1, like [Source:ZFIN;Acc:ZDB-GENE-040426-1142]	35.33	35.6726	34.6809	34.9312	24.2571	25.5635	24.859	26.7672	-0.493616	4.92221	26.8928	2.15054e-07	8.54351e-06
ENSDARG00000062893	si:dkey-103i16.6	si:dkey-103i16.6 [Source:ZFIN;Acc:ZDB-GENE-061207-46]	21.138	23.4473	24.1121	31.6737	17.3364	16.9698	15.5754	16.755	-0.60825	4.38708	26.8888	2.15499e-07	8.54351e-06
ENSDARG00000027088	ptgdsb	prostaglandin D2 synthase b [Source:ZFIN;Acc:ZDB-GENE-030131-8436]	167.903	185.015	124.421	138.061	130.732	130.428	107.27	102.9	-0.40027	7.08918	26.7844	2.27467e-07	8.994e-06
ENSDARG00000069649	tmem160	transmembrane protein 160 [Source:ZFIN;Acc:ZDB-GENE-060503-851]	13.6346	12.6712	13.0686	10.8814	7.12834	8.10417	8.75924	7.88713	-0.675973	3.36478	26.7751	2.28569e-07	9.01363e-06
ENSDARG00000079946	SQLE	squalene epoxidase [Source:HGNC Symbol;Acc:11279]	36.4448	35.524	32.276	38.1887	43.4621	46.667	58.9707	56.8037	0.501541	5.44273	26.6979	2.37883e-07	9.35611e-06
ENSDARG00000062190	PDE3B	Uncharacterized protein [Source:UniProtKB/TrEMBL;Acc:E7F5P1]	53.338	51.5395	56.4514	59.6742	70.9719	77.6151	67.6374	78.2992	0.392128	6.00635	26.6873	2.39184e-07	9.38245e-06
ENSDARG00000037998	flot1b	flotillin 1b [Source:ZFIN;Acc:ZDB-GENE-020430-2]	80.3072	72.2371	75.0575	77.7636	61.4214	61.3524	59.3716	57.8662	-0.368972	6.09266	26.5681	2.54404e-07	9.95321e-06
ENSDARG00000021241	zgc:165604	zgc:165604 [Source:ZFIN;Acc:ZDB-GENE-070615-34]	1.75793	0.891816	1.20244	1.10893	2.80289	3.4266	3.23845	2.08416	1.20508	1.02811	26.5615	2.55284e-07	9.96144e-06
ENSDARG00000018000	ubp1	upstream binding protein 1 (LBP-1a) [Source:ZFIN;Acc:ZDB-GENE-060503-870]	35.2443	30.2846	45.661	41.1343	59.1375	50.7462	54.8378	50.6329	0.490679	5.51961	26.5513	2.56637e-07	9.98803e-06
ENSDARG00000020072	thbs4b	thrombospondin 4b [Source:ZFIN;Acc:ZDB-GENE-020708-4]	6.30281	5.68533	7.21463	6.75753	10.8655	11.5308	11.1958	9.07224	0.693537	3.09446	26.5172	2.61199e-07	1.0139e-05
ENSDARG00000006207	gpx1b	glutathione peroxidase 1b [Source:ZFIN;Acc:ZDB-GENE-040912-60]	9.17551	9.25259	10.0942	9.18331	6.15944	4.89514	4.90394	6.90635	-0.741166	2.92788	26.4615	2.68842e-07	1.04085e-05
ENSDARG00000075332	si:ch211-119d14.3	si:ch211-119d14.3 [Source:ZFIN;Acc:ZDB-GENE-081104-100]	7.88923	10.4417	8.22721	7.45061	4.87911	4.62318	4.84226	5.55777	-0.790178	2.76096	26.4119	2.75841e-07	1.06518e-05
ENSDARG00000068434	h3f3b.1	H3 histone, family 3B.1 [Source:ZFIN;Acc:ZDB-GENE-050417-65]	88.1535	88.6614	74.2664	76.1695	59.968	60.4277	60.2044	67.061	-0.419173	6.17028	26.306	2.91386e-07	1.12229e-05
ENSDARG00000004880	acsm3	acyl-CoA synthetase medium-chain family member 3 [Source:ZFIN;Acc:ZDB-GENE-080220-22]	4.15899	4.49624	4.17689	3.84659	1.62637	2.71952	2.2515	2.12503	-0.971884	1.67083	26.2188	3.04848e-07	1.1711e-05
ENSDARG00000075111	als2a	amyotrophic lateral sclerosis 2a (juvenile) [Source:ZFIN;Acc:ZDB-GENE-070402-2]	4.11612	2.82408	5.09454	4.33175	7.37056	6.85319	6.6928	8.17319	0.818027	2.49989	26.1923	3.09054e-07	1.1842e-05
ENSDARG00000059002	CABZ01080098.1	Uncharacterized protein [Source:UniProtKB/TrEMBL;Acc:F1QR67]	0.643144	1.33772	1.13915	1.42081	2.11082	2.8283	2.6216	3.26928	1.21383	0.928402	26.1284	3.19448e-07	1.22088e-05
ENSDARG00000008020	med31	mediator of RNA polymerase II transcription, subunit 31 homolog (yeast) [Source:ZFIN;Acc:ZDB-GENE-040718-114]	15.8213	17.2418	14.9988	13.8962	24.5339	21.7018	23.9954	22.9667	0.572382	4.27586	26.0839	3.26902e-07	1.24617e-05
ENSDARG00000013423	ccbl2	cysteine conjugate-beta lyase 2 [Source:ZFIN;Acc:ZDB-GENE-040426-1299]	7.80347	7.20884	7.02478	6.82684	4.01402	3.86172	5.27405	3.39187	-0.810838	2.51384	26.0782	3.27858e-07	1.24662e-05
ENSDARG00000001929	pink1	PTEN induced putative kinase 1 [Source:ZFIN;Acc:ZDB-GENE-041212-53]	83.0513	87.6952	97.4925	93.1499	122.254	132.114	118.712	108.05	0.388713	6.71569	26.0687	3.29485e-07	1.24961e-05
ENSDARG00000021853	ntpcr	nucleoside-triphosphatase, cancer-related [Source:ZFIN;Acc:ZDB-GENE-040801-200]	20.6663	21.1063	17.8467	17.0844	11.8344	12.5642	13.509	12.791	-0.612189	3.99791	26.0252	3.36982e-07	1.27479e-05
ENSDARG00000036090	pard6gb	par-6 partitioning defective 6 homolog gamma B (C. elegans) [Source:ZFIN;Acc:ZDB-GENE-010319-35]	13.6346	14.6778	13.7648	12.2329	19.2742	20.3964	21.9906	20.3512	0.573729	4.08781	25.9932	3.4263e-07	1.29286e-05
ENSDARG00000089368	hopx	HOP homeobox [Source:ZFIN;Acc:ZDB-GENE-031016-2]	77.7775	85.9859	69.8048	71.9417	61.5598	57.8714	58.8782	56.7219	-0.39609	6.08171	25.9717	3.46453e-07	1.30398e-05
ENSDARG00000010096	slc1a6	solute carrier family 1 (high affinity aspartate/glutamate transporter), member 6 [Source:ZFIN;Acc:ZDB-GENE-071004-45]	39.1031	29.2441	37.3073	40.6491	27.1638	26.9776	24.8281	24.5604	-0.518513	4.96591	25.9392	3.52346e-07	1.32281e-05
ENSDARG00000074806	AFAP1L2	actin filament associated protein 1-like 2 [Source:HGNC Symbol;Acc:25901]	17.665	19.4342	17.7834	19.8914	27.1638	29.3708	28.6218	25.1326	0.536832	4.528	25.9246	3.5501e-07	1.32611e-05
ENSDARG00000061951	golgb1	golgi autoantigen, golgin subfamily b, macrogolgin (with transmembrane signal), 1 [Source:ZFIN;Acc:ZDB-GENE-030429-9]	67.9588	56.4445	72.5261	76.7586	89.4157	95.5639	94.3778	84.7151	0.394937	6.31341	25.9267	3.54627e-07	1.32611e-05
ENSDARG00000068460	OTOG	otogelin [Source:HGNC Symbol;Acc:8516]	2.14381	0.817498	1.10751	1.7327	3.52957	3.86172	3.30014	2.69715	1.18998	1.24418	25.806	3.77507e-07	1.40517e-05
ENSDARG00000074164	si:dkey-82i20.3	si:dkey-82i20.3 [Source:ZFIN;Acc:ZDB-GENE-110913-35]	2.40107	2.22954	2.02516	2.49509	0.519054	1.46854	1.11033	0.653855	-1.33773	0.691537	25.8032	3.78065e-07	1.40517e-05
ENSDARG00000054833	nucb1	nucleobindin 1 [Source:ZFIN;Acc:ZDB-GENE-060825-222]	104.875	108.17	114.073	107.739	136.996	147.18	140.919	143.44	0.363995	6.96862	25.7876	3.81129e-07	1.40951e-05
ENSDARG00000088962	sdc3	syndecan 3 [Source:ZFIN;Acc:ZDB-GENE-030131-9021]	73.0182	45.2968	79.8989	81.7488	104.607	95.9991	97.7396	103.309	0.517999	6.40856	25.7895	3.80763e-07	1.40951e-05
ENSDARG00000070579	ggact.3	gamma-glutamylamine cyclotransferase, tandem duplicate 3 [Source:ZFIN;Acc:ZDB-GENE-070424-26]	7.20321	10.4788	9.33472	8.55954	4.67148	6.03733	5.73669	4.69958	-0.780446	2.83295	25.7809	3.82452e-07	1.4109e-05
ENSDARG00000086180	CU929356.4	Uncharacterized protein [Source:UniProtKB/TrEMBL;Acc:E7EZQ5]	1.6293	2.00659	2.40488	1.52478	3.42575	4.40562	3.79362	4.00486	1.00984	1.52256	25.7658	3.8545e-07	1.41844e-05
ENSDARG00000079078	hbaa1	hemoglobin alpha adult-1 [Source:ZFIN;Acc:ZDB-GENE-980526-79]	1615.1	1983.4	1280.98	1380.55	1130.05	890.099	1005.86	1237.46	-0.562175	10.3673	25.7256	3.93581e-07	1.44478e-05
ENSDARG00000071622	CABZ01046433.1	Uncharacterized protein [Source:UniProtKB/TrEMBL;Acc:E7FBY2]	2.10094	2.04374	2.34159	2.14855	0.692072	0.924637	0.956115	1.22598	-1.22117	0.648137	25.7016	3.98506e-07	1.45926e-05
ENSDARG00000077202	mocs2	molybdenum cofactor synthesis 2 [Source:ZFIN;Acc:ZDB-GENE-110411-53]	14.4493	14.492	12.056	11.1586	7.95882	8.4849	8.35829	8.78618	-0.647379	3.4261	25.6679	4.0552e-07	1.48129e-05
ENSDARG00000090173	C11orf1	chromosome 11 open reading frame 1 [Source:HGNC Symbol;Acc:1163]	2.44395	2.67545	3.35417	3.22282	1.28033	1.25098	1.60381	1.63464	-1.03768	1.14437	25.5536	4.30256e-07	1.5678e-05
ENSDARG00000087657	fasn	fatty acid synthase [Source:ZFIN;Acc:ZDB-GENE-030131-7802]	18.9084	23.9304	18.9226	24.8123	28.548	30.6762	34.7902	39.1905	0.590989	4.77788	25.5227	4.37214e-07	1.58915e-05
ENSDARG00000071241	trim35-39	tripartite motif containing 35-39 [Source:ZFIN;Acc:ZDB-GENE-080219-13]	2.82983	2.97272	2.12009	2.84163	1.34954	1.46854	1.0178	1.26684	-1.10992	0.991177	25.5181	4.38252e-07	1.58915e-05
ENSDARG00000038979	VOPP1 (2 of 2)	vesicular, overexpressed in cancer, prosurvival protein 1 [Source:HGNC Symbol;Acc:34518]	16.9361	19.0254	17.1822	16.3913	11.0039	10.2798	12.923	11.8511	-0.613535	3.85973	25.5122	4.39596e-07	1.59014e-05
ENSDARG00000032816	tm7sf2	transmembrane 7 superfamily member 2 [Source:ZFIN;Acc:ZDB-GENE-041212-19]	22.4243	22.2582	20.8528	21.6934	37.095	27.2496	29.3928	42.378	0.62158	4.80169	25.4476	4.54557e-07	1.64027e-05
ENSDARG00000059154	RRAGC (2 of 2)	Ras-related GTP binding C [Source:HGNC Symbol;Acc:19902]	5.01652	6.16839	5.94891	6.41099	9.41217	9.6271	9.19104	10.2982	0.685061	2.95038	25.4216	4.60741e-07	1.65856e-05
ENSDARG00000036612	ift27	intraflagellar transport 27 homolog (Chlamydomonas) [Source:ZFIN;Acc:ZDB-GENE-041212-9]	13.0773	14.0089	11.3599	10.2229	9.51599	7.61466	7.58723	6.53855	-0.65164	3.32678	25.4145	4.6244e-07	1.66065e-05
ENSDARG00000041644	si:dkey-194e6.1	si:dkey-194e6.1 [Source:ZFIN;Acc:ZDB-GENE-100922-43]	1.8008	1.70931	1.55051	1.90597	3.42575	3.20903	3.70109	3.47361	0.973361	1.37051	25.3328	4.82445e-07	1.72832e-05
ENSDARG00000004059	galk2	galactokinase 2 [Source:ZFIN;Acc:ZDB-GENE-041114-143]	5.27378	4.16181	4.71483	5.02483	3.46036	2.17562	2.43655	2.08416	-0.926287	1.88447	25.3092	4.88383e-07	1.74538e-05
ENSDARG00000005626	RHOU (2 of 2)	ras homolog family member U [Source:HGNC Symbol;Acc:17794]	7.28896	8.54657	6.07548	7.3813	3.01051	3.4266	4.25625	5.35344	-0.900485	2.51059	25.3027	4.9002e-07	1.74703e-05
ENSDARG00000079249	OGDHL	Uncharacterized protein [Source:UniProtKB/TrEMBL;Acc:E7FGK9]	49.9508	53.5833	48.4773	39.7481	59.795	65.1053	72.6339	75.1116	0.485373	5.8581	25.2163	5.12472e-07	1.82271e-05
ENSDARG00000077938	cd248b	CD248 molecule, endosialin b [Source:ZFIN;Acc:ZDB-GENE-050309-46]	4.24475	3.19567	2.87953	3.53471	6.36706	6.30929	6.35354	5.55777	0.816498	2.25564	25.2082	5.1463e-07	1.82602e-05
ENSDARG00000013880	spata20	spermatogenesis associated 20 [Source:ZFIN;Acc:ZDB-GENE-030131-7269]	33.7865	35.4868	34.5227	32.8173	45.5037	46.3406	49.4712	45.8925	0.432838	5.33713	25.0794	5.5018e-07	1.94751e-05
ENSDARG00000005783	ncanb	neurocan b [Source:ZFIN;Acc:ZDB-GENE-050208-586]	37.6453	22.8528	41.4525	44.0452	50.2098	51.8884	54.4985	56.6811	0.545565	5.48428	25.0521	5.58017e-07	1.97056e-05
ENSDARG00000017266	scml4	sex comb on midleg-like 4 (Drosophila) [Source:ZFIN;Acc:ZDB-GENE-041210-338]	62.8137	61.944	62.8433	71.3872	78.7232	93.1708	81.2697	90.5998	0.385529	6.23197	24.8739	6.12043e-07	2.15622e-05
ENSDARG00000053010	lpcat2	lysophosphatidylcholine acyltransferase 2 [Source:ZFIN;Acc:ZDB-GENE-050522-229]	4.37338	5.1651	4.30347	4.99017	2.31844	3.31781	2.31318	2.57456	-0.882592	1.87788	24.8241	6.28079e-07	2.20748e-05
ENSDARG00000063412	CERS1	ceramide synthase 1 [Source:HGNC Symbol;Acc:14253]	92.3554	81.3039	104.422	107.67	118.102	134.453	123.74	131.057	0.379167	6.79927	24.8015	6.35474e-07	2.22676e-05
ENSDARG00000090338	si:ch73-266a4.1	si:ch73-266a4.1 [Source:ZFIN;Acc:ZDB-GENE-121214-201]	34.644	30.9906	38.2882	36.6639	21.4888	24.4213	25.1674	30.1182	-0.500023	4.91992	24.7982	6.36561e-07	2.22676e-05
ENSDARG00000009933	lmnb2	lamin B2 [Source:ZFIN;Acc:ZDB-GENE-990630-13]	76.2339	74.1693	72.3678	70.2436	53.8432	60.4277	52.0928	61.4624	-0.386071	6.02619	24.7085	6.66885e-07	2.32737e-05
ENSDARG00000089002	ube2e1	ubiquitin-conjugating enzyme E2E 1 [Source:ZFIN;Acc:ZDB-GENE-071004-16]	81.4648	83.2733	70.9123	66.6396	62.5979	57.545	57.9837	56.0272	-0.383794	6.07052	24.6956	6.71356e-07	2.33748e-05
ENSDARG00000080010	adh5	alcohol dehydrogenase 5 [Source:ZFIN;Acc:ZDB-GENE-011003-1]	107.233	114.338	102.176	94.2589	89.208	73.0463	77.9388	82.2632	-0.392317	6.53591	24.6634	6.82678e-07	2.37135e-05
ENSDARG00000087306	CABZ01038521.1	Uncharacterized protein [Source:UniProtKB/TrEMBL;Acc:E7FEV8]	4.37338	3.79022	6.36027	3.9159	1.66097	3.31781	1.94307	2.08416	-1.08292	1.78084	24.6468	6.88579e-07	2.38627e-05
ENSDARG00000069223	pcdh1g26	protocadherin 1 gamma 26 [Source:ZFIN;Acc:ZDB-GENE-050609-21]	6.38856	6.09407	6.26534	5.02483	2.76829	3.75294	3.60856	3.39187	-0.838824	2.22566	24.6252	6.96348e-07	2.40758e-05
ENSDARG00000018146	gpx1a	glutathione peroxidase 1a [Source:ZFIN;Acc:ZDB-GENE-030410-1]	107.962	111.514	86.5756	97.7243	86.6128	70.0004	71.5544	78.8304	-0.410362	6.47689	24.5899	7.09243e-07	2.44648e-05
ENSDARG00000058375	syce2	synaptonemal complex central element protein 2 [Source:ZFIN;Acc:ZDB-GENE-050512-1]	2.05806	3.79022	3.70225	2.87628	6.09023	5.71099	5.95258	5.84383	0.895735	2.16779	24.536	7.29348e-07	2.51e-05
ENSDARG00000069677	nicn1	nicolin 1 [Source:ZFIN;Acc:ZDB-GENE-040801-129]	8.661	6.31703	8.86008	9.5645	12.8033	14.1415	13.2006	12.5458	0.639743	3.42068	24.5101	7.39226e-07	2.53812e-05
ENSDARG00000004406	spra	sepiapterin reductase a [Source:ZFIN;Acc:ZDB-GENE-050522-412]	23.4533	22.2954	21.5173	19.6835	30.2435	30.0779	32.2303	31.8346	0.497922	4.72088	24.401	7.8227e-07	2.67973e-05
ENSDARG00000086183	vkorc1	vitamin K epoxide reductase complex, subunit 1 [Source:ZFIN;Acc:ZDB-GENE-030131-2286]	5.0594	3.97601	4.49333	5.09414	7.95882	7.17953	7.34049	8.41839	0.713719	2.62389	24.2743	8.35462e-07	2.85536e-05
ENSDARG00000026376	aco1	aconitase 1, soluble [Source:ZFIN;Acc:ZDB-GENE-031118-76]	18.6083	13.2286	19.8086	19.6835	26.9562	23.7686	28.7143	26.1133	0.553891	4.46409	24.2239	8.57618e-07	2.92436e-05
ENSDARG00000014907	htra1b	HtrA serine peptidase 1b [Source:ZFIN;Acc:ZDB-GENE-080219-7]	39.0602	46.4116	46.2623	43.6987	32.1813	34.7011	31.2742	32.611	-0.44921	5.26111	24.1553	8.8869e-07	3.02338e-05
ENSDARG00000005791	rpl28	ribosomal protein L28 [Source:ZFIN;Acc:ZDB-GENE-040930-10]	351.199	378.873	296.559	291.96	271.673	224.469	243.686	242.172	-0.438627	8.17184	24.1142	9.07896e-07	3.08166e-05
ENSDARG00000010977	rab34b	RAB34, member RAS oncogene family b [Source:ZFIN;Acc:ZDB-GENE-091118-61]	7.88923	5.31374	6.61342	5.92583	2.80289	4.02489	3.20761	4.33179	-0.871367	2.32647	24.0657	9.31033e-07	3.153e-05
ENSDARG00000075270	caspb	caspase b [Source:ZFIN;Acc:ZDB-GENE-020812-1]	1.88655	1.52352	2.30995	1.03962	3.97941	3.58977	3.70109	3.10581	1.06503	1.39463	24.0146	9.56078e-07	3.23046e-05
ENSDARG00000060002	ogg1	8-oxoguanine DNA glycosylase [Source:ZFIN;Acc:ZDB-GENE-070112-932]	5.57391	6.24271	6.32863	6.30703	3.70258	3.53538	4.04036	3.14668	-0.777986	2.29096	23.9696	9.78688e-07	3.29936e-05
ENSDARG00000042980	cyp2p7	cytochrome P450, family 2, subfamily P, polypeptide 7 [Source:ZFIN;Acc:ZDB-GENE-041001-155]	11.2336	10.8876	10.5055	11.4358	7.57818	9.13759	4.13288	6.37509	-0.760866	3.15469	23.9502	9.8862e-07	3.3253e-05
ENSDARG00000011770	dhrs12	dehydrogenase/reductase (SDR family) member 12 [Source:ZFIN;Acc:ZDB-GENE-060929-1134]	39.8749	40.8006	39.6805	37.5649	32.4236	33.8852	27.604	25.3778	-0.436344	5.11641	23.9147	1.00699e-06	3.37943e-05
ENSDARG00000003146	si:dkey-27m7.4	si:dkey-27m7.4 [Source:ZFIN;Acc:ZDB-GENE-090313-297]	71.5176	76.2131	83.9492	70.9714	95.9903	96.7605	100.67	100.408	0.357296	6.44249	23.7889	1.07498e-06	3.59948e-05
ENSDARG00000067752	pigl	phosphatidylinositol glycan anchor biosynthesis, class L [Source:ZFIN;Acc:ZDB-GENE-050506-60]	15.1353	14.8636	13.4483	12.7873	9.13535	9.30076	9.93126	9.31744	-0.59296	3.55799	23.7537	1.09482e-06	3.65768e-05
ENSDARG00000070780	rln3a	relaxin 3a [Source:ZFIN;Acc:ZDB-GENE-050310-3]	59.6837	79.7432	63.223	60.7484	52.2168	44.5457	48.3917	49.8973	-0.452774	5.84559	23.7091	1.12054e-06	3.73523e-05
ENSDARG00000001950	ak1	adenylate kinase 1 [Source:ZFIN;Acc:ZDB-GENE-040822-37]	252.713	273.044	234.982	223.795	207.102	170.024	187.954	180.055	-0.420233	7.75976	23.6782	1.13867e-06	3.78717e-05
ENSDARG00000091956	tmem184b	transmembrane protein 184b [Source:ZFIN;Acc:ZDB-GENE-070705-124]	4.24475	4.5334	5.18947	4.85156	3.04512	2.2844	2.80666	2.49282	-0.833082	1.89411	23.6176	1.1751e-06	3.8996e-05
ENSDARG00000040338	hvcn1	hydrogen voltage-gated channel 1 [Source:ZFIN;Acc:ZDB-GENE-040718-36]	10.5047	8.73236	9.01829	7.00011	5.39816	4.84075	5.27405	5.92556	-0.727317	2.83049	23.5148	1.23956e-06	4.10437e-05
ENSDARG00000023988	dctn4	dynactin 4 [Source:ZFIN;Acc:ZDB-GENE-050417-306]	43.7766	46.3001	58.4449	50.2483	68.7919	66.0299	67.329	62.4023	0.394339	5.85381	23.4784	1.26323e-06	4.17344e-05
ENSDARG00000075206	C17H8orf74	chromosome 8 open reading frame 74 [Source:HGNC Symbol;Acc:32296]	6.98883	7.17169	6.10712	5.44068	4.46386	3.53538	4.04036	2.94235	-0.783845	2.35528	23.3734	1.33409e-06	4.39778e-05
ENSDARG00000069961	il21r	interleukin 21 receptor [Source:ZFIN;Acc:ZDB-GENE-080108-6]	7.9321	4.94215	6.83492	6.51495	3.97941	3.3722	4.0712	3.67794	-0.805233	2.37503	23.2413	1.42896e-06	4.70008e-05
ENSDARG00000014490	tac1	tachykinin 1 [Source:ZFIN;Acc:ZDB-GENE-060503-904]	129.915	142.505	118.029	109.195	94.8138	81.7488	100.947	96.1576	-0.436069	6.77468	23.1903	1.46734e-06	4.81565e-05
ENSDARG00000094762	si:ch211-106j21.5	si:ch211-106j21.5 [Source:ZFIN;Acc:ZDB-GENE-081103-52]	2.22956	3.34431	3.76553	3.36144	1.21113	1.41415	1.44959	2.24763	-1.04852	1.26418	23.1673	1.48499e-06	4.86286e-05
ENSDARG00000042880	si:ch211-222f23.6	si:ch211-222f23.6 [Source:ZFIN;Acc:ZDB-GENE-070912-208]	2.18669	1.33772	1.10751	1.62874	2.8721	4.07928	3.42351	2.73802	1.05625	1.25471	23.1142	1.52661e-06	4.98817e-05
ENSDARG00000002768	pvalb2	parvalbumin 2 [Source:ZFIN;Acc:ZDB-GENE-000322-4]	139.948	128.867	21.897	49.4512	17.717	4.73196	19.8934	28.9331	-2.07672	5.70487	23.0907	1.54538e-06	5.01641e-05
ENSDARG00000037913	NMRK1	nicotinamide riboside kinase 1 [Source:HGNC Symbol;Acc:26057]	1.88655	1.70931	1.32901	1.52478	2.9413	3.15464	3.91699	2.94235	1.0015	1.27151	23.0981	1.53945e-06	5.01641e-05
ENSDARG00000078751	TPP2	tripeptidyl peptidase II [Source:HGNC Symbol;Acc:12016]	30.0991	27.8692	32.0229	31.5698	39.5173	43.4035	42.5625	40.3756	0.426646	5.16348	23.0927	1.54372e-06	5.01641e-05
ENSDARG00000074546	si:ch211-213a13.11	si:ch211-213a13.11 [Source:ZFIN;Acc:ZDB-GENE-070912-189]	23.196	16.3128	21.0743	33.3718	33.4617	36.1696	40.0643	35.063	0.619157	4.89431	23.0766	1.55672e-06	5.04221e-05
ENSDARG00000025495	nhlh2	nescient helix loop helix 2 [Source:ZFIN;Acc:ZDB-GENE-040426-1809]	45.3202	42.1011	36.4212	39.0204	29.6553	29.6428	30.5957	30.7312	-0.449162	5.15	23.054	1.57513e-06	5.09075e-05
ENSDARG00000043944	etfa	electron-transfer-flavoprotein, alpha polypeptide [Source:ZFIN;Acc:ZDB-GENE-030131-4449]	169.275	166.621	148.818	144.472	129.625	117.211	127.009	116.713	-0.376683	7.13184	23.0192	1.60387e-06	5.17241e-05
ENSDARG00000002362	ubald1a	UBA-like domain containing 1a [Source:ZFIN;Acc:ZDB-GENE-040718-191]	7.0317	8.36077	8.48036	9.01004	12.8725	13.5432	12.2444	12.1372	0.600797	3.38137	23.0086	1.61278e-06	5.18987e-05
ENSDARG00000088414	ate1	arginyltransferase 1 [Source:ZFIN;Acc:ZDB-GENE-070410-12]	1.75793	2.15522	3.13267	2.21786	3.9102	4.46001	4.78057	4.33179	0.892081	1.73638	22.9947	1.62446e-06	5.21617e-05
ENSDARG00000092228	si:dkey-27p18.3	si:dkey-27p18.3 [Source:ZFIN;Acc:ZDB-GENE-060526-287]	8.74675	6.24271	10.7903	8.73281	5.19054	4.89514	3.39266	6.04816	-0.839501	2.75919	22.8662	1.73675e-06	5.56472e-05
ENSDARG00000078069	rrm2	ribonucleotide reductase M2 polypeptide [Source:ZFIN;Acc:ZDB-GENE-990415-25]	5.40241	2.97272	3.13267	2.1832	6.64389	6.52685	5.48995	7.5602	0.951231	2.30787	22.8358	1.76447e-06	5.64137e-05
ENSDARG00000087247	KCNAB2 (1 of 2)	potassium voltage-gated channel, shaker-related subfamily, beta member 2 [Source:HGNC Symbol;Acc:6229]	13.4203	8.21214	17.6569	17.0498	21.0736	23.6054	20.6953	24.07	0.678293	4.18092	22.8137	1.78488e-06	5.69438e-05
ENSDARG00000036990	dctd	dCMP deaminase [Source:ZFIN;Acc:ZDB-GENE-050417-116]	5.18802	5.35089	4.80976	5.6486	2.62987	3.3722	3.2693	2.94235	-0.807493	2.05875	22.806	1.79203e-06	5.70493e-05
ENSDARG00000030449	crabp2b	cellular retinoic acid binding protein 2, b [Source:ZFIN;Acc:ZDB-GENE-050208-52]	11.3622	9.06679	11.0435	10.9853	6.29785	5.54782	8.29661	7.31501	-0.646983	3.13537	22.7079	1.88591e-06	5.98436e-05
ENSDARG00000078415	lrrc3	leucine rich repeat containing 3 [Source:ZFIN;Acc:ZDB-GENE-080327-13]	2.14381	1.82079	1.8353	3.0149	3.63338	4.07928	4.13288	5.10824	0.923128	1.67737	22.7059	1.88785e-06	5.98436e-05
ENSDARG00000038242	zgc:113333	zgc:113333 [Source:ZFIN;Acc:ZDB-GENE-050320-57]	2.87271	3.41863	2.81624	2.84163	5.57118	4.94953	5.18152	5.27171	0.793987	2.0361	22.6919	1.90168e-06	6.01537e-05
ENSDARG00000070449	TSPAN5 (3 of 3)	tetraspanin 5 [Source:HGNC Symbol;Acc:17753]	6.30281	4.83067	5.53755	6.79218	1.69558	3.10025	3.57772	4.41352	-0.934783	2.18404	22.6747	1.91883e-06	6.05673e-05
ENSDARG00000032200	rgn	regucalcin [Source:ZFIN;Acc:ZDB-GENE-040718-68]	27.7409	24.3763	29.2066	24.3271	19.2396	18.4383	17.3026	19.9426	-0.517343	4.49924	22.6685	1.92498e-06	6.06328e-05
ENSDARG00000071045	si:rp71-1k13.6	si:rp71-1k13.6 [Source:ZFIN;Acc:ZDB-GENE-090312-52]	4.63063	3.30715	4.17689	3.81194	2.21463	2.55635	1.88139	2.12503	-0.893237	1.62815	22.6303	1.96368e-06	6.17211e-05
ENSDARG00000095512	rca2.2	regulator of complement activation group 2 gene 2 [Source:ZFIN;Acc:ZDB-GENE-060503-646]	23.0245	20.1402	15.0938	16.2181	29.1016	28.1742	28.0357	23.0893	0.537734	4.51133	22.6139	1.9805e-06	6.21183e-05
ENSDARG00000091972	si:dkey-58f10.7	si:dkey-58f10.7 [Source:ZFIN;Acc:ZDB-GENE-060526-321]	3.4301	3.90169	3.38582	2.98024	5.64038	7.77783	6.87786	4.57699	0.832485	2.25813	22.5887	2.00662e-06	6.28051e-05
ENSDARG00000029353	serpine2	serine (or cysteine) proteinase inhibitor, clade E (nexin, plasminogen activator inhibitor type 1), member 2 [Source:ZFIN;Acc:ZDB-GENE-040426-848]	82.1509	86.7291	86.3225	82.3725	69.3802	58.796	69.673	67.9192	-0.365694	6.24025	22.5759	2.01999e-06	6.30907e-05
ENSDARG00000078216	eps15	epidermal growth factor receptor pathway substrate 15 [Source:ZFIN;Acc:ZDB-GENE-081104-264]	43.7766	39.2399	45.8193	43.6294	61.7328	59.7751	54.807	52.4719	0.383814	5.64518	22.5524	2.04488e-06	6.37343e-05
ENSDARG00000076978	pmchl	pro-melanin-concentrating hormone, like [Source:ZFIN;Acc:ZDB-GENE-030131-7863]	218.454	155.956	136.508	143.26	157.516	128.361	110.231	92.5205	-0.445782	7.16055	22.5422	2.05578e-06	6.394e-05
ENSDARG00000068738	cox5b2	cytochrome c oxidase subunit Vb 2 [Source:ZFIN;Acc:ZDB-GENE-060825-71]	4.37338	7.80339	4.24018	3.29213	1.76478	1.41415	3.02256	2.1659	-1.22585	1.82842	22.4753	2.1286e-06	6.60173e-05
ENSDARG00000037286	si:dkey-30k22.7	si:dkey-30k22.7 [Source:ZFIN;Acc:ZDB-GENE-090313-302]	11.6195	7.50612	12.8155	13.5151	6.19404	5.87416	9.03683	7.84626	-0.664625	3.22419	22.4728	2.13145e-06	6.60173e-05
ENSDARG00000061201	acsf2	acyl-CoA synthetase family member 2 [Source:ZFIN;Acc:ZDB-GENE-060825-7]	15.0924	15.1609	14.4926	15.0398	10.2427	10.6605	10.6098	10.0939	-0.544247	3.6677	22.41	2.20225e-06	6.79272e-05
ENSDARG00000024143	mgst3	microsomal glutathione S-transferase 3 [Source:ZFIN;Acc:ZDB-GENE-040426-2767]	45.2344	37.3448	37.0225	34.4461	24.9492	24.7476	32.5387	26.4811	-0.520762	5.04138	22.4128	2.19902e-06	6.79272e-05
ENSDARG00000078619	pnp5a	purine nucleoside phosphorylase 5a [Source:ZFIN;Acc:ZDB-GENE-040426-2553]	16.3787	15.4581	16.8974	15.421	22.9422	23.823	22.0215	23.3753	0.499492	4.28387	22.4009	2.21265e-06	6.81065e-05
ENSDARG00000062562	egln2	egl nine homolog 2 (C. elegans) [Source:ZFIN;Acc:ZDB-GENE-060503-757]	14.8352	12.7827	18.9542	19.6835	23.392	23.6598	24.1496	24.397	0.521793	4.33483	22.3674	2.25162e-06	6.91627e-05
ENSDARG00000073684	quo	quattro [Source:ZFIN;Acc:ZDB-GENE-030131-9944]	13.5489	12.5226	13.1319	14.0695	9.10074	9.51832	8.1424	9.88956	-0.564736	3.49302	22.3635	2.25627e-06	6.91627e-05
ENSDARG00000074752	hlfa	hepatic leukemia factor a [Source:ZFIN;Acc:ZDB-GENE-061013-159]	270.163	234.696	249.791	288.287	325.862	369.311	332.944	347.32	0.37805	8.23729	22.3568	2.26411e-06	6.92603e-05
ENSDARG00000056683	cdk5	cyclin-dependent protein kinase 5 [Source:ZFIN;Acc:ZDB-GENE-010131-2]	62.6851	62.873	61.1029	60.7138	54.3276	54.2272	46.6029	40.9068	-0.365386	5.794	22.2939	2.33955e-06	7.11423e-05
ENSDARG00000020642	gtdc1	glycosyltransferase-like domain containing 1 [Source:ZFIN;Acc:ZDB-GENE-050417-8]	7.37471	7.28316	8.16393	6.75753	4.36005	5.43904	4.96563	3.47361	-0.726573	2.58396	22.2935	2.33999e-06	7.11423e-05
ENSDARG00000071055	ZNF512B	zinc finger protein 512B [Source:HGNC Symbol;Acc:29212]	12.4341	9.10395	18.6378	20.7231	22.5615	24.9652	24.2113	22.9258	0.667983	4.27539	22.295	2.33816e-06	7.11423e-05
ENSDARG00000002644	rgs5a	regulator of G-protein signaling 5a [Source:ZFIN;Acc:ZDB-GENE-030131-7570]	95.8284	79.7804	72.5894	101.19	69.1726	71.197	61.9932	63.7918	-0.415827	6.26651	22.2894	2.34495e-06	7.11476e-05
ENSDARG00000088733	BX890616.1	Uncharacterized protein [Source:UniProtKB/TrEMBL;Acc:E7F7X2]	2.5297	2.15522	1.89859	2.52974	4.53307	4.35123	4.19457	3.5962	0.85385	1.67889	22.2661	2.37364e-06	7.17604e-05
ENSDARG00000079064	PDE2A (3 of 3)	phosphodiesterase 2A, cGMP-stimulated [Source:HGNC Symbol;Acc:8777]	7.80347	4.86783	11.0118	8.97538	14.3605	13.8696	12.923	12.8728	0.730966	3.43159	22.2651	2.3748e-06	7.17604e-05
ENSDARG00000012388	CU855779.1	Uncharacterized protein [Source:UniProtKB/TrEMBL;Acc:F1R6I1]	28.0839	26.9031	22.4666	22.8716	17.7516	15.61	19.5849	16.1829	-0.547104	4.40988	22.214	2.43883e-06	7.35459e-05
ENSDARG00000005513	naca	nascent polypeptide-associated complex alpha polypeptide [Source:ZFIN;Acc:ZDB-GENE-020423-4]	705.829	699.258	544.009	547.568	499.018	482.66	474.85	473.555	-0.382034	9.11549	22.1933	2.46536e-06	7.41954e-05
ENSDARG00000057531	PGAP3	post-GPI attachment to proteins 3 [Source:HGNC Symbol;Acc:23719]	15.5212	12.0024	16.5494	18.9211	22.5615	21.1579	23.5019	24.5604	0.531666	4.27088	22.0906	2.60083e-06	7.81143e-05
ENSDARG00000076805	LENG8	leukocyte receptor cluster (LRC) member 8 [Source:HGNC Symbol;Acc:15500]	77.1772	52.2084	76.8612	83.4468	96.9592	112.914	93.7609	96.8932	0.452131	6.42601	22.0853	2.60797e-06	7.81706e-05
ENSDARG00000077134	gpr158	G protein-coupled receptor 158 [Source:ZFIN;Acc:ZDB-GENE-060130-18]	86.953	59.8631	85.9744	96.7193	104.745	116.069	110.848	113.73	0.422083	6.5938	22.0393	2.67131e-06	7.99081e-05
ENSDARG00000043963	si:ch211-241j12.3	si:ch211-241j12.3 [Source:ZFIN;Acc:ZDB-GENE-040724-72]	6.04555	3.45579	4.58825	5.57929	8.51248	7.56027	8.26577	8.58185	0.731111	2.7108	22.0176	2.70165e-06	8.06536e-05
ENSDARG00000012968	rhoub	ras homolog gene family, member Ub [Source:ZFIN;Acc:ZDB-GENE-050417-308]	17.0647	15.8669	16.8025	17.6389	24.88	24.802	22.0832	24.0292	0.484281	4.34553	22.0048	2.71973e-06	8.10304e-05
ENSDARG00000073928	mrc1a	mannose receptor, C type 1a [Source:ZFIN;Acc:ZDB-GENE-090915-4]	23.8821	19.4713	20.7895	26.5796	31.3162	30.5674	33.3715	33.5509	0.486904	4.77514	21.9687	2.77132e-06	8.24025e-05
ENSDARG00000076811	CR383676.1	Uncharacterized protein [Source:UniProtKB/TrEMBL;Acc:F1Q6Z9]	10.8477	7.246	10.9485	12.1636	5.50197	5.71099	6.47691	8.33666	-0.684607	3.07512	21.9286	2.82984e-06	8.39744e-05
ENSDARG00000087596	CT573389.2	Uncharacterized protein [Source:UniProtKB/TrEMBL;Acc:E7F6F8]	8.27511	8.95532	8.67022	9.07935	5.19054	4.89514	6.75449	5.55777	-0.66052	2.85186	21.9141	2.85128e-06	8.41071e-05
ENSDARG00000001832	si:ch1073-403i13.1	si:ch1073-403i13.1 [Source:ZFIN;Acc:ZDB-GENE-100921-25]	174.592	148.041	152.52	164.364	109.451	118.734	137.958	130.567	-0.389883	7.15168	21.9155	2.84917e-06	8.41071e-05
ENSDARG00000033683	tpma	alpha-tropomyosin [Source:ZFIN;Acc:ZDB-GENE-990415-269]	50.4225	54.4379	20.5048	34.2381	23.8073	19.7437	23.1318	23.1301	-0.776023	4.97118	21.921	2.84101e-06	8.41071e-05
ENSDARG00000010946	cbsb	cystathionine-beta-synthase b [Source:ZFIN;Acc:ZDB-GENE-021030-3]	102.431	104.305	105.561	108.294	126.545	135.922	131.975	149.283	0.347269	6.91158	21.9024	2.86873e-06	8.44544e-05
ENSDARG00000001754	noc2l	nucleolar complex associated 2 homolog (S. cerevisiae) [Source:ZFIN;Acc:ZDB-GENE-000607-75]	19.8517	21.1806	21.4857	22.733	12.6303	17.4049	14.9894	14.7117	-0.541147	4.18148	21.8709	2.91627e-06	8.56841e-05
ENSDARG00000015862	rpl5b	ribosomal protein L5b [Source:ZFIN;Acc:ZDB-GENE-040625-93]	584.36	591.608	500.753	470.289	456.975	390.251	400.982	414.953	-0.383663	8.89895	21.8564	2.93834e-06	8.61624e-05
ENSDARG00000088831	si:dkey-81j8.6	si:dkey-81j8.6 [Source:ZFIN;Acc:ZDB-GENE-091116-12]	6.43144	2.41533	3.38582	4.7476	2.04161	2.23001	2.00476	1.63464	-1.11665	1.63691	21.811	3.00863e-06	8.80499e-05
ENSDARG00000006849	asic2	acid-sensing (proton-gated) ion channel 2 [Source:ZFIN;Acc:ZDB-GENE-040513-4]	123.526	114.635	124.642	145.27	170.284	165.184	163.249	163.137	0.362313	7.18986	21.8039	3.01987e-06	8.8205e-05
ENSDARG00000079778	SLC12A6 (3 of 3)	solute carrier family 12 (potassium/chloride transporters), member 6 [Source:HGNC Symbol;Acc:10914]	50.3367	46.8203	58.3816	54.4068	64.5011	67.2265	71.0609	66.8976	0.342108	5.90361	21.7837	3.05179e-06	8.89627e-05
ENSDARG00000034763	ccnf	cyclin F [Source:ZFIN;Acc:ZDB-GENE-021030-2]	6.8602	4.08749	5.31605	4.92087	2.9067	2.88269	2.74497	3.31014	-0.854491	2.04822	21.7352	3.13003e-06	9.10647e-05
ENSDARG00000091656	lsm8	LSM8 homolog, U6 small nuclear RNA associated [Source:ZFIN;Acc:ZDB-GENE-070629-3]	25.5542	20.8462	19.4289	19.926	15.2256	15.0118	14.9277	14.9161	-0.526903	4.19064	21.7255	3.14584e-06	9.13462e-05
ENSDARG00000063211	exoc8	exocyst complex component 8 [Source:ZFIN;Acc:ZDB-GENE-070410-60]	31.2997	39.4257	42.7815	44.8076	47.5107	56.4572	54.0976	57.1306	0.422918	5.54214	21.7095	3.17213e-06	9.18323e-05
ENSDARG00000034165	lingo1a	leucine rich repeat and Ig domain containing 1a [Source:ZFIN;Acc:ZDB-GENE-080327-16]	34.301	32.6628	42.2752	44.3918	53.8432	54.7167	52.3087	47.854	0.427849	5.49778	21.7041	3.18111e-06	9.18323e-05
ENSDARG00000059902	VPS16	vacuolar protein sorting 16 homolog (S. cerevisiae) [Source:HGNC Symbol;Acc:14584]	87.8963	94.3095	98.1254	96.8926	72.1831	78.0502	75.0704	79.7703	-0.329347	6.41594	21.7043	3.18076e-06	9.18323e-05
ENSDARG00000043727	cwc27	CWC27 spliceosome-associated protein homolog (S. cerevisiae) [Source:ZFIN;Acc:ZDB-GENE-040426-1118]	35.2871	34.4835	33.4468	35.3124	26.5063	27.7935	24.5814	25.5004	-0.432539	4.92605	21.6905	3.20375e-06	9.21279e-05
ENSDARG00000037071	rps26	ribosomal protein S26 [Source:ZFIN;Acc:ZDB-GENE-030131-8606]	183.296	189.251	152.14	141.042	141.01	110.086	122.537	125.132	-0.427048	7.18971	21.6915	3.20212e-06	9.21279e-05
ENSDARG00000094782	si:ch211-196h16.4	si:ch211-196h16.4 [Source:ZFIN;Acc:ZDB-GENE-081029-1]	1.6293	1.4492	1.48723	2.04459	3.25274	3.53538	2.96087	3.14668	0.935885	1.27111	21.6707	3.23695e-06	9.2903e-05
ENSDARG00000087446	mmd2a	monocyte to macrophage differentiation-associated 2a [Source:ZFIN;Acc:ZDB-GENE-081104-52]	40.4323	37.8279	41.8955	38.7778	52.4244	52.7043	55.2696	48.9574	0.376416	5.52252	21.6515	3.26956e-06	9.35322e-05
ENSDARG00000055416	serpinb1	serpin peptidase inhibitor, clade B (ovalbumin), member 1 [Source:ZFIN;Acc:ZDB-GENE-040718-400]	2.05806	2.56397	2.0568	2.49509	4.36005	3.3722	4.81142	4.33179	0.86579	1.70486	21.6504	3.27146e-06	9.35322e-05
ENSDARG00000043148	slc1a3b	solute carrier family 1 (glial high affinity glutamate transporter), member 3b [Source:ZFIN;Acc:ZDB-GENE-090708-3]	175.921	186.724	209.794	193.473	235.789	248.945	245.567	268.203	0.361124	7.78322	21.6346	3.29847e-06	9.41236e-05
ENSDARG00000022951	pth2	parathyroid hormone 2 [Source:ZFIN;Acc:ZDB-GENE-041102-1]	33.958	52.6171	49.2367	35.6243	31.1778	25.7811	32.4771	25.8273	-0.595161	5.16955	21.6285	3.30893e-06	9.42412e-05
ENSDARG00000078258	GGT5 (1 of 2)	gamma-glutamyltransferase 5 [Source:HGNC Symbol;Acc:4260]	35.3729	26.0485	38.5413	28.5549	43.0469	44.8721	47.3431	46.0968	0.477149	5.27224	21.5787	3.39604e-06	9.65371e-05
ENSDARG00000025850	rps21	ribosomal protein S21 [Source:ZFIN;Acc:ZDB-GENE-040426-1102]	413.413	420.863	375.952	326.163	315.412	261.727	298.585	291.987	-0.412038	8.40441	21.4816	3.57233e-06	0.000101355
ENSDARG00000069603	CR848664.2	Uncharacterized protein [Source:UniProtKB/TrEMBL;Acc:E7F228]	41.8901	27.2004	52.4643	51.1146	58.9645	60.319	60.3277	62.198	0.492006	5.69056	21.4509	3.62998e-06	0.000102794
ENSDARG00000061110	zbtb44	zinc finger and BTB domain containing 44 [Source:ZFIN;Acc:ZDB-GENE-060526-201]	6.81732	5.27658	8.79679	9.9457	11.0039	14.1415	11.4117	12.9136	0.678466	3.31847	21.442	3.64688e-06	0.000103076
ENSDARG00000024964	inadl	InaD-like (Drosophila) [Source:ZFIN;Acc:ZDB-GENE-030616-129]	68.259	58.5626	70.8806	69.8278	82.4949	87.351	83.7988	88.8426	0.336062	6.24983	21.4373	3.65587e-06	0.000103134
ENSDARG00000063361	si:ch211-1e14.1	si:ch211-1e14.1 [Source:ZFIN;Acc:ZDB-GENE-050420-149]	11.448	8.50941	13.6698	14.2774	17.8208	18.9279	16.84	18.5531	0.582238	3.90137	21.4087	3.71087e-06	0.000104488
ENSDARG00000062702	ANKMY1	ankyrin repeat and MYND domain containing 1 [Source:HGNC Symbol;Acc:20987]	4.93077	4.57056	5.18947	6.68822	10.3119	9.40954	8.85177	7.06981	0.71318	2.82783	21.4048	3.71837e-06	0.000104501
ENSDARG00000043357	BX088525.2	Uncharacterized protein [Source:UniProtKB/TrEMBL;Acc:E7F4J8]	4.58776	5.05362	4.33511	3.18817	2.42225	1.95805	2.2515	2.61542	-0.895082	1.73299	21.3987	3.73024e-06	0.000104637
ENSDARG00000010301	b4galt6	UDP-Gal:betaGlcNAc beta 1,4- galactosyltransferase, polypeptide 6 [Source:ZFIN;Acc:ZDB-GENE-040426-789]	103.332	121.807	103.062	135.116	142.601	164.803	154.459	163.341	0.408915	7.08619	21.371	3.78458e-06	0.000105961
ENSDARG00000045586	FTL	ferritin, light polypeptide [Source:HGNC Symbol;Acc:3999]	4.93077	4.12465	3.95539	5.61395	1.79939	2.55635	2.52908	3.39187	-0.895353	1.85665	21.367	3.79251e-06	0.000105983
ENSDARG00000017785	zgc:158689	zgc:158689 [Source:ZFIN;Acc:ZDB-GENE-070112-1902]	123.569	94.2352	156.982	130.126	170.007	173.669	180.582	159.99	0.430517	7.21207	21.2627	4.00453e-06	0.000111699
ENSDARG00000096281	soul4	heme-binding protein soul4 [Source:ZFIN;Acc:ZDB-GENE-110718-1]	5.27378	5.1651	7.08806	8.00507	10.8655	9.68149	10.3939	9.52177	0.657441	3.04166	21.2382	4.0561e-06	0.000112925
ENSDARG00000022001	CNOT6 (2 of 2)	CCR4-NOT transcription complex, subunit 6 [Source:HGNC Symbol;Acc:14099]	9.5614	4.19897	7.49942	9.46054	12.8725	12.9993	12.4295	14.344	0.767273	3.37387	21.1884	4.16287e-06	0.000115681
ENSDARG00000069476	spint2	serine peptidase inhibitor, Kunitz type, 2 [Source:ZFIN;Acc:ZDB-GENE-061013-323]	3.30147	3.79022	3.0061	4.7476	10.4849	9.57271	4.71889	5.18998	0.907118	2.47243	21.1744	4.19327e-06	0.000116308
ENSDARG00000060070	adcy7	adenylate cyclase 7 [Source:ZFIN;Acc:ZDB-GENE-040713-1]	69.8883	63.7648	73.3488	75.5457	55.8156	57.3819	54.8995	59.3374	-0.333703	5.99545	21.1407	4.26759e-06	0.000118149
ENSDARG00000089880	sf3b3	splicing factor 3b, subunit 3 [Source:ZFIN;Acc:ZDB-GENE-040426-2901]	9.51852	10.1816	10.4739	10.3962	6.05563	7.56027	7.06291	6.62028	-0.599368	3.08852	21.0897	4.38266e-06	0.000120885
ENSDARG00000067520	zgc:158482	zgc:158482 [Source:ZFIN;Acc:ZDB-GENE-070209-32]	5.83117	6.42851	6.42356	4.88621	3.80639	2.66513	3.45435	3.75967	-0.793709	2.23072	21.0915	4.37861e-06	0.000120885
ENSDARG00000003695	vdac3	voltage-dependent anion channel 3 [Source:ZFIN;Acc:ZDB-GENE-040426-2380]	143.507	280.179	251.468	173.547	374.203	332.924	337.909	300.733	0.637415	8.09864	21.0606	4.44981e-06	0.00012251
ENSDARG00000070835	tnnc2	troponin C type 2 (fast) [Source:ZFIN;Acc:ZDB-GENE-000322-2]	21.9955	30.9534	7.56271	13.6883	5.08673	3.26342	8.38913	9.44004	-1.46272	3.66612	21.0101	4.56858e-06	0.000125547
ENSDARG00000088925	ATP9A	ATPase, class II, type 9A [Source:HGNC Symbol;Acc:13540]	6.17418	5.20226	7.91078	10.9853	10.7963	12.7817	11.165	13.9762	0.693949	3.29623	20.9754	4.65221e-06	0.000127338
ENSDARG00000006729	eif3s6ip	eukaryotic translation initiation factor 3, subunit 6 interacting protein [Source:ZFIN;Acc:ZDB-GENE-040426-2138]	132.187	149.416	137.205	125.759	109.936	104.919	105.728	111.36	-0.355789	6.93436	20.9724	4.65943e-06	0.000127338
ENSDARG00000070316	rhot1b	ras homolog gene family, member T1b [Source:ZFIN;Acc:ZDB-GENE-061009-52]	18.9513	19.9915	19.4922	19.6488	14.8795	12.1834	15.2978	12.7502	-0.518381	4.0637	20.9726	4.6589e-06	0.000127338
ENSDARG00000009212	ppiaa	peptidylprolyl isomerase Aa (cyclophilin A) [Source:ZFIN;Acc:ZDB-GENE-030131-8556]	1156.97	1234.64	1055.11	989.857	934.85	812.321	872.038	883.277	-0.358731	9.9579	20.9195	4.78998e-06	0.000130665
ENSDARG00000014976	lims2	LIM and senescent cell antigen-like domains 2 [Source:ZFIN;Acc:ZDB-GENE-050522-56]	2.44395	3.5301	2.75295	2.59905	1.45335	0.598294	1.44959	1.71637	-1.11726	1.06902	20.8953	4.85073e-06	0.00013208
ENSDARG00000044795	entpd2b	ectonucleoside triphosphate diphosphohydrolase 2 b [Source:ZFIN;Acc:ZDB-GENE-061013-2]	9.26127	9.06679	8.2905	8.2823	11.9728	11.3676	16.7166	14.344	0.615779	3.48059	20.8891	4.86652e-06	0.000132268
ENSDARG00000090071	rxfp1	relaxin/insulin-like family peptide receptor 1 [Source:ZFIN;Acc:ZDB-GENE-110125-1]	3.47297	2.56397	4.33511	4.01986	7.12834	5.16709	6.66196	5.84383	0.782427	2.29277	20.8401	4.99256e-06	0.000135446
ENSDARG00000096359	eppk1	epiplakin 1 [Source:ZFIN;Acc:ZDB-GENE-030416-1]	4.63063	2.71261	4.55661	6.58426	7.30136	9.19198	7.49471	8.33666	0.802844	2.6558	20.8296	5.02019e-06	0.000135948
ENSDARG00000076132	siglec15l	sialic acid binding Ig-like lectin 15, like [Source:ZFIN;Acc:ZDB-GENE-100922-281]	4.15899	6.72578	4.8414	4.15848	8.6509	7.941	8.79009	7.88713	0.724842	2.73048	20.7985	5.10239e-06	0.000137922
ENSDARG00000020250	rhoj	ras homolog gene family, member J [Source:ZFIN;Acc:ZDB-GENE-040724-272]	5.31665	4.27328	5.47426	6.20306	8.89312	8.43051	8.91346	7.64193	0.656157	2.78079	20.7925	5.11835e-06	0.000138102
ENSDARG00000012002	slc38a7	solute carrier family 38, member 7 [Source:ZFIN;Acc:ZDB-GENE-040801-266]	16.7646	23.1129	16.0747	24.6736	30.5204	30.785	30.133	30.1591	0.568757	4.65723	20.7424	5.25403e-06	0.000141507
ENSDARG00000071636	BX511034.2	Uncharacterized protein [Source:UniProtKB/TrEMBL;Acc:E7F3K2]	2.91558	1.67215	1.77202	2.00993	3.73719	4.78636	3.42351	3.88227	0.899553	1.57567	20.531	5.86726e-06	0.000157737
ENSDARG00000077291	rps2	ribosomal protein S2 [Source:ZFIN;Acc:ZDB-GENE-040426-2454]	1761.96	1861.52	1597.6	1334.32	1447.02	1025.15	1283.08	1154.14	-0.430817	10.4889	20.5172	5.90984e-06	0.000158595
ENSDARG00000027547	TPGS1 (2 of 2)	tubulin polyglutamylase complex subunit 1 [Source:HGNC Symbol;Acc:25058]	6.04555	6.72578	5.50591	5.40602	11.2462	7.77783	9.86957	8.74531	0.658823	2.93914	20.503	5.9539e-06	0.000159489
ENSDARG00000061747	C9HXorf36	chromosome X open reading frame 36 [Source:HGNC Symbol;Acc:25866]	2.61545	2.52681	2.81624	2.77232	4.42926	3.9705	4.8731	5.06738	0.755853	1.85948	20.4886	5.99876e-06	0.000160402
ENSDARG00000054911	tmsb	thymosin, beta [Source:ZFIN;Acc:ZDB-GENE-050307-5]	64.1	53.5833	48.9836	45.9165	41.3167	37.2574	38.6147	42.2963	-0.425231	5.5423	20.4834	6.01509e-06	0.00016055
ENSDARG00000013020	dtnbb	dystrobrevin, beta b [Source:ZFIN;Acc:ZDB-GENE-070117-3]	67.6587	44.628	78.6965	78.9764	83.7407	90.832	89.8439	100.122	0.43089	6.30525	20.472	6.05108e-06	0.000161221
ENSDARG00000038713	TEP1	telomerase-associated protein 1 [Source:HGNC Symbol;Acc:11726]	9.99016	6.13123	12.499	11.5744	14.9487	16.0996	16.6241	14.9569	0.641316	3.67854	20.4555	6.10351e-06	0.000162327
ENSDARG00000033589	EPHB3 (1 of 2)	EPH receptor B3 [Source:HGNC Symbol;Acc:3394]	12.7342	10.293	13.6382	16.7032	16.4367	19.9069	19.7083	22.7623	0.546439	4.04099	20.4342	6.17177e-06	0.00016385
ENSDARG00000040871	gas8	growth arrest-specific 8 [Source:ZFIN;Acc:ZDB-GENE-030131-1980]	20.7092	18.2822	18.1315	16.7725	26.8178	25.6179	25.7534	25.0508	0.464968	4.46554	20.3739	6.36933e-06	0.000168793
ENSDARG00000091952	mob1a	MOB kinase activator 1A [Source:ZFIN;Acc:ZDB-GENE-030131-6506]	5.35953	3.7159	3.48074	3.67332	1.9724	1.95805	2.55992	2.20676	-0.896905	1.64495	20.3384	6.48845e-06	0.000171582
ENSDARG00000005947	slc16a9b	solute carrier family 16 (monocarboxylic acid transporters), member 9b [Source:ZFIN;Acc:ZDB-GENE-040801-69]	31.514	32.4398	29.1117	26.3024	21.5926	22.572	22.3916	21.6181	-0.454907	4.70049	20.3357	6.49768e-06	0.000171582
ENSDARG00000079971	CABZ01080134.1	Uncharacterized protein [Source:UniProtKB/TrEMBL;Acc:F1Q6Z8]	4.20187	4.16181	4.65154	4.53967	2.66448	2.17562	2.89919	2.53369	-0.781626	1.81149	20.2723	6.71668e-06	0.000177051
ENSDARG00000086257	TUBB2B	tubulin, beta 2B class IIb [Source:HGNC Symbol;Acc:30829]	10.4618	15.1609	13.2585	6.4803	20.7275	21.2123	20.1709	15.3247	0.75252	3.93754	20.2516	6.78983e-06	0.000178663
ENSDARG00000036496	scp2b	sterol carrier protein 2b [Source:ZFIN;Acc:ZDB-GENE-041010-196]	112.893	106.721	112.396	106.873	152.533	137.553	139.932	129.913	0.32933	6.96262	20.2421	6.82357e-06	0.000179233
ENSDARG00000059841	exosc1	exosome component 1 [Source:ZFIN;Acc:ZDB-GENE-080926-3]	10.8906	9.5127	12.8155	12.8566	18.4437	17.6769	17.4568	14.9569	0.555391	3.83656	20.2249	6.8851e-06	0.000180531
ENSDARG00000061010	ppp1r37	protein phosphatase 1, regulatory subunit 37 [Source:ZFIN;Acc:ZDB-GENE-050208-7]	9.90441	10.9619	9.4613	11.1932	14.9487	16.2083	15.7605	14.4257	0.539752	3.67999	20.1533	7.14769e-06	0.000187086
ENSDARG00000040584	n6amt2	N-6 adenine-specific DNA methyltransferase 2 (putative) [Source:ZFIN;Acc:ZDB-GENE-040426-2551]	16.8932	17.6877	16.4228	16.4953	11.4192	10.9325	13.6323	11.0338	-0.53908	3.84527	20.1216	7.26724e-06	0.000189881
ENSDARG00000037840	actc1b	actin, alpha, cardiac muscle 1b [Source:ZFIN;Acc:ZDB-GENE-000322-1]	87.6819	121.398	25.4727	69.7931	27.9943	14.0327	34.8828	40.253	-1.34702	5.73452	20.1145	7.294e-06	0.000190245
ENSDARG00000023290	fabp3	fatty acid binding protein 3, muscle and heart [Source:ZFIN;Acc:ZDB-GENE-020318-2]	571.54	595.399	485.216	471.537	436.178	391.23	421.955	408.333	-0.37223	8.88809	20.1064	7.32518e-06	0.000190724
ENSDARG00000041340	MRPL51	mitochondrial ribosomal protein L51 [Source:HGNC Symbol;Acc:14044]	59.598	67.0348	56.2931	55.0305	42.1818	50.2023	44.2589	48.0992	-0.386774	5.72578	20.0882	7.39531e-06	0.000192213
ENSDARG00000071046	bbip1	BBSome interacting protein 1 [Source:ZFIN;Acc:ZDB-GENE-050208-445]	43.1764	45.2225	37.0541	32.3668	30.5896	27.3584	29.7938	28.4427	-0.451057	5.10252	20.0651	7.48489e-06	0.000194202
ENSDARG00000089483	LRRK1 (1 of 2)	leucine-rich repeat kinase 1 [Source:HGNC Symbol;Acc:18608]	3.4301	2.34102	4.08196	3.88125	5.7788	6.03733	5.82922	5.72123	0.753256	2.20601	20.0599	7.50525e-06	0.000194391
ENSDARG00000015880	slc6a5	solute carrier family 6 (neurotransmitter transporter, glycine), member 5 [Source:ZFIN;Acc:ZDB-GENE-050105-2]	6.25993	5.01646	5.72741	7.76249	10.5541	10.0078	10.4247	8.54098	0.658236	3.00173	20.0318	7.61637e-06	0.000196926
ENSDARG00000058548	bves	blood vessel epicardial substance [Source:ZFIN;Acc:ZDB-GENE-040624-11]	2.57257	3.64158	3.03774	2.70301	1.79939	1.57732	1.60381	1.34858	-0.935906	1.20558	19.9541	7.93225e-06	0.000204737
ENSDARG00000028163	prg4b	proteoglycan 4b [Source:ZFIN;Acc:ZDB-GENE-041014-324]	3.6016	2.71261	3.35417	3.84659	6.29785	6.14612	5.089	5.47604	0.741455	2.18052	19.8798	8.24666e-06	0.000212484
ENSDARG00000087456	NDUFB1	NADH dehydrogenase (ubiquinone) 1 beta subcomplex, 1, 7kDa [Source:HGNC Symbol;Acc:7695]	61.1415	60.7921	53.4136	46.5057	43.9466	35.3538	45.4	40.1304	-0.440432	5.59968	19.7366	8.88829e-06	0.00022862
ENSDARG00000053656	lypla2	lysophospholipase II [Source:ZFIN;Acc:ZDB-GENE-040426-1715]	188.913	200.993	183.372	207.647	237.104	273.801	240.139	271.432	0.365767	7.81481	19.701	9.05534e-06	0.000231714
ENSDARG00000073764	si:ch211-113j14.1	si:ch211-113j14.1 [Source:ZFIN;Acc:ZDB-GENE-120215-110]	12.8629	12.2625	14.2711	14.9705	19.0666	19.8525	19.4924	18.8801	0.487153	4.03669	19.702	9.05076e-06	0.000231714
ENSDARG00000067838	zgc:162967	zgc:162967 [Source:ZFIN;Acc:ZDB-GENE-041008-221]	20.3662	19.5085	18.8277	17.5349	13.8068	14.4135	13.7557	13.1997	-0.486761	4.04072	19.7064	9.02979e-06	0.000231714
ENSDARG00000013946	ivns1abpb	influenza virus NS1A binding protein b [Source:ZFIN;Acc:ZDB-GENE-030131-6266]	105.39	108.987	85.4048	60.8178	112.842	133.909	128.675	144.706	0.529635	6.78232	19.6973	9.07293e-06	0.000231765
ENSDARG00000074571	FP102801.1	Uncharacterized protein [Source:UniProtKB/TrEMBL;Acc:E7EZX6]	22.1241	26.0113	24.4918	22.9409	33.2194	30.4586	33.0939	36.4933	0.456808	4.83713	19.6628	9.23812e-06	0.00023558
ENSDARG00000074971	CU638740.1	Uncharacterized protein [Source:UniProtKB/TrEMBL;Acc:E7F2Z3]	7.7606	8.17498	6.2337	6.61891	5.05212	4.24245	4.50299	4.61785	-0.650802	2.56697	19.6495	9.30293e-06	0.000236422
ENSDARG00000067665	fam167aa	family with sequence similarity 167, member Aa [Source:ZFIN;Acc:ZDB-GENE-061013-209]	3.25859	2.82408	2.49981	3.22282	1.10731	1.30537	1.51128	2.12503	-0.995549	1.16452	19.6507	9.29688e-06	0.000236422
ENSDARG00000036587	cbr1	carbonyl reductase 1 [Source:ZFIN;Acc:ZDB-GENE-030902-2]	72.8896	88.6242	69.1086	81.3329	64.4319	72.1217	53.8817	56.0681	-0.372003	6.1269	19.6142	9.47632e-06	0.000240417
ENSDARG00000008915	si:dkey-103i16.2	si:dkey-103i16.2 [Source:ZFIN;Acc:ZDB-GENE-060503-141]	9.69003	10.8504	7.68928	9.59916	7.02453	5.00392	6.9087	4.57699	-0.688938	2.94778	19.5788	9.6536e-06	0.000244192
ENSDARG00000061896	slco2a1	solute carrier organic anion transporter family, member 2A1 [Source:ZFIN;Acc:ZDB-GENE-060606-3]	15.4783	17.8735	14.5875	17.223	8.47788	12.9993	7.80313	12.6276	-0.669547	3.7437	19.5779	9.65796e-06	0.000244192
ENSDARG00000017441	mylz3	myosin, light polypeptide 3, skeletal muscle [Source:ZFIN;Acc:ZDB-GENE-000322-6]	39.4033	48.0837	10.9802	23.4261	11.7652	6.52685	13.694	15.3656	-1.26576	4.41821	19.5268	9.91995e-06	0.00025039
ENSDARG00000033307	igf2b	insulin-like growth factor 2b [Source:ZFIN;Acc:ZDB-GENE-030131-2935]	41.8043	39.2027	40.5032	39.3323	54.8121	52.9219	49.0086	51.3276	0.348954	5.52446	19.505	1.00336e-05	0.000252831
ENSDARG00000056572	NRSN2	neurensin 2 [Source:HGNC Symbol;Acc:16229]	188.141	197.686	175.714	177.775	164.09	161.376	139.068	133.959	-0.331419	7.38752	19.4978	1.00713e-05	0.000253351
ENSDARG00000041830	tsn	translin [Source:ZFIN;Acc:ZDB-GENE-030131-6039]	98.8726	79.0372	77.3675	63.1396	56.3346	66.8458	60.667	58.3975	-0.40637	6.13269	19.4708	1.02147e-05	0.000256523
ENSDARG00000068125	nfu1	NFU1 iron-sulfur cluster scaffold homolog (S. cerevisiae) [Source:ZFIN;Acc:ZDB-GENE-050417-365]	53.0808	56.0729	51.1669	50.9414	44.8462	38.726	43.6728	37.8419	-0.374358	5.55962	19.449	1.03321e-05	0.000258834
ENSDARG00000037378	qdprb1	quinoid dihydropteridine reductase b1 [Source:ZFIN;Acc:ZDB-GENE-050522-320]	14.1492	12.0767	12.5307	12.4408	19.1012	19.7981	18.4746	16.1829	0.500343	3.95773	19.4473	1.03415e-05	0.000258834
ENSDARG00000019995	bmp4	bone morphogenetic protein 4 [Source:ZFIN;Acc:ZDB-GENE-980528-2059]	7.24608	6.98589	6.83492	7.00011	3.97941	4.46001	5.15068	4.57699	-0.646988	2.53704	19.4434	1.03627e-05	0.000258929
ENSDARG00000074828	RHOBTB2 (3 of 3)	Rho-related BTB domain containing 2 [Source:HGNC Symbol;Acc:18756]	7.16033	3.75306	9.74609	10.0497	11.3154	10.443	12.8921	13.8536	0.685694	3.3042	19.4025	1.05866e-05	0.00026408
ENSDARG00000037654	pmm2	phosphomannomutase 2 [Source:ZFIN;Acc:ZDB-GENE-030722-6]	13.5489	11.7051	11.265	12.0249	7.37056	6.90758	8.54335	9.76696	-0.595828	3.34718	19.386	1.06786e-05	0.000265928
ENSDARG00000052914	tpra	translocated promoter region a (to activated MET oncogene) [Source:ZFIN;Acc:ZDB-GENE-081104-2]	27.012	23.8189	31.7381	31.7777	38.6176	38.6172	37.967	38.2097	0.408721	5.06159	19.3505	1.08789e-05	0.000270462
ENSDARG00000005716	olfml2ba	olfactomedin-like 2Ba [Source:ZFIN;Acc:ZDB-GENE-041014-329]	11.0192	11.2963	13.0053	12.8913	18.3399	20.4508	15.0511	17.1228	0.526148	3.88974	19.347	1.08989e-05	0.000270509
ENSDARG00000074734	MSL1 (2 of 2)	male-specific lethal 1 homolog (Drosophila) [Source:HGNC Symbol;Acc:27905]	32.3287	34.9666	34.4594	33.0253	26.7832	28.0111	24.4889	23.171	-0.422944	4.89233	19.3201	1.10538e-05	0.000273894
ENSDARG00000012199	gpt2	glutamic pyruvate transaminase (alanine aminotransferase) 2 [Source:ZFIN;Acc:ZDB-GENE-030729-8]	26.4118	27.6834	28.1307	30.2183	34.4306	38.7804	37.6894	39.8034	0.398929	5.03659	19.3151	1.10829e-05	0.000274158
ENSDARG00000074667	akt1s1	AKT1 substrate 1 (proline-rich) [Source:ZFIN;Acc:ZDB-GENE-030131-482]	275.608	295.377	266.277	271.479	226.515	221.75	227.123	213.852	-0.340019	7.96657	19.2648	1.13783e-05	0.000280998
ENSDARG00000087835	si:ch211-113p18.3	si:ch211-113p18.3 [Source:ZFIN;Acc:ZDB-GENE-030131-4983]	15.7785	18.9511	15.0621	12.3368	11.0731	10.6605	9.68452	10.9112	-0.567538	3.71168	19.2547	1.14388e-05	0.000282024
ENSDARG00000051783	rplp0	ribosomal protein, large, P0 [Source:ZFIN;Acc:ZDB-GENE-000629-1]	1513.57	1614.15	1392.93	1220.58	1278.98	940.192	1135	1069.09	-0.392214	10.3148	19.2496	1.14692e-05	0.000282306
ENSDARG00000090752	plk2a	polo-like kinase 2a (Drosophila) [Source:ZFIN;Acc:ZDB-GENE-060810-71]	75.505	75.4699	76.7979	74.6793	106.579	89.0371	93.946	93.9508	0.321677	6.42116	19.2317	1.15776e-05	0.000284503
ENSDARG00000086216	PRR13	proline rich 13 [Source:HGNC Symbol;Acc:24528]	11.9196	12.1881	12.594	12.6487	7.12834	7.01636	9.77704	10.0122	-0.570427	3.38716	19.2234	1.16279e-05	0.000285268
ENSDARG00000000212	zgc:92061	zgc:92061 [Source:ZFIN;Acc:ZDB-GENE-040718-78]	3.73023	23.7074	11.6763	13.7923	4.39466	2.17562	6.6928	7.35587	-1.47146	3.21584	19.1832	1.18753e-05	0.000290857
ENSDARG00000027172	phactr2	phosphatase and actin regulator 2 [Source:ZFIN;Acc:ZDB-GENE-040724-11]	14.8352	15.9412	17.6569	16.8765	22.2501	23.0615	23.7178	22.3537	0.462714	4.28911	19.1648	1.19906e-05	0.000292717
ENSDARG00000052708	tnni1b	troponin I, skeletal, slow b [Source:ZFIN;Acc:ZDB-GENE-041212-37]	8.61812	7.39464	7.40449	7.45061	5.67499	4.13367	5.089	5.06738	-0.635187	2.67517	19.1656	1.19851e-05	0.000292717
ENSDARG00000090180	mtf1	metal-regulatory transcription factor 1 [Source:ZFIN;Acc:ZDB-GENE-020424-1]	6.8602	5.7968	8.44872	8.55954	12.8033	12.8905	9.68452	11.2381	0.628657	3.24543	19.1355	1.21761e-05	0.000296757
ENSDARG00000096361	si:dkey-10p5.10	si:dkey-10p5.10 [Source:ZFIN;Acc:ZDB-GENE-120215-130]	63.1996	66.4031	52.8757	54.4068	47.5799	45.2528	47.8983	44.7891	-0.366628	5.72584	19.0682	1.26131e-05	0.000306906
ENSDARG00000091744	BX296557.6	Uncharacterized protein [Source:UniProtKB/TrEMBL;Acc:F1R7C8]	137.89	18.8768	60.5966	26.545	565.042	99.0449	337.2	35.063	2.07629	7.31552	19.0553	1.26985e-05	0.000308477
ENSDARG00000020242	fermt2	fermitin family homolog 2 (Drosophila) [Source:ZFIN;Acc:ZDB-GENE-050506-132]	33.4863	33.8147	34.048	40.8571	42.4586	52.6499	46.5104	49.4887	0.403318	5.37662	19.0373	1.28191e-05	0.0003109
ENSDARG00000078215	zfyve20	zinc finger, FYVE domain containing 20 [Source:ZFIN;Acc:ZDB-GENE-100525-1]	26.4118	28.4638	35.0289	31.847	35.8493	42.2613	44.2897	40.9068	0.403363	5.1525	19.0009	1.30658e-05	0.000316366
ENSDARG00000090108	DBNDD1	dysbindin (dystrobrevin binding protein 1) domain containing 1 [Source:HGNC Symbol;Acc:28455]	76.8342	75.4699	83.0632	80.0507	65.5738	61.6787	68.4393	61.3807	-0.315164	6.16339	18.9709	1.32727e-05	0.000320854
ENSDARG00000040290	zgc:174637	zgc:174637 [Source:ZFIN;Acc:ZDB-GENE-071004-70]	9.30414	7.13453	6.07548	8.80211	5.39816	4.46001	5.089	4.69958	-0.680351	2.67577	18.9132	1.36804e-05	0.000330172
ENSDARG00000068763	plcg2	phospholipase C, gamma 2 [Source:ZFIN;Acc:ZDB-GENE-030131-9532]	7.67485	5.9826	7.53107	7.72784	11.7998	11.5308	10.2397	10.2574	0.576538	3.17813	18.8838	1.38926e-05	0.000334751
ENSDARG00000017960	sfxn2	sideroflexin 2 [Source:ZFIN;Acc:ZDB-GENE-040426-2831]	11.448	10.8133	10.5372	9.5645	8.13184	6.7988	6.87786	7.11068	-0.566116	3.16053	18.8616	1.40552e-05	0.000338122
ENSDARG00000069735	si:ch211-5k11.6	si:ch211-5k11.6 [Source:ZFIN;Acc:ZDB-GENE-081104-38]	7.41759	30.1359	6.8982	4.01986	20.2431	30.8394	54.1284	60.5633	1.88003	4.74452	18.8371	1.4237e-05	0.000341435
ENSDARG00000036483	c1ql3b	complement component 1, q subcomponent-like 3b [Source:ZFIN;Acc:ZDB-GENE-040426-1836]	30.9138	35.8213	34.6176	31.3619	29.413	22.572	23.101	22.7215	-0.463121	4.85332	18.8369	1.42389e-05	0.000341435
ENSDARG00000067509	slc24a4b	solute carrier family 24 (sodium/potassium/calcium exchanger), member 4b [Source:ZFIN;Acc:ZDB-GENE-081031-75]	6.68869	4.90499	9.20815	8.17834	10.0696	10.171	12.0285	11.4833	0.59132	3.18221	18.8315	1.42787e-05	0.000341838
ENSDARG00000091548	BX569781.3	Uncharacterized protein [Source:UniProtKB/TrEMBL;Acc:E7F0X8]	7.7606	6.31703	11.17	11.9556	13.53	16.3171	12.8613	14.8752	0.635152	3.55882	18.8101	1.444e-05	0.000345143
ENSDARG00000077906	rnf165a	ring finger protein 165a [Source:ZFIN;Acc:ZDB-GENE-091118-64]	6.17418	4.23613	7.626	7.13872	9.82742	9.79027	9.9621	9.64437	0.632942	3.00407	18.7402	1.49791e-05	0.000357454
ENSDARG00000070681	fam132a	family with sequence similarity 132, member A [Source:ZFIN;Acc:ZDB-GENE-061215-120]	3.90174	3.38147	4.08196	3.50005	6.09023	7.3427	5.24321	6.0073	0.695294	2.29165	18.687	1.54028e-05	0.000366977
ENSDARG00000037997	tubb5	tubulin, beta 5 [Source:ZFIN;Acc:ZDB-GENE-031110-4]	564.165	527.026	478.634	485.156	401.125	392.807	383.865	449.526	-0.355707	8.84879	18.6662	1.55722e-05	0.000370419
ENSDARG00000035326	nccrp1	nonspecific cytotoxic cell receptor protein 1 [Source:ZFIN;Acc:ZDB-GENE-000210-13]	41.7186	46.8575	39.2691	43.4214	35.9531	29.2076	33.8341	30.9355	-0.416533	5.23896	18.6549	1.56645e-05	0.00037202
ENSDARG00000006332	snx14	sorting nexin 14 [Source:ZFIN;Acc:ZDB-GENE-040724-144]	76.2768	77.8481	76.8928	78.0754	63.7398	63.0385	64.9233	61.9937	-0.306522	6.13855	18.6494	1.57097e-05	0.000372498
ENSDARG00000029751	wbp1lb	WW domain binding protein 1-like b [Source:ZFIN;Acc:ZDB-GENE-050522-112]	7.11745	6.13123	6.92985	7.3813	11.9728	9.24637	11.3192	9.3583	0.590628	3.11747	18.6214	1.59424e-05	0.000377414
ENSDARG00000002980	vps54	vacuolar protein sorting 54 homolog (S. cerevisiae) [Source:ZFIN;Acc:ZDB-GENE-081022-176]	23.0674	23.596	26.4537	23.4608	18.859	18.7647	17.4568	16.5916	-0.454601	4.3974	18.6076	1.60581e-05	0.000379548
ENSDARG00000076923	KAZN (3 of 3)	kazrin, periplakin interacting protein [Source:HGNC Symbol;Acc:29173]	23.2389	18.9139	26.4537	23.5994	32.6312	31.4377	32.5387	29.9956	0.440608	4.77052	18.587	1.62325e-05	0.000383062
ENSDARG00000012203	dlg3	discs, large homolog 3 (Drosophila) [Source:ZFIN;Acc:ZDB-GENE-050208-93]	2.65833	2.82408	3.03774	3.63867	4.87911	5.22148	5.33574	4.90391	0.720596	2.01645	18.5779	1.63099e-05	0.000384277
ENSDARG00000094325	RASSF7 (1 of 3)	Ras association (RalGDS/AF-6) domain family (N-terminal) member 7 [Source:HGNC Symbol;Acc:1166]	1.24341	1.18909	1.70873	1.66339	2.56067	2.55635	2.93003	2.86062	0.892463	1.05926	18.5411	1.66278e-05	0.000391148
ENSDARG00000013990	ube2q2	ubiquitin-conjugating enzyme E2Q family member 2 [Source:ZFIN;Acc:ZDB-GENE-040426-1919]	100.416	104.38	102.46	101.432	121.32	132.06	125.559	137.596	0.314786	6.85205	18.5198	1.68152e-05	0.000394931
ENSDARG00000035860	rps28	ribosomal protein S28 [Source:ZFIN;Acc:ZDB-GENE-030131-2022]	327.231	337.144	287.13	245.177	253.921	197.981	236.654	216.385	-0.415594	8.04124	18.5115	1.68882e-05	0.000396021
ENSDARG00000018108	homer1b	homer homolog 1b (Drosophila) [Source:ZFIN;Acc:ZDB-GENE-040801-44]	9.99016	7.61759	9.4613	8.07438	12.8033	14.1415	11.8126	13.3223	0.543301	3.43875	18.505	1.69455e-05	0.000396114
ENSDARG00000008502	pno1	partner of NOB1 homolog (S. cerevisiae) [Source:ZFIN;Acc:ZDB-GENE-040426-1419]	64.8289	68.2611	61.3877	60.1593	53.8432	50.4199	50.3965	51.5728	-0.323852	5.85093	18.5052	1.69445e-05	0.000396114
ENSDARG00000070148	cygb2	cytoglobin 2 [Source:ZFIN;Acc:ZDB-GENE-060920-1]	36.1447	38.2366	34.7125	35.7629	29.6899	21.9737	30.1022	25.1734	-0.454133	4.9814	18.4882	1.70962e-05	0.00039901
ENSDARG00000058328	lsm7	LSM7 homolog, U6 small nuclear RNA associated (S. cerevisiae) [Source:ZFIN;Acc:ZDB-GENE-030131-8284]	100.202	97.3566	78.7598	81.7488	70.6951	70.0548	74.5153	69.7991	-0.341909	6.33182	18.4382	1.75503e-05	0.000408966
ENSDARG00000007383	kcnk6	potassium channel, subfamily K, member 6 [Source:ZFIN;Acc:ZDB-GENE-050309-213]	5.9598	6.35419	6.99313	5.78722	10.7271	8.53929	9.06767	10.3391	0.603965	2.99307	18.4271	1.76525e-05	0.000410704
ENSDARG00000077138	CR391995.1	uncharacterized protein LOC792613 precursor [Source:RefSeq peptide;Acc:NP_001122247]	29.2845	30.2474	19.9985	17.1884	36.3338	34.5923	31.5518	32.325	0.492295	4.85332	18.4212	1.77079e-05	0.00041135
ENSDARG00000095459	si:ch211-191j22.3	si:ch211-191j22.3 [Source:ZFIN;Acc:ZDB-GENE-030131-4242]	43.4336	44.6651	33.4151	36.456	31.2816	30.6762	29.8555	28.5653	-0.403955	5.12374	18.4168	1.7749e-05	0.00041166
ENSDARG00000020054	aox1	aldehyde oxidase 1 [Source:ZFIN;Acc:ZDB-GENE-050208-742]	54.9245	54.7352	58.0335	59.6742	46.9225	49.1145	44.228	43.4814	-0.331517	5.68456	18.4023	1.78844e-05	0.000414154
ENSDARG00000013307	rpl19	ribosomal protein L19 [Source:ZFIN;Acc:ZDB-GENE-040426-2290]	739.315	788.737	648.969	600.103	593.694	503.601	541.161	544.907	-0.3617	9.27978	18.3516	1.83667e-05	0.000424663
ENSDARG00000044642	sc5dl	sterol-C5-desaturase (ERG3 delta-5-desaturase homolog, S. cerevisiae)-like [Source:ZFIN;Acc:ZDB-GENE-040912-56]	87.982	91.9313	83.7594	94.5014	101.631	111.174	120.563	128.319	0.339987	6.67805	18.3033	1.88384e-05	0.000434892
ENSDARG00000020286	zgc:123107	zgc:123107 [Source:ZFIN;Acc:ZDB-GENE-051113-192]	10.1188	7.95202	10.6321	9.63381	15.7792	14.6854	13.8174	12.4233	0.541732	3.56575	18.2989	1.8882e-05	0.000435222
ENSDARG00000070770	her4.3	hairy-related 4.3 [Source:ZFIN;Acc:ZDB-GENE-081030-7]	7.11745	6.57714	10.6954	9.63381	5.84801	5.05831	5.61332	5.59864	-0.622685	2.81965	18.2948	1.89219e-05	0.000435468
ENSDARG00000078404	CDH26	cadherin 26 [Source:HGNC Symbol;Acc:15902]	9.26127	8.58373	11.2333	11.5398	16.9904	16.9154	13.0772	14.0579	0.560703	3.6611	18.2452	1.94214e-05	0.000446273
ENSDARG00000091508	PDE2A (1 of 3)	phosphodiesterase 2A, cGMP-stimulated [Source:HGNC Symbol;Acc:8777]	9.17551	4.42192	11.1067	10.6388	15.018	16.5891	15.3595	12.1781	0.751632	3.55438	18.2365	1.95105e-05	0.000447626
ENSDARG00000015551	fth1a	ferritin, heavy polypeptide 1a [Source:ZFIN;Acc:ZDB-GENE-000831-2]	2194.53	2658.35	2103.45	1907.6	1889.53	1693.12	1767.08	1741.13	-0.338512	10.9653	18.1992	1.98959e-05	0.000455767
ENSDARG00000077323	thap4	THAP domain containing 4 [Source:ZFIN;Acc:ZDB-GENE-070912-5]	29.6704	29.8758	27.7827	26.7875	22.873	20.1788	21.7747	21.0868	-0.426802	4.64802	18.1705	2.01979e-05	0.000461972
ENSDARG00000093414	si:dkey-50i6.5	si:dkey-50i6.5 [Source:ZFIN;Acc:ZDB-GENE-081031-53]	1.6293	2.41533	2.56309	1.59408	6.29785	4.84075	3.0534	2.73802	0.948972	1.64233	18.1095	2.08553e-05	0.000476277
ENSDARG00000092225	si:dkeyp-13a3.10	si:dkeyp-13a3.10 [Source:ZFIN;Acc:ZDB-GENE-070912-636]	18.0509	20.4746	20.4098	21.6934	13.9798	13.9239	12.6762	17.2863	-0.503017	4.11719	18.104	2.09163e-05	0.000476936
ENSDARG00000044488	pak1ip1	PAK1 interacting protein 1 [Source:ZFIN;Acc:ZDB-GENE-030131-8414]	17.8794	15.421	14.9672	14.3121	11.2116	11.2588	11.4425	10.7069	-0.503489	3.74695	18.0802	2.11788e-05	0.000482182
ENSDARG00000077567	ANGEL1 (1 of 2)	angel homolog 1 (Drosophila) [Source:HGNC Symbol;Acc:19961]	11.6623	15.9784	13.6382	10.4309	21.4542	18.384	20.2326	17.2454	0.560589	4.01103	18.0605	2.14e-05	0.000484253
ENSDARG00000056119	eef1g	eukaryotic translation elongation factor 1 gamma [Source:ZFIN;Acc:ZDB-GENE-020423-3]	1002.4	1012.92	834.176	785.121	780.069	689.562	708.543	721.979	-0.338997	9.67718	18.0616	2.13867e-05	0.000484253
ENSDARG00000025875	kctd2	potassium channel tetramerisation domain containing 2 [Source:ZFIN;Acc:ZDB-GENE-060825-85]	9.51852	7.76623	10.1258	11.7824	13.9798	14.5222	14.1875	14.344	0.525918	3.58343	18.0662	2.13359e-05	0.000484253
ENSDARG00000069590	tmem150c	transmembrane protein 150C [Source:ZFIN;Acc:ZDB-GENE-090112-5]	16.3358	9.5127	12.1826	13.5497	17.1288	23.8774	21.9906	17.0411	0.613194	4.03272	18.0617	2.13862e-05	0.000484253
ENSDARG00000070581	ggact.1	gamma-glutamylamine cyclotransferase, tandem duplicate 1 [Source:ZFIN;Acc:ZDB-GENE-061103-94]	7.46046	5.83396	5.34769	6.34168	4.39466	4.07928	3.88614	3.47361	-0.67227	2.35377	18.0549	2.14621e-05	0.00048492
ENSDARG00000070867	smx5	smx5 [Source:ZFIN;Acc:ZDB-GENE-000616-10]	59.598	64.5452	47.3065	48.6195	40.9706	39.8682	41.1746	44.83	-0.409386	5.59984	18.0465	2.15573e-05	0.000486331
ENSDARG00000058179	cxcr7b	chemokine (C-X-C motif) receptor 7b [Source:ZFIN;Acc:ZDB-GENE-031116-61]	28.5984	27.4977	25.5993	29.04	21.7311	22.7352	18.2587	20.9642	-0.430483	4.60409	18.0326	2.1716e-05	0.000489168
ENSDARG00000069675	her8.2	hairy-related 8.2 [Source:ZFIN;Acc:ZDB-GENE-060815-4]	3.85886	4.3476	4.24018	2.87628	1.69558	2.2844	2.06644	2.53369	-0.865931	1.58503	18.0147	2.19206e-05	0.000492986
ENSDARG00000069453	zgc:113314	zgc:113314 [Source:ZFIN;Acc:ZDB-GENE-050913-19]	4.93077	5.12794	4.01868	2.91094	2.66448	2.33879	2.6216	1.96157	-0.81528	1.73977	18.012	2.19518e-05	0.000492986
ENSDARG00000092093	zgc:113443	zgc:113443 [Source:ZFIN;Acc:ZDB-GENE-050913-134]	5.31665	4.68203	5.09454	4.67829	2.83749	3.4266	3.42351	2.37023	-0.734758	1.99705	18.0079	2.19986e-05	0.000493294
ENSDARG00000045017	PDRG1	p53 and DNA-damage regulated 1 [Source:HGNC Symbol;Acc:16119]	29.456	27.6091	24.8715	24.535	21.039	19.4718	20.2635	18.4714	-0.441243	4.54021	17.9995	2.20965e-05	0.000494741
ENSDARG00000055712	sdhda	succinate dehydrogenase complex, subunit D, integral membrane protein a [Source:ZFIN;Acc:ZDB-GENE-040718-192]	54.1098	55.3297	51.0087	47.4413	41.4205	34.1028	38.1521	45.4021	-0.404858	5.52342	17.9767	2.23629e-05	0.000499954
ENSDARG00000074194	CU459094.3	uncharacterized protein LOC561073 precursor [Source:RefSeq peptide;Acc:NP_001122178]	49.2648	55.2926	45.2497	40.3719	37.7871	29.3708	38.7689	34.0413	-0.454527	5.37242	17.9719	2.2419e-05	0.000500456
ENSDARG00000000384	slc15a4	solute carrier family 15, member 4 [Source:ZFIN;Acc:ZDB-GENE-040426-1047]	4.75926	4.68203	7.18299	7.45061	9.58519	8.53929	9.65367	8.86791	0.60551	2.92311	17.9681	2.24633e-05	0.000500693
ENSDARG00000088554	AMPD2 (1 of 2)	adenosine monophosphate deaminase 2 [Source:HGNC Symbol;Acc:469]	108.477	112.332	137.553	125.933	152.394	153.272	158.191	148.057	0.319862	7.09635	17.9123	2.31325e-05	0.000514309
ENSDARG00000070873	ccl25b	chemokine (C-C motif) ligand 25b [Source:ZFIN;Acc:ZDB-GENE-110222-2]	97.1147	43.1044	47.9393	70.5902	56.2654	37.4206	38.0904	32.938	-0.67526	5.72722	17.9114	2.31434e-05	0.000514309
ENSDARG00000091211	adh8a	alcohol dehydrogenase 8a [Source:ZFIN;Acc:ZDB-GENE-030529-3]	4.80214	4.68203	4.52497	5.12879	2.28384	3.26342	2.80666	3.39187	-0.738825	1.95101	17.9049	2.3222e-05	0.000515286
ENSDARG00000052396	pkz	protein kinase containing Z-DNA binding domains [Source:ZFIN;Acc:ZDB-GENE-050301-2]	5.10227	3.26999	5.63248	5.44068	2.80289	2.01244	3.11508	3.55534	-0.766948	1.96211	17.8983	2.33032e-05	0.000516318
ENSDARG00000016936	hmcn1	hemicentin 1 [Source:ZFIN;Acc:ZDB-GENE-041014-322]	2.57257	1.59784	3.41746	2.80697	4.42926	4.73196	4.10204	5.02651	0.803644	1.83262	17.8699	2.36535e-05	0.000523298
ENSDARG00000052142	ACVR1B (1 of 2)	activin A receptor, type IB [Source:HGNC Symbol;Acc:172]	12.6485	9.47554	16.2013	15.9755	20.7275	20.5052	21.528	16.9594	0.551763	4.06222	17.8438	2.39793e-05	0.000529095
ENSDARG00000076560	apbb1	amyloid beta (A4) precursor protein-binding, family B, member 1 (Fe65) [Source:ZFIN;Acc:ZDB-GENE-091118-127]	193.758	174.61	229.001	240.533	249.284	270.483	262.962	284.509	0.336754	7.89287	17.8433	2.39867e-05	0.000529095
ENSDARG00000005643	gcat	glycine C-acetyltransferase [Source:ZFIN;Acc:ZDB-GENE-060518-3]	13.5489	15.7554	14.3343	16.0101	10.1042	11.8571	10.7332	9.80783	-0.516083	3.67754	17.814	2.43586e-05	0.000535709
ENSDARG00000093866	sec22bb	SEC22 vesicle trafficking protein homolog B (S. cerevisiae), b [Source:ZFIN;Acc:ZDB-GENE-030131-5488]	6.04555	5.46237	4.90469	4.88621	8.27026	7.23392	8.9443	8.41839	0.615767	2.7573	17.8152	2.43434e-05	0.000535709
ENSDARG00000086744	BX640537.1	Uncharacterized protein [Source:UniProtKB/TrEMBL;Acc:E7F835]	7.46046	8.28646	7.68928	6.34168	4.74069	4.5144	5.45911	4.69958	-0.630516	2.6285	17.7969	2.45789e-05	0.000539755
ENSDARG00000062382	snapin	SNAP-associated protein [Source:ZFIN;Acc:ZDB-GENE-060503-343]	143.593	144.548	122.965	123.749	117.272	107.693	108.75	101.756	-0.314161	6.9249	17.7724	2.4897e-05	0.000545935
ENSDARG00000068457	tnnt3b	troponin T3b, skeletal, fast [Source:ZFIN;Acc:ZDB-GENE-030520-2]	23.0674	33.9633	6.6767	15.7329	6.19404	4.40562	9.43778	10.1348	-1.32307	3.79273	17.7204	2.55873e-05	0.000560244
ENSDARG00000093448	MPC1	mitochondrial pyruvate carrier 1 [Source:HGNC Symbol;Acc:21606]	102.731	125.337	105.91	92.8034	90.8344	76.201	82.9969	84.7151	-0.36875	6.57681	17.7157	2.56505e-05	0.000560803
ENSDARG00000004932	kal1b	Kallmann syndrome 1b sequence [Source:ZFIN;Acc:ZDB-GENE-000201-13]	12.3055	12.3739	11.5814	13.4804	9.48138	8.64807	8.41998	8.82705	-0.512118	3.41549	17.7107	2.57173e-05	0.000561438
ENSDARG00000059805	slc25a38a	solute carrier family 25, member 38a [Source:ZFIN;Acc:ZDB-GENE-060929-320]	1.15766	1.22625	1.07587	1.59408	3.04512	2.17562	2.74497	2.0433	0.974778	0.913389	17.6838	2.60844e-05	0.000568618
ENSDARG00000044278	synpr	synaptoporin [Source:ZFIN;Acc:ZDB-GENE-030616-625]	25.0826	27.0146	25.7575	24.639	23.2536	21.0491	16.7166	15.1613	-0.467676	4.48359	17.6426	2.66552e-05	0.000580209
ENSDARG00000056640	rpia	ribose 5-phosphate isomerase A (ribose 5-phosphate epimerase) [Source:ZFIN;Acc:ZDB-GENE-041114-24]	50.7226	49.31	44.5852	52.2582	39.8979	43.4035	37.7511	35.3899	-0.357235	5.46571	17.6248	2.69053e-05	0.000584797
ENSDARG00000043220	kcnh5a	potassium voltage-gated channel, subfamily H (eag-related), member 5a [Source:ZFIN;Acc:ZDB-GENE-061106-2]	3.17284	1.4492	2.91117	3.98521	4.56767	4.94953	5.79837	5.02651	0.822551	1.98725	17.593	2.736e-05	0.000593812
ENSDARG00000035458	atp2a1l	ATPase, Ca++ transporting, cardiac muscle, fast twitch 1 like [Source:ZFIN;Acc:ZDB-GENE-041229-2]	38.3742	42.993	10.0942	26.3717	12.6649	6.7988	15.6063	14.7935	-1.17746	4.40293	17.5867	2.74497e-05	0.00059489
ENSDARG00000027418	trappc4	trafficking protein particle complex 4 [Source:ZFIN;Acc:ZDB-GENE-040426-1734]	69.5453	69.413	57.9386	59.0157	49.3793	51.2901	52.7714	51.205	-0.338387	5.8498	17.5775	2.75836e-05	0.000596923
ENSDARG00000059460	sbf2	SET binding factor 2 [Source:ZFIN;Acc:ZDB-GENE-030911-10]	50.9798	47.7493	56.8944	55.4464	45.1577	43.0228	42.1307	37.2289	-0.354178	5.56616	17.5472	2.80261e-05	0.000605616
ENSDARG00000068710	nid1a	nidogen 1a [Source:ZFIN;Acc:ZDB-GENE-050302-58]	27.8267	24.9708	26.6119	30.7034	22.1117	22.0281	19.1223	19.7383	-0.432072	4.59453	17.4762	2.90934e-05	0.000627767
ENSDARG00000020845	tns1	tensin 1 [Source:ZFIN;Acc:ZDB-GENE-030131-6933]	123.569	97.7653	118.788	128.809	88.4814	99.2625	99.0658	92.6431	-0.324922	6.72862	17.4473	2.95382e-05	0.000635892
ENSDARG00000005356	tyro3	TYRO3 protein tyrosine kinase [Source:ZFIN;Acc:ZDB-GENE-990714-13]	16.3787	12.4483	18.7011	16.2527	21.8003	22.7896	23.1626	21.9859	0.476346	4.25832	17.4462	2.95555e-05	0.000635892
ENSDARG00000088030	rpl35a	ribosomal protein L35a [Source:ZFIN;Acc:ZDB-GENE-040718-190]	500.709	511.233	429.682	370.486	388.183	297.842	363.416	331.014	-0.404025	8.64444	17.4151	3.00431e-05	0.000645449
ENSDARG00000002916	sec31b	Sec31 homolog B (S. cerevisiae) [Source:ZFIN;Acc:ZDB-GENE-060418-2]	60.3697	60.4205	66.1025	67.2634	55.4349	57.1099	45.8627	47.241	-0.334199	5.84541	17.4113	3.01031e-05	0.000645806
ENSDARG00000001906	si:dkey-247m21.3	si:dkey-247m21.3 [Source:ZFIN;Acc:ZDB-GENE-091204-249]	3.51585	3.19567	3.98703	3.88125	2.31844	2.50196	1.88139	1.96157	-0.7865	1.54342	17.3925	3.0402e-05	0.000651277
ENSDARG00000075426	CU639413.2	Uncharacterized protein [Source:UniProtKB/TrEMBL;Acc:F1QAF9]	2.14381	1.52352	2.46816	2.84163	4.32545	3.91611	4.22541	3.39187	0.812813	1.63015	17.3798	3.06066e-05	0.000654717
ENSDARG00000089255	CD59 (2 of 2)	CD59 molecule, complement regulatory protein [Source:HGNC Symbol;Acc:1689]	104.747	118.723	103.979	87.0855	82.7372	66.3019	88.1168	81.405	-0.398688	6.52232	17.3758	3.06704e-05	0.000655139
ENSDARG00000027529	hmox1	heme oxygenase (decycling) 1 [Source:ZFIN;Acc:ZDB-GENE-030131-3102]	6.17418	5.23942	5.44262	8.24765	3.63338	4.13367	3.60856	4.20919	-0.71039	2.34918	17.3682	3.0794e-05	0.000656096
ENSDARG00000010948	kif11	kinesin family member 11 [Source:ZFIN;Acc:ZDB-GENE-020426-1]	11.4051	10.4788	12.7838	9.70312	7.05913	7.12514	7.09375	9.03138	-0.574261	3.22703	17.3676	3.08034e-05	0.000656096
ENSDARG00000001975	hsd11b2	hydroxysteroid 11-beta dehydrogenase 2 [Source:ZFIN;Acc:ZDB-GENE-030131-6030]	16.1215	15.8669	14.4926	18.5745	29.7245	26.5425	20.6644	18.7166	0.512718	4.32338	17.3422	3.1217e-05	0.000663953
ENSDARG00000051989	tmem187	transmembrane protein 187 [Source:ZFIN;Acc:ZDB-GENE-090313-366]	14.1492	13.9718	13.7648	13.723	10.1042	10.4973	9.37609	10.38	-0.486516	3.58694	17.3356	3.13269e-05	0.00066534
ENSDARG00000068969	zgc:153759	zgc:153759 [Source:ZFIN;Acc:ZDB-GENE-060825-148]	3.4301	3.64158	3.54403	4.26244	1.83399	2.06684	2.86834	1.71637	-0.823446	1.5581	17.3298	3.14224e-05	0.000666416
ENSDARG00000018653	acot7	acyl-CoA thioesterase 7 [Source:ZFIN;Acc:ZDB-GENE-040912-42]	36.7021	44.182	41.1994	44.1145	52.5282	55.2063	53.0489	54.5561	0.349832	5.57377	17.3127	3.17065e-05	0.000671481
ENSDARG00000077736	CPLX1 (1 of 2)	complexin 1 [Source:HGNC Symbol;Acc:2309]	1654.17	1761.37	1845.21	1712.36	2053.69	2206.73	2106.6	2145.18	0.265278	10.9175	17.2816	3.22287e-05	0.00068157
ENSDARG00000090444	ponzr1	plac8 onzin related protein 1 [Source:ZFIN;Acc:ZDB-GENE-070727-1]	7.84635	5.64817	7.8475	7.17338	4.29084	4.67757	5.11984	4.74045	-0.617342	2.5697	17.2645	3.2521e-05	0.000686774
ENSDARG00000070995	inpp4ab	inositol polyphosphate-4-phosphatase, type Ib [Source:ZFIN;Acc:ZDB-GENE-081104-521]	37.2594	25.937	37.5604	41.5848	44.1542	49.1689	48.9469	48.6305	0.410265	5.37624	17.2545	3.26926e-05	0.00068942
ENSDARG00000061728	acot13	acyl-CoA thioesterase 13 [Source:ZFIN;Acc:ZDB-GENE-060503-437]	15.3926	18.0593	12.594	13.3418	11.0731	8.43051	11.7201	8.29579	-0.589244	3.63584	17.2036	3.35806e-05	0.000707142
ENSDARG00000077715	GRIK3	glutamate receptor, ionotropic, kainate 3 [Source:HGNC Symbol;Acc:4581]	17.8794	12.6341	23.9855	24.2578	27.3022	24.9108	30.6574	27.4211	0.49676	4.55996	17.1673	3.42284e-05	0.000717734
ENSDARG00000078828	npb	neuropeptide B [Source:ZFIN;Acc:ZDB-GENE-040107-40]	84.1232	90.6679	83.9176	76.3774	105.506	102.472	105.666	109.316	0.315173	6.56549	17.1679	3.42174e-05	0.000717734
ENSDARG00000018534	slc6a9	solute carrier family 6 (neurotransmitter transporter, glycine), member 9 [Source:ZFIN;Acc:ZDB-GENE-050105-3]	206.192	186.427	226.312	225.909	262.987	277.935	260.834	266.323	0.319593	7.89912	17.1699	3.41802e-05	0.000717734
ENSDARG00000007682	ppdpfa	pancreatic progenitor cell differentiation and proliferation factor a [Source:ZFIN;Acc:ZDB-GENE-030219-204]	14.2778	17.1303	19.1757	10.5695	17.8208	30.4042	23.7795	26.8898	0.665399	4.31717	17.1478	3.45808e-05	0.000724102
ENSDARG00000038716	casq1a	calsequestrin 1a [Source:ZFIN;Acc:ZDB-GENE-040801-139]	5.83117	9.06679	1.70873	3.11886	1.31494	0.598294	1.60381	2.45196	-1.57834	1.70271	17.1352	3.4811e-05	0.000726874
ENSDARG00000090714	gaa	glucosidase, alpha; acid (Pompe disease, glycogen storage disease type II) [Source:ZFIN;Acc:ZDB-GENE-070212-2]	4.71639	3.97601	5.03126	4.15848	6.33246	6.03733	7.43302	8.09146	0.61985	2.51433	17.1362	3.47928e-05	0.000726874
ENSDARG00000011640	syt5b	synaptotagmin Vb [Source:ZFIN;Acc:ZDB-GENE-050522-134]	88.0249	88.4756	92.5245	91.7638	85.194	75.8746	69.3954	67.1019	-0.304058	6.36421	17.1305	3.48981e-05	0.000727672
ENSDARG00000033160	nr1d1	nuclear receptor subfamily 1, group d, member 1 [Source:ZFIN;Acc:ZDB-GENE-050105-1]	101.874	101.816	93.7903	113.457	129.902	119.061	136.57	136.451	0.322817	6.86474	17.1254	3.49909e-05	0.000728584
ENSDARG00000078247	vip	vasoactive intestinal peptide [Source:ZFIN;Acc:ZDB-GENE-080204-3]	68.0446	64.8796	52.9073	63.5554	55.781	49.8216	49.5637	45.4838	-0.331979	5.81614	17.1188	3.51133e-05	0.000730112
ENSDARG00000043313	ank2b	ankyrin 2b, neuronal [Source:ZFIN;Acc:ZDB-GENE-041010-165]	337.479	263.643	385.034	390.516	430.192	478.255	450.823	425.169	0.364181	8.62265	17.0879	3.56887e-05	0.000740602
ENSDARG00000005872	arhgap28	Rho GTPase activating protein 28 [Source:ZFIN;Acc:ZDB-GENE-041114-147]	10.376	10.5903	11.708	11.5398	6.36706	7.07075	8.26577	9.44004	-0.535926	3.24129	17.0864	3.57175e-05	0.000740602
ENSDARG00000090321	CABZ01081747.2	Uncharacterized protein [Source:UniProtKB/TrEMBL;Acc:H9GYV7]	2.74408	2.56397	3.2276	2.6337	4.18703	3.80733	5.24321	5.18998	0.702145	1.88807	17.0207	3.69746e-05	0.000764945
ENSDARG00000059555	PXMP4	peroxisomal membrane protein 4, 24kDa [Source:HGNC Symbol;Acc:15920]	13.9777	14.0089	14.0812	12.5447	19.8625	20.5052	19.8008	16.469	0.465228	4.03247	17.0197	3.69944e-05	0.000764945
ENSDARG00000003449	pde10a	phosphodiesterase 10A [Source:ZFIN;Acc:ZDB-GENE-040426-1115]	13.3345	10.6646	18.0682	15.3864	19.378	22.6264	19.7391	20.6373	0.509684	4.12185	17.013	3.71239e-05	0.000766556
ENSDARG00000078974	BX088524.2	coiled-coil-helix-coiled-coil-helix domain-containing protein 8-like [Source:RefSeq peptide;Acc:NP_001186965]	4.20187	4.3476	3.4491	3.50005	6.02102	6.20051	6.60028	5.72123	0.651684	2.31791	16.9336	3.87106e-05	0.000797609
ENSDARG00000059784	DENND4B	DENN/MADD domain containing 4B [Source:HGNC Symbol;Acc:29044]	67.916	83.5706	89.0438	70.105	107.583	98.8274	108.041	90.9268	0.360962	6.48305	16.9324	3.8735e-05	0.000797609
ENSDARG00000009285	rpl15	ribosomal protein L15 [Source:ZFIN;Acc:ZDB-GENE-040801-183]	486.088	518.665	437.561	379.461	392.612	310.787	356.908	352.387	-0.38088	8.6631	16.8819	3.97788e-05	0.00081797
ENSDARG00000075333	tbc1d25	TBC1 domain family, member 25 [Source:ZFIN;Acc:ZDB-GENE-041111-25]	49.1362	48.1581	45.7243	49.0007	57.7188	62.3858	59.896	62.5658	0.314961	5.76107	16.854	4.03671e-05	0.00082892
ENSDARG00000027236	rs1	retinoschisis (X-linked, juvenile) 1 [Source:ZFIN;Acc:ZDB-GENE-040801-171]	8.78963	9.40123	6.6767	8.45557	5.53657	5.87416	4.74973	6.08903	-0.602736	2.79814	16.8321	4.08372e-05	0.000837416
ENSDARG00000052594	nkiras2	NFKB inhibitor interacting Ras-like 2 [Source:ZFIN;Acc:ZDB-GENE-040801-166]	13.163	13.1543	13.3218	12.8913	17.9939	19.1998	16.9633	19.4931	0.463316	3.9745	16.7916	4.17178e-05	0.00085312
ENSDARG00000096257	si:ch73-367p23.2	si:ch73-367p23.2 [Source:ZFIN;Acc:ZDB-GENE-120215-61]	8.48949	19.8429	2.62638	6.41099	2.28384	1.19659	3.67025	3.80053	-1.64339	2.61768	16.7925	4.16973e-05	0.00085312
ENSDARG00000037421	egr1	early growth response 1 [Source:ZFIN;Acc:ZDB-GENE-980526-320]	298.333	297.644	318.551	338.05	362.992	384.486	408.97	410.744	0.301135	8.45982	16.7772	4.20345e-05	0.000858415
ENSDARG00000071707	heatr1	HEAT repeat containing 1 [Source:ZFIN;Acc:ZDB-GENE-030131-6378]	6.17418	5.23942	7.18299	6.13376	9.96583	9.95344	9.00598	8.29579	0.564678	2.94722	16.7676	4.22478e-05	0.000861589
ENSDARG00000040439	rsl24d1	ribosomal L24 domain containing 1 [Source:ZFIN;Acc:ZDB-GENE-040426-1925]	370.451	366.722	278.017	287.836	289.424	247.694	255.375	236.369	-0.351084	8.19074	16.7105	4.35398e-05	0.000886721
ENSDARG00000090857	PCSK6	proprotein convertase subtilisin/kexin type 6 [Source:HGNC Symbol;Acc:8569]	15.6927	19.7686	23.2261	23.3568	27.9251	28.7181	29.0535	27.2576	0.446213	4.60503	16.6943	4.39131e-05	0.0008931
ENSDARG00000052368	FP102272.1	Uncharacterized protein [Source:UniProtKB/TrEMBL;Acc:E7F1Q8]	11.3193	9.84713	13.6065	13.619	16.7135	17.4049	15.853	18.4305	0.48313	3.86307	16.6649	4.4598e-05	0.000905789
ENSDARG00000004160	reep3	receptor accessory protein 3 [Source:ZFIN;Acc:ZDB-GENE-040426-730]	28.0411	27.2747	24.8082	23.634	19.5856	18.112	20.2635	19.3705	-0.439487	4.50446	16.6617	4.46742e-05	0.000906101
ENSDARG00000036212	tbc1d5	TBC1 domain family, member 5 [Source:ZFIN;Acc:ZDB-GENE-040426-1197]	40.2179	42.2498	46.8318	49.3473	57.8226	58.9592	53.7275	57.2941	0.329694	5.66428	16.6559	4.48115e-05	0.000907646
ENSDARG00000094316	si:rp71-80o10.4	si:rp71-80o10.4 [Source:ZFIN;Acc:ZDB-GENE-090313-413]	1.8008	2.0809	1.89859	1.66339	3.25274	2.8283	3.17677	4.0866	0.821557	1.37321	16.6494	4.49634e-05	0.000909483
ENSDARG00000041974	BRK1	BRICK1, SCAR/WAVE actin-nucleating complex subunit [Source:HGNC Symbol;Acc:23057]	301.163	307.416	252.291	273.628	236.723	229.691	228.974	222.474	-0.324018	8.00558	16.615	4.57887e-05	0.000924918
ENSDARG00000007425	apol1	apolipoprotein L, 1 [Source:ZFIN;Acc:ZDB-GENE-030131-3217]	6.08843	5.46237	6.83492	8.24765	4.18703	4.84075	4.0712	4.29093	-0.637507	2.46343	16.6124	4.58509e-05	0.000924919
ENSDARG00000078951	BX119910.11	Uncharacterized protein [Source:UniProtKB/TrEMBL;Acc:F1RD91]	2.91558	2.63829	3.06938	5.09414	1.86859	1.90366	1.75802	2.0433	-0.867173	1.41966	16.5847	4.65249e-05	0.000937243
ENSDARG00000078859	zgc:194314	zgc:194314 [Source:ZFIN;Acc:ZDB-GENE-081022-103]	9.73291	9.28975	5.41098	6.82684	15.7446	10.8237	11.5967	8.99051	0.599902	3.29153	16.5627	4.70683e-05	0.000946906
ENSDARG00000040178	havcr1	hepatitis A virus cellular receptor 1 [Source:ZFIN;Acc:ZDB-GENE-040718-131]	13.8061	16.6472	14.7773	12.7527	10.0004	9.46393	11.5967	9.68523	-0.526144	3.63215	16.543	4.75585e-05	0.000955477
ENSDARG00000070491	hpcal4	hippocalcin like 4 [Source:ZFIN;Acc:ZDB-GENE-060503-307]	77.0486	60.6806	83.0632	81.7141	61.0061	64.0719	58.0763	59.746	-0.334058	6.09106	16.5315	4.78484e-05	0.000960003
ENSDARG00000068870	fance	Fanconi anemia, complementation group E [Source:ZFIN;Acc:ZDB-GENE-060510-5]	13.2059	14.0833	13.1952	11.921	10.2081	8.15856	9.31441	9.7261	-0.500901	3.49523	16.5241	4.80356e-05	0.000962459
ENSDARG00000093199	BX548078.1	Uncharacterized protein [Source:UniProtKB/TrEMBL;Acc:F1QZN3]	11.0621	11.222	13.2268	14.0002	7.7166	9.6271	9.19104	9.07224	-0.499573	3.41448	16.4608	4.96675e-05	0.000993125
ENSDARG00000052851	golph3	golgi phosphoprotein 3 [Source:ZFIN;Acc:ZDB-GENE-041010-209]	104.747	112.332	107.871	113.492	129.971	145.005	143.232	130.771	0.30124	6.94588	16.4595	4.96997e-05	0.000993125
ENSDARG00000005085	ggctb	gamma-glutamyl cyclotransferase b [Source:ZFIN;Acc:ZDB-GENE-040426-1939]	1390.69	1359.09	1231.04	1330.78	1976.7	1596.25	1612.35	1461.33	0.298707	10.545	16.448	5.00019e-05	0.000996485
ENSDARG00000042566	rps7	ribosomal protein S7 [Source:ZFIN;Acc:ZDB-GENE-040426-1718]	828.326	823.183	705.737	596.846	625.079	533.679	605.251	553.202	-0.361899	9.36743	16.4498	4.99564e-05	0.000996485
ENSDARG00000020197	rpl5a	ribosomal protein L5a [Source:ZFIN;Acc:ZDB-GENE-030131-5161]	552.246	563.888	454.111	427.388	426.42	367.57	400.149	386.142	-0.349825	8.80843	16.4382	5.02617e-05	0.00100032
ENSDARG00000039268	emc4	ER membrane protein complex subunit 4 [Source:ZFIN;Acc:ZDB-GENE-040426-1891]	3.30147	3.7159	2.27831	2.04459	1.34954	1.19659	1.85054	1.26684	-0.964462	1.09907	16.4326	5.0411e-05	0.00100195
ENSDARG00000086400	BPHL	biphenyl hydrolase-like (serine hydrolase) [Source:HGNC Symbol;Acc:1094]	8.8325	8.50941	6.86656	8.6635	13.2878	10.4973	13.1389	11.3607	0.543409	3.3421	16.4279	5.05364e-05	0.00100243
ENSDARG00000007708	nsa2	NSA2 ribosome biogenesis homolog (S. cerevisiae) [Source:ZFIN;Acc:ZDB-GENE-030131-488]	169.361	176.84	140.717	137.854	135.957	125.098	125.035	118.511	-0.3222	7.1444	16.4266	5.05698e-05	0.00100243
ENSDARG00000044194	tcta	T-cell leukemia translocation altered gene [Source:ZFIN;Acc:ZDB-GENE-040718-325]	59.0835	59.0456	50.2177	51.7731	48.3758	46.7214	42.7167	41.8467	-0.312818	5.64488	16.4198	5.07513e-05	0.00100469
ENSDARG00000040633	CABZ01016567.1	Uncharacterized protein [Source:UniProtKB/TrEMBL;Acc:E7F3B5]	63.9713	51.7253	60.6915	61.3722	69.3456	82.8366	74.9471	74.1308	0.31945	6.07053	16.3773	5.19039e-05	0.00102614
ENSDARG00000091306	kcnn1a	potassium intermediate/small conductance calcium-activated channel, subfamily N, member 1a [Source:ZFIN;Acc:ZDB-GENE-070912-703]	67.3157	61.8697	67.4315	83.3082	88.1699	95.292	83.2745	89.4147	0.327772	6.3098	16.3382	5.29841e-05	0.0010461
ENSDARG00000015425	slc24a4a	solute carrier family 24 (sodium/potassium/calcium exchanger), member 4a [Source:ZFIN;Acc:ZDB-GENE-050417-291]	28.7271	16.8702	29.2699	33.4411	34.1191	39.1067	38.5222	40.1712	0.483475	5.01848	16.3271	5.32958e-05	0.00105086
ENSDARG00000001234	map4k2l	mitogen-activated protein kinase kinase kinase kinase 2-like [Source:ZFIN;Acc:ZDB-GENE-030616-163]	3.30147	2.97272	3.03774	2.52974	1.9724	1.95805	1.69633	1.22598	-0.814381	1.22944	16.3155	5.3624e-05	0.00105593
ENSDARG00000055752	npas4a	neuronal PAS domain protein 4a [Source:ZFIN;Acc:ZDB-GENE-060616-396]	67.8302	55.9614	68.2226	65.0802	72.8405	87.1878	74.3919	106.619	0.383905	6.22124	16.2799	5.46396e-05	0.00107451
ENSDARG00000041317	rangap1a	RAN GTPase activating protein 1a [Source:ZFIN;Acc:ZDB-GENE-060929-492]	59.0835	64.0249	58.8562	53.4365	54.2238	48.2443	43.5803	45.4021	-0.321866	5.74013	16.2689	5.49585e-05	0.00107935
ENSDARG00000059747	si:dkey-106c17.3	si:dkey-106c17.3 [Source:ZFIN;Acc:ZDB-GENE-060503-706]	10.9763	8.73236	13.5116	12.3715	16.7135	16.5347	16.5624	15.3247	0.501967	3.78703	16.2651	5.50678e-05	0.00108007
ENSDARG00000037350	rpl9	ribosomal protein L9 [Source:ZFIN;Acc:ZDB-GENE-030131-8646]	732.412	749.348	609.415	566.073	570.89	476.677	524.29	526.967	-0.352374	9.21914	16.2546	5.53748e-05	0.00108466
ENSDARG00000052350	CABZ01050249.1	Uncharacterized protein [Source:UniProtKB/TrEMBL;Acc:E7F1S2]	15.95	14.6778	15.6317	18.9557	22.9422	22.1913	23.0701	21.5364	0.441813	4.2728	16.2362	5.59166e-05	0.00109239
ENSDARG00000022503	pkd2l1	polycystic kidney disease 2-like 1 [Source:ZFIN;Acc:ZDB-GENE-030616-558]	1.92943	1.48636	1.96187	2.32182	2.69908	3.31781	3.91699	3.47361	0.781088	1.39354	16.2384	5.58501e-05	0.00109239
ENSDARG00000032459	med24	mediator complex subunit 24 [Source:ZFIN;Acc:ZDB-GENE-030131-2341]	19.6373	20.103	19.9352	19.9607	24.8454	28.1742	26.3086	28.8514	0.417869	4.54947	16.2199	5.63997e-05	0.00110039
ENSDARG00000074094	tgm2b	transglutaminase 2b [Source:ZFIN;Acc:ZDB-GENE-030131-2576]	3.21572	2.52681	2.81624	4.12382	5.12133	4.84075	4.84226	6.29336	0.718138	2.07131	16.2134	5.65933e-05	0.00110272
ENSDARG00000035683	SEPT4 (1 of 2)	septin 4 [Source:HGNC Symbol;Acc:9165]	162.63	182.376	177.202	179.958	135.023	137.934	153.78	147.649	-0.3139	7.32006	16.2008	5.69699e-05	0.0011086
ENSDARG00000069250	uaca	uveal autoantigen with coiled-coil domains and ankyrin repeats [Source:ZFIN;Acc:ZDB-GENE-050419-37]	2.48682	2.82408	3.19596	3.11886	4.8099	5.22148	4.22541	4.86305	0.68485	1.9326	16.1911	5.72624e-05	0.00111284
ENSDARG00000007125	asb6	ankyrin repeat and SOCS box containing 6 [Source:ZFIN;Acc:ZDB-GENE-050522-338]	18.351	17.8735	17.7202	19.025	26.5063	25.6179	24.3655	22.2719	0.413021	4.42076	16.1416	5.87773e-05	0.00113782
ENSDARG00000074991	CDH19	cadherin 19, type 2 [Source:HGNC Symbol;Acc:1758]	10.2045	11.0362	12.942	10.812	8.44327	6.69002	8.23492	8.25492	-0.524629	3.26781	16.1433	5.87246e-05	0.00113782
ENSDARG00000010008	vim	vimentin [Source:ZFIN;Acc:ZDB-GENE-011212-3]	131.673	99.1402	114.643	113.7	108.897	93.8778	87.7775	78.0948	-0.34327	6.69379	16.1416	5.87776e-05	0.00113782
ENSDARG00000004141	zgc:92630	zgc:92630 [Source:ZFIN;Acc:ZDB-GENE-040718-449]	49.6078	52.7658	46.6736	31.6737	25.572	27.7391	35.4071	36.3707	-0.553807	5.26186	16.1331	5.9043e-05	0.00114147
ENSDARG00000007398	LRRK1	Uncharacterized protein [Source:UniProtKB/TrEMBL;Acc:E7F9S2]	8.44662	4.75635	10.6637	10.4655	13.6338	12.5642	15.2053	11.3607	0.633746	3.44095	16.1217	5.94006e-05	0.00114689
ENSDARG00000010420	ndrg1b	N-myc downstream regulated gene 1b [Source:ZFIN;Acc:ZDB-GENE-040426-1648]	2.74408	2.56397	2.12009	2.32182	1.14192	1.46854	1.38791	1.34858	-0.884123	0.919085	16.1094	5.97869e-05	0.00115136
ENSDARG00000043905	rnf14	ring finger protein 14 [Source:ZFIN;Acc:ZDB-GENE-040625-65]	32.0285	34.6693	32.6557	32.8173	25.8835	21.4842	25.8151	27.5028	-0.413069	4.86784	16.1099	5.97695e-05	0.00115136
ENSDARG00000036875	rps12	ribosomal protein S12 [Source:ZFIN;Acc:ZDB-GENE-030131-8951]	229.945	237.446	190.523	165.473	172.36	140.001	155.6	162.606	-0.39287	7.51001	16.0915	6.03558e-05	0.00116082
ENSDARG00000089306	CABZ01074397.1	Uncharacterized protein [Source:UniProtKB/TrEMBL;Acc:H9GZ88]	3.73023	4.01317	5.69576	4.67829	2.9413	2.50196	3.23845	2.41109	-0.7136	1.88278	16.0677	6.11181e-05	0.00117396
ENSDARG00000030563	zgc:77880	zgc:77880 [Source:ZFIN;Acc:ZDB-GENE-040426-1901]	51.6659	52.2827	43.9523	41.862	35.7109	40.9016	35.8697	37.2698	-0.35897	5.40906	16.0636	6.12511e-05	0.00117499
ENSDARG00000024681	pane1	proliferation associated nuclear element [Source:ZFIN;Acc:ZDB-GENE-040611-4]	8.14648	11.3335	9.04994	8.94073	6.7131	5.05831	6.81617	6.25249	-0.606828	2.97135	16.0583	6.14222e-05	0.00117676
ENSDARG00000086641	STBD1	starch binding domain 1 [Source:HGNC Symbol;Acc:24854]	57.6257	44.4793	51.5783	64.2485	39.2751	47.2109	42.47	40.9477	-0.379443	5.59888	16.0404	6.20058e-05	0.00118641
ENSDARG00000035508	barhl1a	BarH-like 1a [Source:ZFIN;Acc:ZDB-GENE-050417-212]	32.5431	32.1797	30.8837	33.8569	24.6378	25.8354	25.2908	25.2143	-0.380606	4.85032	16.0362	6.21444e-05	0.00118753
ENSDARG00000052674	csnk1a1	casein kinase 1, alpha 1 [Source:ZFIN;Acc:ZDB-GENE-020419-19]	21.3524	21.7752	20.5048	24.1192	17.4056	15.0118	15.0819	17.6132	-0.450442	4.25966	16.0216	6.26254e-05	0.00119519
ENSDARG00000043864	nptnb	neuroplastin b [Source:ZFIN;Acc:ZDB-GENE-040426-1821]	134.889	110.176	142.204	104.62	151.183	163.062	167.104	158.519	0.357933	7.14226	15.996	6.34756e-05	0.00120986
ENSDARG00000027687	TMEM230	transmembrane protein 230 [Source:HGNC Symbol;Acc:15876]	25.8115	27.3119	25.4727	24.6736	20.8314	17.0786	19.6158	19.9017	-0.433034	4.50217	15.9935	6.35595e-05	0.00120991
ENSDARG00000092158	cbx3b	chromobox homolog 3b [Source:ZFIN;Acc:ZDB-GENE-070628-2]	176.05	175.39	159.924	170.81	146.339	150.77	130.864	136.942	-0.295751	7.28571	15.9874	6.37667e-05	0.0012123
ENSDARG00000030602	rps19	ribosomal protein S19 [Source:ZFIN;Acc:ZDB-GENE-040426-1716]	370.708	386.045	330.418	277.925	303.681	226.047	269.809	251.407	-0.390085	8.24231	15.947	6.51411e-05	0.00123685
ENSDARG00000063484	PLEKHG1	pleckstrin homology domain containing, family G (with RhoGef domain) member 1 [Source:HGNC Symbol;Acc:20884]	75.8909	61.3123	84.3606	86.5657	83.9483	107.149	97.3695	102.533	0.328204	6.44557	15.9299	6.57319e-05	0.00124647
ENSDARG00000004954	grna	granulin a [Source:ZFIN;Acc:ZDB-GENE-030131-8434]	41.2898	39.7601	47.971	40.7877	53.0127	55.6414	55.2696	52.1041	0.325569	5.58957	15.9274	6.58199e-05	0.00124655
ENSDARG00000001891	syt14b	synaptotagmin XIVb [Source:ZFIN;Acc:ZDB-GENE-041014-36]	15.6927	13.6374	16.1064	13.8616	19.205	20.6684	19.77	22.1902	0.442162	4.13674	15.9041	6.66343e-05	0.00126037
ENSDARG00000071891	pcdh2g6	protocadherin 2 gamma 6 [Source:ZFIN;Acc:ZDB-GENE-050610-28]	0.857525	0.780339	1.45558	1.87132	2.28384	2.17562	2.59076	2.37023	0.936235	0.845664	15.9001	6.67752e-05	0.00126143
ENSDARG00000078800	slc26a10	solute carrier family 26, member 10 [Source:ZFIN;Acc:ZDB-GENE-030131-9845]	4.63063	5.01646	4.36675	4.33175	7.54358	7.66905	6.9087	5.72123	0.575949	2.52246	15.8831	6.73792e-05	0.00127123
ENSDARG00000012071	angptl1	angiopoietin-like 1 [Source:ZFIN;Acc:ZDB-GENE-040724-269]	8.01786	6.46566	7.626	7.06941	9.75821	12.7274	9.31441	11.9737	0.556768	3.17838	15.8786	6.75368e-05	0.00127259
ENSDARG00000056279	CCDC157	coiled-coil domain containing 157 [Source:HGNC Symbol;Acc:33854]	1.32916	1.30056	1.77202	1.31685	3.28734	2.50196	2.31318	2.57456	0.871983	1.03027	15.855	6.83851e-05	0.00128531
ENSDARG00000074246	rab14	RAB14, member RAS oncogene family [Source:ZFIN;Acc:ZDB-GENE-030826-20]	34.0437	33.3688	31.3267	38.9857	21.5926	27.9567	24.5506	29.6278	-0.435147	4.91662	15.8564	6.83366e-05	0.00128531
ENSDARG00000074543	unc5a	unc-5 homolog A (C. elegans) [Source:ZFIN;Acc:ZDB-GENE-080219-19]	3.81598	2.8984	5.37933	6.23772	8.54709	7.23392	7.27881	6.49769	0.700139	2.5778	15.7862	7.09171e-05	0.00133122
ENSDARG00000093898	BX005376.2	Uncharacterized protein [Source:UniProtKB/TrEMBL;Acc:H9GZH8]	5.61679	11.7422	12.0244	9.14865	3.63338	4.07928	7.86481	8.13233	-0.795391	2.97055	15.7746	7.13545e-05	0.00133774
ENSDARG00000089156	EGR3	early growth response 3 [Source:HGNC Symbol;Acc:3240]	45.3631	37.6792	40.1868	50.4562	54.3276	53.3026	57.7987	57.7027	0.342139	5.63007	15.7309	7.30214e-05	0.00136727
ENSDARG00000056128	fastkd1	FAST kinase domains 1 [Source:ZFIN;Acc:ZDB-GENE-040426-1833]	15.2211	12.9685	15.0305	15.6636	10.9347	11.9115	10.2397	10.0122	-0.475848	3.67326	15.7252	7.3243e-05	0.00136969
ENSDARG00000004151	rab23	RAB23, member RAS oncogene family [Source:ZFIN;Acc:ZDB-GENE-050522-328]	24.9111	18.9139	27.4979	28.4163	32.9426	30.785	34.3584	35.063	0.405214	4.86101	15.7203	7.34315e-05	0.00137149
ENSDARG00000041150	slc17a6b	solute carrier family 17 (sodium-dependent inorganic phosphate cotransporter), member 6b [Source:ZFIN;Acc:ZDB-GENE-030616-554]	327.746	325.401	340.1	335.381	387.629	426.638	415.787	421.287	0.291293	8.53965	15.6956	7.43979e-05	0.0013878
ENSDARG00000095793	si:dkey-85n7.8	si:dkey-85n7.8 [Source:ZFIN;Acc:ZDB-GENE-110411-127]	4.3305	4.05033	4.20854	6.4803	3.14893	2.66513	2.49824	3.18754	-0.743797	1.94039	15.6805	7.4992e-05	0.00139713
ENSDARG00000018865	LMAN2L (2 of 2)	lectin, mannose-binding 2-like [Source:HGNC Symbol;Acc:19263]	29.8847	34.4092	28.1307	28.1044	23.5304	20.5596	22.9159	24.0292	-0.421763	4.72963	15.6714	7.53557e-05	0.00140164
ENSDARG00000089605	PDE2A (2 of 3)	phosphodiesterase 2A, cGMP-stimulated [Source:HGNC Symbol;Acc:8777]	4.75926	3.75306	8.70186	7.55457	10.2773	9.57271	9.34525	9.3583	0.667486	2.98049	15.6697	7.54231e-05	0.00140164
ENSDARG00000078725	nos1apa	nitric oxide synthase 1 (neuronal) adaptor protein a [Source:ZFIN;Acc:ZDB-GENE-081024-1]	47.9785	46.1143	53.2554	54.8226	59.3451	62.1138	64.9233	63.3831	0.285061	5.8181	15.6646	7.56269e-05	0.00140368
ENSDARG00000014031	abcc2	ATP-binding cassette, sub-family C (CFTR/MRP), member 2 [Source:ZFIN;Acc:ZDB-GENE-040426-1523]	36.9593	39.9088	37.9718	37.7728	47.0263	45.7423	51.5377	51.9815	0.340233	5.44596	15.6593	7.58403e-05	0.00140588
ENSDARG00000069699	aip	aryl hydrocarbon receptor interacting protein [Source:ZFIN;Acc:ZDB-GENE-030131-6735]	62.2134	70.8994	59.8055	59.1544	52.0438	54.4448	51.7227	48.794	-0.305462	5.84494	15.6276	7.71202e-05	0.00142783
ENSDARG00000075626	zgc:172090	zgc:172090 [Source:ZFIN;Acc:ZDB-GENE-080204-40]	3.77311	2.52681	4.33511	4.01986	2.04161	1.57732	0.493479	2.57456	-1.15499	1.41913	15.6201	7.74286e-05	0.00143176
ENSDARG00000018516	stk38b	serine/threonine kinase 38b [Source:ZFIN;Acc:ZDB-GENE-081031-2]	2.31532	2.0809	2.81624	2.49509	4.56767	3.86172	3.82446	3.88227	0.712035	1.6877	15.6016	7.81883e-05	0.00144401
ENSDARG00000061629	ndufaf5	NADH dehydrogenase (ubiquinone) complex I, assembly factor 5 [Source:ZFIN;Acc:ZDB-GENE-070410-110]	23.8821	25.3424	22.8147	21.6241	17.8901	18.6559	17.1792	17.8993	-0.40847	4.37135	15.5844	7.89013e-05	0.00145356
ENSDARG00000053678	SLC4A3	solute carrier family 4, anion exchanger, member 3 [Source:HGNC Symbol;Acc:11029]	34.3867	18.8396	41.2626	39.7828	22.0425	25.0196	22.3916	20.1469	-0.576761	4.80502	15.585	7.8877e-05	0.00145356
ENSDARG00000061203	trpc1	transient receptor potential cation channel, subfamily C, member 1 [Source:ZFIN;Acc:ZDB-GENE-070830-1]	77.9061	70.825	83.0316	86.4964	93.3259	106.388	95.303	98.6096	0.285917	6.47244	15.5811	7.90423e-05	0.00145436
ENSDARG00000040133	ccrl1b	chemokine (C-C motif) receptor-like 1b [Source:ZFIN;Acc:ZDB-GENE-051107-10]	30.9138	35.524	39.6488	39.2976	45.5037	50.5831	45.0916	47.6906	0.355909	5.38182	15.5594	7.99524e-05	0.00146929
ENSDARG00000020191	ppef1	protein phosphatase, EF-hand calcium binding domain 1 [Source:ZFIN;Acc:ZDB-GENE-080303-27]	5.74542	6.72578	7.27792	8.2823	11.5576	10.5517	9.46862	10.0122	0.545899	3.11757	15.534	8.10334e-05	0.0014853
ENSDARG00000020822	rabl5	RAB, member RAS oncogene family-like 5 [Source:ZFIN;Acc:ZDB-GENE-050417-439]	17.0647	21.032	16.8658	17.5349	12.042	10.5517	15.3287	13.2814	-0.524	3.95777	15.5365	8.09293e-05	0.0014853
ENSDARG00000045123	si:dkey-9l5.2	si:dkey-9l5.2 [Source:ZFIN;Acc:ZDB-GENE-121214-293]	16.9361	19.2112	19.5871	21.035	13.4608	14.903	14.3109	15.2021	-0.43183	4.07611	15.5319	8.11233e-05	0.0014853
ENSDARG00000071235	si:ch211-117c9.5	si:ch211-117c9.5 [Source:ZFIN;Acc:ZDB-GENE-110408-2]	52.0089	53.1745	59.9637	49.6245	41.6627	42.4245	45.2458	44.7074	-0.325916	5.60545	15.4936	8.27837e-05	0.00151383
ENSDARG00000091851	tsen2	tRNA splicing endonuclease 2 homolog (S. cerevisiae) [Source:ZFIN;Acc:ZDB-GENE-060929-918]	6.73157	7.91487	6.99313	7.51992	5.53657	4.29684	4.74973	5.18998	-0.576043	2.62097	15.4705	8.38009e-05	0.00153055
ENSDARG00000032010	slc15a2	solute carrier family 15 (H+/peptide transporter), member 2 [Source:ZFIN;Acc:ZDB-GENE-030131-5866]	20.9236	19.6943	18.6694	17.1884	28.9632	25.2915	25.4758	23.4571	0.413879	4.48712	15.4641	8.4087e-05	0.00153389
ENSDARG00000003132	apip	APAF1 interacting protein [Source:ZFIN;Acc:ZDB-GENE-040912-128]	26.4118	25.937	25.8524	20.2379	19.6548	15.8276	19.3999	17.368	-0.460111	4.42029	15.4496	8.47349e-05	0.00154382
ENSDARG00000087753	npas4b	neuronal PAS domain protein 4b [Source:ZFIN;Acc:ZDB-GENE-091117-33]	2.10094	2.22954	2.12009	2.52974	0.899693	0.924637	1.11033	1.83897	-0.950463	0.792136	15.399	8.70327e-05	0.00158374
ENSDARG00000075024	KIF1C (2 of 2)	kinesin family member 1C [Source:HGNC Symbol;Acc:6317]	7.97498	5.68533	11.4548	12.6487	13.3916	14.8486	12.6762	15.2839	0.593864	3.54755	15.392	8.73584e-05	0.00158772
ENSDARG00000042114	BIN1 (1 of 2)	bridging integrator 1 [Source:HGNC Symbol;Acc:1052]	46.9924	30.1359	54.5211	64.2138	62.0788	63.256	65.8177	68.4913	0.416604	5.82704	15.3749	8.81526e-05	0.0016002
ENSDARG00000027618	grip2b	glutamate receptor interacting protein 2b [Source:ZFIN;Acc:ZDB-GENE-070705-172]	4.54488	2.34102	5.79069	6.30703	7.33596	8.86564	8.26577	6.70202	0.731848	2.63994	15.3533	8.9165e-05	0.00161661
ENSDARG00000017773	slc16a12a	solute carrier family 16 (monocarboxylic acid transporters), member 12a [Source:ZFIN;Acc:ZDB-GENE-080721-24]	2.95846	3.15851	3.92375	2.66836	5.08673	4.94953	5.21237	5.31257	0.669935	2.05269	15.3329	9.01311e-05	0.00163213
ENSDARG00000058458	cyp2k16	cytochrome P450, family 2, subfamily K, polypeptide16 [Source:ZFIN;Acc:ZDB-GENE-041010-37]	3.55873	3.67874	3.4491	2.49509	1.9032	2.33879	2.06644	1.43031	-0.79119	1.39099	15.3242	9.05501e-05	0.00163509
ENSDARG00000025326	myl12.2	myosin, light chain 12, genome duplicate 2 [Source:ZFIN;Acc:ZDB-GENE-030131-9028]	105.733	111.217	91.86	88.6103	88.7236	81.2593	83.0586	75.0299	-0.292559	6.50566	15.3226	9.06246e-05	0.00163509
ENSDARG00000075083	PRKDC	protein kinase, DNA-activated, catalytic polypeptide [Source:HGNC Symbol;Acc:9413]	23.6248	20.5489	25.7575	30.2529	17.1634	20.3964	18.783	18.7983	-0.431721	4.45459	15.3246	9.05307e-05	0.00163509
ENSDARG00000088862	STXBP6	syntaxin binding protein 6 (amisyn) [Source:HGNC Symbol;Acc:19666]	11.7052	11.7794	14.3343	11.1586	16.5405	16.3171	18.4129	17.0002	0.457759	3.87197	15.3145	9.10166e-05	0.00164017
ENSDARG00000015349	mfge8a	milk fat globule-EGF factor 8 protein a [Source:ZFIN;Acc:ZDB-GENE-050327-9]	246.152	294.002	267.353	237.969	330.533	313.669	360.116	341.312	0.340729	8.22335	15.3037	9.15379e-05	0.00164474
ENSDARG00000044804	prodha	proline dehydrogenase (oxidase) 1a [Source:ZFIN;Acc:ZDB-GENE-041008-73]	67.4014	50.3504	73.1906	73.5358	83.9483	77.8327	83.3979	88.0661	0.320923	6.22085	15.3022	9.16101e-05	0.00164474
ENSDARG00000004845	CU896698.1	Uncharacterized protein [Source:UniProtKB/TrEMBL;Acc:E7EXK9]	10.0759	9.6985	9.80937	8.73281	7.02453	6.63563	6.93954	6.53855	-0.514799	3.03724	15.304	9.15232e-05	0.00164474
ENSDARG00000054666	pgpep1	pyroglutamyl-peptidase I [Source:ZFIN;Acc:ZDB-GENE-050522-88]	4.15899	3.75306	4.20854	4.7476	7.05913	7.12514	5.92174	5.96643	0.598953	2.41581	15.3001	9.17127e-05	0.00164474
ENSDARG00000036776	aldh8a1	aldehyde dehydrogenase 8 family, member A1 [Source:ZFIN;Acc:ZDB-GENE-040912-3]	1.41492	1.635	1.6138	0.935658	3.04512	2.23001	2.55992	2.57456	0.881833	0.999346	15.2719	9.30898e-05	0.00166706
ENSDARG00000089720	CABZ01077218.1	Uncharacterized protein [Source:UniProtKB/TrEMBL;Acc:E7FAI0]	10.9334	10.3674	11.2333	12.3715	8.51248	8.15856	7.86481	7.84626	-0.492645	3.27593	15.2701	9.31812e-05	0.00166706
ENSDARG00000016855	sf3b5	splicing factor 3b, subunit 5 [Source:ZFIN;Acc:ZDB-GENE-040718-181]	24.5681	24.785	20.4098	21.4855	17.4402	15.9364	17.4876	17.3272	-0.433779	4.32081	15.253	9.40293e-05	0.00168021
ENSDARG00000058248	si:dkeyp-77h1.4	si:dkeyp-77h1.4 [Source:ZFIN;Acc:ZDB-GENE-050208-18]	34.0437	19.0626	40.1868	41.7234	46.7494	49.0058	46.8805	47.1184	0.50204	5.33792	15.2334	9.50096e-05	0.00169569
ENSDARG00000092519	mgrn1a	mahogunin, ring finger 1a [Source:ZFIN;Acc:ZDB-GENE-030131-6192]	39.2318	29.8387	24.9664	35.7283	42.5624	48.1899	43.9196	41.3155	0.421731	5.25228	15.2275	9.53068e-05	0.00169895
ENSDARG00000000830	telo2	TEL2, telomere maintenance 2, homolog (S. cerevisiae) [Source:ZFIN;Acc:ZDB-GENE-061103-523]	22.51	20.5861	20.4098	24.0499	16.7135	15.5557	16.6857	17.1637	-0.424185	4.26675	15.2248	9.54413e-05	0.00169931
ENSDARG00000025299	tspan9a	tetraspanin 9a [Source:ZFIN;Acc:ZDB-GENE-060503-632]	4.41625	3.00988	6.55013	6.79218	8.30486	8.92003	8.23492	7.27414	0.671776	2.7351	15.2167	9.58506e-05	0.00170456
ENSDARG00000060222	scn1ba	sodium channel, voltage-gated, type I, beta a [Source:ZFIN;Acc:ZDB-GENE-060503-604]	65.3863	43.5503	58.9512	71.5951	44.1888	47.9723	47.8057	45.1569	-0.386381	5.72951	15.2028	9.65605e-05	0.00171513
ENSDARG00000001676	gpm6bb	glycoprotein M6Bb [Source:ZFIN;Acc:ZDB-GENE-030710-10]	461.134	444.422	483.159	516.171	581.133	611.131	578.11	579.602	0.282296	9.05305	15.1971	9.68525e-05	0.00171826
ENSDARG00000042269	ddx41	DEAD (Asp-Glu-Ala-Asp) box polypeptide 41 [Source:ZFIN;Acc:ZDB-GENE-030131-1927]	35.8445	41.4323	39.902	39.055	31.7661	31.5464	29.948	31.0173	-0.353906	5.13462	15.1945	9.69879e-05	0.00171862
ENSDARG00000090748	pcdh2ab9	protocadherin 2 alpha b 9 [Source:ZFIN;Acc:ZDB-GENE-041118-8]	1.28629	1.26341	1.20244	1.66339	2.38765	2.99147	2.55992	2.12503	0.861781	0.937125	15.1786	9.78048e-05	0.00173103
ENSDARG00000073786	cmbl	carboxymethylenebutenolidase-like (Pseudomonas) [Source:ZFIN;Acc:ZDB-GENE-071004-21]	10.2045	11.0362	5.37933	6.44564	6.09023	4.56879	5.73669	3.67794	-0.676571	2.73924	15.1697	9.82656e-05	0.00173712
ENSDARG00000014830	faua	Finkel-Biskis-Reilly murine sarcoma virus (FBR-MuSV) ubiquitously expressed a [Source:ZFIN;Acc:ZDB-GENE-040426-1700]	397.634	414.1	346.397	299.584	318.388	245.953	293.743	275.477	-0.374889	8.34331	15.1641	9.85621e-05	0.00174029
ENSDARG00000022817	pvalb3	parvalbumin 3 [Source:ZFIN;Acc:ZDB-GENE-040426-945]	13.4203	30.1359	6.77163	7.03476	4.60228	4.67757	7.64892	5.39431	-1.1789	3.33599	15.15	9.92991e-05	0.00174942
ENSDARG00000035756	rps17	ribosomal protein S17 [Source:ZFIN;Acc:ZDB-GENE-040426-1852]	204.863	191.22	156.76	149.636	152.187	120.257	143.078	132.447	-0.366765	7.29189	15.1497	9.93144e-05	0.00174942
ENSDARG00000006169	lrrk2	leucine-rich repeat kinase 2 [Source:ZFIN;Acc:ZDB-GENE-071218-6]	21.9526	21.2178	25.8841	22.733	29.5169	32.3079	29.948	29.7504	0.382139	4.73328	15.1433	9.96521e-05	0.00175329
ENSDARG00000014793	ehd1b	EH-domain containing 1b [Source:ZFIN;Acc:ZDB-GENE-030131-2069]	17.8365	15.9412	17.9733	15.8715	19.7586	24.2581	23.4094	25.8682	0.43919	4.32591	15.1336	0.000100167	0.00176026
ENSDARG00000018967	gabbr1a	gamma-aminobutyric acid (GABA) B receptor, 1a [Source:ZFIN;Acc:ZDB-GENE-030904-5]	9.21839	7.35748	15.5368	20.7231	18.0631	23.9318	17.025	22.2719	0.689666	4.05933	15.1282	0.000100452	0.00176315
ENSDARG00000057669	SLC9A3R2 (3 of 3)	solute carrier family 9, subfamily A (NHE3, cation proton antiporter 3), member 3 regulator 2 [Source:HGNC Symbol;Acc:11076]	13.1201	11.8537	12.7838	11.4012	19.724	18.5471	15.1128	15.0795	0.446489	3.87274	15.1254	0.000100603	0.00176315
ENSDARG00000034423	sncga	synuclein, gamma a [Source:ZFIN;Acc:ZDB-GENE-050417-18]	161.215	169.817	152.552	147.314	134.02	132.713	136.601	115.446	-0.303184	7.16923	15.1238	0.000100687	0.00176315
ENSDARG00000073914	fam163b	family with sequence similarity 163, member B [Source:ZFIN;Acc:ZDB-GENE-091204-96]	26.4118	20.1402	31.3583	29.0054	36.1261	34.5379	34.7902	36.3707	0.396853	4.95535	15.1191	0.000100936	0.00176544
ENSDARG00000013928	plekhb2	pleckstrin homology domain containing, family B (evectins) member 2 [Source:ZFIN;Acc:ZDB-GENE-040426-754]	272.264	291.141	258.335	266.004	225.477	220.499	232.398	214.751	-0.305745	7.95411	15.1105	0.000101397	0.00177142
ENSDARG00000089853	ATP5J (2 of 2)	ATP synthase, H+ transporting, mitochondrial Fo complex, subunit F6 [Source:HGNC Symbol;Acc:847]	8.23224	7.95202	8.19557	7.20803	5.19054	5.38465	5.48995	5.96643	-0.540755	2.74908	15.1054	0.000101673	0.00177415
ENSDARG00000075639	si:ch211-89o9.6	si:ch211-89o9.6 [Source:ZFIN;Acc:ZDB-GENE-030131-7155]	22.4243	21.7752	19.7453	23.0796	16.4367	17.4593	16.4698	15.8151	-0.417208	4.26117	15.082	0.000102937	0.00179411
ENSDARG00000052012	rtn4rl2a	reticulon 4 receptor-like 2 a [Source:ZFIN;Acc:ZDB-GENE-040310-4]	45.4488	42.6585	46.0408	42.4858	57.3035	52.8131	50.9208	67.8784	0.352128	5.66207	15.0665	0.000103788	0.00180681
ENSDARG00000078169	CACNA2D2 (3 of 3)	calcium channel, voltage-dependent, alpha 2/delta subunit 2 [Source:HGNC Symbol;Acc:1400]	57.8829	42.3241	56.5463	62.6891	63.3938	70.218	71.5852	73.1092	0.325892	5.95597	15.0499	0.000104706	0.00181853
ENSDARG00000016608	fra10ac1	fragile site, folic acid type, rare, candidate 1 [Source:ZFIN;Acc:ZDB-GENE-041010-95]	13.6775	16.5729	14.2394	15.9062	8.6855	9.19198	12.6145	12.5867	-0.523183	3.6994	15.05	0.000104701	0.00181853
ENSDARG00000016429	farp2	FERM, RhoGEF and pleckstrin domain protein 2 [Source:ZFIN;Acc:ZDB-GENE-030131-2993]	25.9401	34.595	29.6496	30.3915	34.2229	40.1401	43.4878	46.3011	0.414861	5.15227	15.0171	0.000106539	0.00184822
ENSDARG00000091811	si:dkey-250k10.1	si:dkey-250k10.1 [Source:ZFIN;Acc:ZDB-GENE-081103-24]	2.14381	1.85795	2.87953	2.42578	0.726675	2.01244	0.832745	1.22598	-1.0315	0.813821	14.9989	0.000107574	0.00186182
ENSDARG00000029995	tnni2b.2	troponin I, skeletal, fast 2b.2 [Source:ZFIN;Acc:ZDB-GENE-040801-9]	7.88923	22.0353	4.90469	6.13376	3.32194	1.74049	4.41046	5.39431	-1.37194	2.82468	14.9991	0.000107561	0.00186182
ENSDARG00000076780	acadsb	acyl-CoA dehydrogenase, short/branched chain [Source:ZFIN;Acc:ZDB-GENE-070410-109]	95.0566	109.656	103.536	94.1895	90.7998	82.619	79.3884	82.1406	-0.28796	6.52875	14.9892	0.000108128	0.00186923
ENSDARG00000027428	rpp30	ribonuclease P/MRP 30 subunit [Source:ZFIN;Acc:ZDB-GENE-050320-45]	7.07458	7.20884	6.36027	6.16841	4.91371	4.35123	4.34878	4.69958	-0.564398	2.50094	14.9769	0.000108836	0.00187929
ENSDARG00000089593	pcdh2ab11	protocadherin 2 alpha b 11 [Source:ZFIN;Acc:ZDB-GENE-041118-10]	2.87271	2.2667	3.4491	3.60401	4.42926	4.29684	4.93479	5.59864	0.646086	1.97222	14.974	0.000109002	0.00187997
ENSDARG00000068104	CABZ01041002.1	Delta-like protein [Source:UniProtKB/TrEMBL;Acc:E7F4G3]	2.01518	2.04374	3.51239	2.91094	4.15243	4.07928	4.53383	4.33179	0.697324	1.78445	14.9541	0.000110158	0.0018977
ENSDARG00000069583	CNDP1	carnosine dipeptidase 1 (metallopeptidase M20 family) [Source:HGNC Symbol;Acc:20675]	138.447	140.089	168.943	126.175	129.21	119.006	85.3409	114.588	-0.386399	6.99812	14.9342	0.000111328	0.00191563
ENSDARG00000055475	rps27.2	ribosomal protein S27, isoform 2 [Source:ZFIN;Acc:ZDB-GENE-040426-1735]	403.208	421.309	344.214	329.767	317.246	286.474	305.371	299.343	-0.324953	8.40565	14.9154	0.00011244	0.00193254
ENSDARG00000040301	lrrc20	leucine rich repeat containing 20 [Source:ZFIN;Acc:ZDB-GENE-041114-49]	12.82	11.9652	9.2398	10.8467	16.6443	15.9908	14.8352	14.9161	0.461988	3.74039	14.8722	0.000115047	0.00197506
ENSDARG00000059700	agmat	agmatine ureohydrolase (agmatinase) [Source:ZFIN;Acc:ZDB-GENE-060929-696]	2.48682	3.00988	3.0061	2.84163	4.67148	5.16709	4.31794	4.0866	0.649816	1.87753	14.8191	0.000118333	0.00202913
ENSDARG00000037713	pcnp	PEST proteolytic signal containing nuclear protein [Source:ZFIN;Acc:ZDB-GENE-041010-130]	72.761	74.0207	68.6972	68.0258	58.4455	52.6499	61.7773	60.2364	-0.302301	6.01604	14.8012	0.000119458	0.00204606
ENSDARG00000010878	cdkn1c	cyclin-dependent kinase inhibitor 1C [Source:ZFIN;Acc:ZDB-GENE-040123-1]	10.4189	10.6275	8.82843	9.66846	7.19755	7.72344	7.09375	6.41596	-0.496376	3.08911	14.7975	0.000119694	0.00204775
ENSDARG00000087483	ZNF579	zinc finger protein 579 [Source:HGNC Symbol;Acc:26646]	17.8365	17.7992	14.2711	16.6686	11.3154	12.6186	12.6145	12.4233	-0.460808	3.85484	14.7881	0.000120295	0.00205567
ENSDARG00000058451	rpl6	ribosomal protein L6 [Source:ZFIN;Acc:ZDB-GENE-030131-8671]	815.635	886.874	731.653	723.714	724.634	612.762	634.613	624.064	-0.300964	9.49322	14.7782	0.000120927	0.00206409
ENSDARG00000029533	rpl18	ribosomal protein L18 [Source:ZFIN;Acc:ZDB-GENE-040801-165]	539.212	569.239	467.844	427.769	441.853	395.418	387.072	403.756	-0.314181	8.82981	14.7431	0.000123197	0.00210043
ENSDARG00000053254	mylpfa	myosin light chain, phosphorylatable, fast skeletal muscle a [Source:ZFIN;Acc:ZDB-GENE-990712-15]	76.2768	97.7282	16.5494	42.5898	17.198	7.39709	27.3264	28.8514	-1.46379	5.31211	14.7253	0.000124364	0.0021179
ENSDARG00000089920	CU571255.1	Uncharacterized protein [Source:UniProtKB/TrEMBL;Acc:E7F424]	2.05806	2.45249	1.45558	1.94062	3.35655	3.53538	4.04036	2.77889	0.790226	1.42868	14.7072	0.000125564	0.00213588
ENSDARG00000039535	dapp1	dual adaptor of phosphotyrosine and 3-phosphoinositides [Source:ZFIN;Acc:ZDB-GENE-050417-180]	10.3332	2.60113	3.79718	4.92087	2.38765	2.17562	2.71413	2.90148	-1.07222	1.9923	14.6878	0.000126862	0.0021555
ENSDARG00000039601	ier3ip1	immediate early response 3 interacting protein 1 [Source:ZFIN;Acc:ZDB-GENE-050506-106]	36.3162	37.2333	31.0103	34.8966	43.5659	45.144	44.8757	45.729	0.343273	5.31444	14.6643	0.000128454	0.00218005
ENSDARG00000010792	cdc25	cell division cycle 25 homolog [Source:ZFIN;Acc:ZDB-GENE-000330-5]	9.64715	12.1881	10.0625	8.94073	6.95532	7.12514	7.24797	7.39674	-0.526737	3.12579	14.6316	0.000130707	0.00221324
ENSDARG00000079402	tapbp	TAP binding protein [Source:ZFIN;Acc:ZDB-GENE-010110-2]	13.2059	14.3062	13.7331	13.5497	10.0004	8.21295	11.4425	10.053	-0.48144	3.56975	14.6319	0.000130681	0.00221324
ENSDARG00000032584	thnsl2	threonine synthase-like 2 (S. cerevisiae) [Source:ZFIN;Acc:ZDB-GENE-051127-19]	4.54488	4.08749	3.13267	2.77232	7.33596	4.67757	6.53859	4.86305	0.700975	2.24739	14.6199	0.000131519	0.00222444
ENSDARG00000035942	hrh3	histamine receptor H3 [Source:ZFIN;Acc:ZDB-GENE-040724-204]	30.6994	31.2879	29.6496	30.1836	23.5304	26.1618	22.4841	23.9883	-0.366229	4.76927	14.6135	0.000131969	0.00222952
ENSDARG00000056913	PCOLCE (1 of 2)	procollagen C-endopeptidase enhancer [Source:HGNC Symbol;Acc:8738]	17.8794	12.0024	12.5623	19.4409	9.30836	9.35515	11.0107	12.7502	-0.569222	3.70664	14.5898	0.000133637	0.00225514
ENSDARG00000035400	btf3	basic transcription factor 3 [Source:ZFIN;Acc:ZDB-GENE-030131-8731]	569.954	618.474	500.056	482.799	492.547	423.592	433.644	422.963	-0.308983	8.94858	14.5818	0.000134207	0.00226219
ENSDARG00000007993	csnk1a1	casein kinase 1, alpha 1 [Source:ZFIN;Acc:ZDB-GENE-020419-19]	24.6538	16.2385	18.2581	20.0993	22.7692	33.4501	29.0535	27.2167	0.484363	4.57669	14.5756	0.000134645	0.00226701
ENSDARG00000021200	nebl	nebulette [Source:ZFIN;Acc:ZDB-GENE-050320-151]	156.027	152.946	136.825	149.012	121.32	130.863	121.642	122.72	-0.281873	7.09332	14.5707	0.000135	0.0022686
ENSDARG00000061732	RAPH1 (1 of 2)	Ras association (RalGDS/AF-6) and pleckstrin homology domains 1 [Source:HGNC Symbol;Acc:14436]	65.9436	61.0151	70.6275	73.1199	82.2873	85.8824	81.2389	82.4266	0.273358	6.23243	14.57	0.000135045	0.0022686
ENSDARG00000091006	si:ch211-207g17.1	si:ch211-207g17.1 [Source:ZFIN;Acc:ZDB-GENE-100922-152]	11.448	10.3302	11.9295	12.3715	15.8138	16.6979	15.5754	15.3656	0.439173	3.77053	14.5672	0.00013525	0.00226948
ENSDARG00000074628	si:dkey-10o6.2	si:dkey-10o6.2 [Source:ZFIN;Acc:ZDB-GENE-070705-284]	5.0594	4.79351	3.13267	2.39113	2.31844	3.3722	1.32622	2.20676	-0.769874	1.61107	14.5617	0.000135644	0.00227353
ENSDARG00000077052	TNRC18	trinucleotide repeat containing 18 [Source:HGNC Symbol;Acc:11962]	200.832	163.017	234.381	248.712	264.717	307.687	268.329	255.371	0.36284	7.92021	14.5565	0.000136015	0.00227718
ENSDARG00000015337	comta	catechol-O-methyltransferase a [Source:ZFIN;Acc:ZDB-GENE-050913-117]	20.795	29.0955	28.5421	24.0152	20.3469	20.5596	18.1662	17.0411	-0.457939	4.48397	14.4837	0.000141374	0.00236424
ENSDARG00000006838	eef1a2	eukaryotic translation elongation factor 1 alpha 2 [Source:ZFIN;Acc:ZDB-GENE-040718-64]	108.134	120.915	129.262	120.457	102.011	92.8988	95.7965	106.783	-0.289753	6.77721	14.4728	0.000142198	0.00237535
ENSDARG00000060977	zgc:153018	zgc:153018 [Source:ZFIN;Acc:ZDB-GENE-060929-752]	62.1277	58.3025	71.292	75.8229	86.0591	88.7651	75.6873	84.3473	0.305488	6.23146	14.4273	0.000145677	0.00243073
ENSDARG00000030753	prrg4	proline rich Gla (G-carboxyglutamic acid) 4 (transmembrane) [Source:ZFIN;Acc:ZDB-GENE-050417-112]	2.65833	2.2667	2.75295	2.80697	3.841	4.18806	4.44131	4.25006	0.65278	1.7597	14.3958	0.000148133	0.00246894
ENSDARG00000076480	MCF2L (2 of 2)	MCF.2 cell line derived transforming sequence-like [Source:HGNC Symbol;Acc:14576]	124.941	127.418	146.381	142.255	173.572	169.209	168.369	158.846	0.288677	7.24017	14.3689	0.000150267	0.0025017
ENSDARG00000075285	MRAS (1 of 2)	muscle RAS oncogene homolog [Source:HGNC Symbol;Acc:7227]	15.8642	16.3871	16.3279	20.4805	21.4888	26.1618	24.7973	21.9042	0.42761	4.348	14.3623	0.000150791	0.00250762
ENSDARG00000039322	CABZ01088149.1	Uncharacterized protein [Source:UniProtKB/TrEMBL;Acc:F1Q8T3]	3.21572	2.93556	3.29089	3.11886	5.15593	4.56879	5.39742	4.49526	0.628534	2.0066	14.3513	0.000151677	0.00251925
ENSDARG00000033655	stmn1b	stathmin 1b [Source:ZFIN;Acc:ZDB-GENE-050417-397]	2785.63	2672.77	2388.23	2440.47	2364.46	2328.07	2151.44	2076.97	-0.226762	11.231	14.3494	0.000151829	0.00251925
ENSDARG00000059367	mfap2	microfibrillar-associated protein 2 [Source:ZFIN;Acc:ZDB-GENE-030131-6710]	15.4354	16.1642	13.8913	14.1388	11.7998	10.0622	11.0724	10.9929	-0.455099	3.69921	14.3392	0.000152657	0.00253015
ENSDARG00000076500	chgb	chromogranin B [Source:ZFIN;Acc:ZDB-GENE-070705-268]	145.265	167.253	163.057	162.527	127.895	136.248	130.679	135.144	-0.291113	7.19151	14.3306	0.000153349	0.0025388
ENSDARG00000009753	sf3b14	splicing factor 3B [Source:ZFIN;Acc:ZDB-GENE-040625-36]	112.293	113.075	87.2401	92.838	84.3635	80.1715	85.6494	81.2415	-0.302603	6.52826	14.3224	0.000154019	0.00254705
ENSDARG00000013236	dhcr24	24-dehydrocholesterol reductase [Source:ZFIN;Acc:ZDB-GENE-041212-73]	15.1353	13.08	17.4354	18.0894	20.7968	19.9613	22.7925	21.6181	0.404289	4.21661	14.3009	0.000155787	0.00257342
ENSDARG00000059965	CAMSAP2 (2 of 2)	calmodulin regulated spectrin-associated protein family, member 2 [Source:HGNC Symbol;Acc:29188]	64.4859	54.9953	76.0385	80.0161	79.2076	82.1295	88.7645	87.5349	0.281682	6.25785	14.2811	0.000157438	0.00259781
ENSDARG00000020504	h3f3a	H3 histone, family 3A [Source:ZFIN;Acc:ZDB-GENE-040426-1928]	229.774	211.175	177.455	174.067	159.038	155.72	161.799	160.276	-0.327478	7.48388	14.2765	0.000157825	0.00260131
ENSDARG00000006797	nt5dc1	5'-nucleotidase domain containing 1 [Source:ZFIN;Acc:ZDB-GENE-030131-8274]	51.7087	45.4826	59.679	56.2781	41.6627	43.8931	44.3822	45.1569	-0.301788	5.60189	14.2666	0.000158657	0.00261213
ENSDARG00000030530	slc22a2	solute carrier family 22 (organic cation transporter), member 2 [Source:ZFIN;Acc:ZDB-GENE-040426-2167]	36.8307	32.8485	33.1936	32.6094	27.6137	26.4337	27.4806	25.623	-0.357203	4.92488	14.2639	0.000158884	0.00261298
ENSDARG00000094333	zgc:113100	zgc:113100 [Source:ZFIN;Acc:ZDB-GENE-050320-62]	23.0674	23.7074	25.4094	23.634	18.2707	20.2332	18.3204	17.6132	-0.389686	4.41338	14.2236	0.00016232	0.00266654
ENSDARG00000090876	TMEM184B (3 of 3)	transmembrane protein 184B [Source:HGNC Symbol;Acc:1310]	9.90441	6.91157	9.6828	10.2576	13.357	12.5642	13.8482	12.0555	0.481983	3.46574	14.192	0.000165074	0.00270879
ENSDARG00000039871	rpz4	rapunzel 4 [Source:ZFIN;Acc:ZDB-GENE-050417-472]	6.38856	4.27328	4.30347	5.54464	7.05913	8.26734	8.23492	7.35587	0.576715	2.67612	14.1856	0.000165636	0.002715
ENSDARG00000094876	si:ch73-299h12.4	si:ch73-299h12.4 [Source:ZFIN;Acc:ZDB-GENE-081104-275]	4.20187	2.2667	2.91117	4.50502	5.15593	6.20051	5.45911	6.12989	0.707722	2.19157	14.1355	0.000170102	0.00278465
ENSDARG00000053159	zgc:110626	zgc:110626 [Source:ZFIN;Acc:ZDB-GENE-050417-447]	5.9598	6.68862	6.99313	6.72287	4.53307	3.91611	4.74973	4.94478	-0.55682	2.48529	14.1338	0.00017026	0.00278465
ENSDARG00000090897	KNDC1 (1 of 2)	kinase non-catalytic C-lobe domain (KIND) containing 1 [Source:HGNC Symbol;Acc:29374]	3.38722	3.45579	4.6199	4.43571	6.36706	5.33026	5.8909	6.62028	0.592619	2.32503	14.1152	0.000171945	0.00280607
ENSDARG00000075116	sall2	sal-like 2 (Drosophila) [Source:ZFIN;Acc:ZDB-GENE-030829-32]	96.3858	93.6407	115.118	90.4123	114.538	127.763	129.507	121.781	0.297372	6.79442	14.1152	0.000171946	0.00280607
ENSDARG00000094984	si:ch211-197g15.8	si:ch211-197g15.8 [Source:ZFIN;Acc:ZDB-GENE-050208-377]	6.1313	5.35089	5.25276	4.33175	3.80639	3.10025	2.80666	3.8414	-0.648849	2.11764	14.0876	0.000174491	0.00284446
ENSDARG00000042310	blvrb	biliverdin reductase B (flavin reductase (NADPH)) [Source:ZFIN;Acc:ZDB-GENE-030131-1516]	40.9039	41.841	35.9782	34.8966	31.3855	27.8479	30.3181	31.5894	-0.357823	5.10561	14.0754	0.000175625	0.0028567
ENSDARG00000075344	TMEM43	transmembrane protein 43 [Source:HGNC Symbol;Acc:28472]	7.97498	10.4417	9.80937	7.69319	7.95882	4.07928	5.58248	5.72123	-0.63333	2.89974	14.0768	0.000175491	0.0028567
ENSDARG00000044098	egr2a	early growth response 2a [Source:ZFIN;Acc:ZDB-GENE-030723-6]	12.7342	10.3674	10.5055	12.4061	15.0872	12.3466	20.2326	19.4522	0.511959	3.82246	14.0711	0.000176026	0.00286009
ENSDARG00000091317	hunk	hormonally up-regulated Neu-associated kinase [Source:ZFIN;Acc:ZDB-GENE-050309-240]	32.7574	30.1731	25.2829	30.9807	24.1879	25.5091	22.2991	21.3729	-0.374486	4.73258	14.0433	0.000178652	0.00289959
ENSDARG00000039181	trpm3	transient receptor potential cation channel, subfamily M, member 3 [Source:ZFIN;Acc:ZDB-GENE-060531-95]	52.0517	40.6148	60.6282	60.2979	62.4941	66.5739	67.915	69.0226	0.305549	5.90267	14.0394	0.000179017	0.00290234
ENSDARG00000087394	TSHZ3 (2 of 2)	teashirt zinc finger homeobox 3 [Source:HGNC Symbol;Acc:30700]	81.2505	87.4723	88.0945	93.947	68.1691	80.8785	75.5639	69.0635	-0.279999	6.3327	14.0344	0.000179499	0.00290382
ENSDARG00000079932	zgc:152830	zgc:152830 [Source:ZFIN;Acc:ZDB-GENE-090312-55]	38.2885	44.3678	34.2695	35.555	26.5756	27.9567	30.9041	31.998	-0.396365	5.08031	14.0354	0.000179398	0.00290382
ENSDARG00000061255	CR932037.1	Uncharacterized protein [Source:UniProtKB/TrEMBL;Acc:E7EXY0]	127.943	121.807	129.42	132.759	158.727	173.233	150.233	149.283	0.278559	7.1568	14.0255	0.000180353	0.00291446
ENSDARG00000061421	CABZ01053508.1	Uncharacterized protein [Source:UniProtKB/TrEMBL;Acc:F1QPU5]	21.2237	21.2178	24.7449	25.0548	28.1327	30.8394	30.6882	30.3225	0.358769	4.72661	14.001	0.000182717	0.00294627
ENSDARG00000057395	SSBP2 (1 of 2)	single-stranded DNA binding protein 2 [Source:HGNC Symbol;Acc:15831]	12.4341	16.35	15.9798	16.5993	22.6307	19.091	22.7925	20.1469	0.444592	4.19034	14.001	0.000182718	0.00294627
ENSDARG00000042956	cyp2ad6	cytochrome P450, family 2, subfamily AD, polypeptide 6 [Source:ZFIN;Acc:ZDB-GENE-041001-157]	18.9513	19.6199	18.1315	22.5597	15.2602	18.112	12.9847	13.3632	-0.444433	4.11861	13.99	0.000183781	0.00296021
ENSDARG00000078528	CABZ01078320.1	Uncharacterized protein [Source:UniProtKB/TrEMBL;Acc:E7FF29]	182.224	154.767	174.449	167.379	135.092	146.038	136.817	146.423	-0.287974	7.28043	13.9697	0.00018578	0.00298916
ENSDARG00000094745	SPOP	speckle-type POZ protein [Source:HGNC Symbol;Acc:11254]	3.81598	3.38147	4.17689	3.81194	2.80289	2.2844	2.09728	2.41109	-0.682856	1.63871	13.9643	0.000186318	0.00299459
ENSDARG00000023298	rps27.1	ribosomal protein S27, isoform 1 [Source:ZFIN;Acc:ZDB-GENE-050522-549]	565.152	578.12	464.141	428.808	456.975	379.699	406.534	396.195	-0.323697	8.84727	13.9287	0.000189882	0.00304856
ENSDARG00000018623	rad54l	RAD54-like (S. cerevisiae) [Source:ZFIN;Acc:ZDB-GENE-040426-968]	2.95846	3.5301	3.06938	3.04955	1.59176	2.06684	1.91223	2.12503	-0.742742	1.34884	13.9055	0.00019224	0.00308309
ENSDARG00000071113	xirp2a	xin actin-binding repeat containing 2a [Source:ZFIN;Acc:ZDB-GENE-040108-7]	2.95846	2.34102	2.40488	3.50005	4.46386	4.5144	4.90394	4.04573	0.663368	1.85886	13.8999	0.000192814	0.00308896
ENSDARG00000004105	tie1	endothelium-specific receptor tyrosine kinase 1 [Source:ZFIN;Acc:ZDB-GENE-990415-55]	29.799	28.0179	25.5677	30.5648	38.2024	37.7469	37.6894	33.4284	0.347053	5.0255	13.8943	0.000193383	0.00309475
ENSDARG00000041104	CU694368.1	Uncharacterized protein [Source:UniProtKB/TrEMBL;Acc:E7F4E0]	87.296	97.2079	98.9481	98.9718	126.407	120.747	117.386	107.191	0.279013	6.73699	13.8856	0.000194277	0.00310571
ENSDARG00000079771	PEA15	phosphoprotein enriched in astrocytes 15 [Source:HGNC Symbol;Acc:8822]	23.0674	10.0329	29.0168	25.9212	34.2922	31.2201	39.0465	28.647	0.622692	4.78422	13.8706	0.000195843	0.00312739
ENSDARG00000076330	dusp12	dual specificity phosphatase 12 [Source:ZFIN;Acc:ZDB-GENE-050626-91]	6.56006	5.27658	4.77811	4.3664	2.9413	3.15464	3.57772	3.63707	-0.661776	2.10322	13.8503	0.000197969	0.00315673
ENSDARG00000029720	si:dkeyp-9d4.2	si:dkeyp-9d4.2 [Source:ZFIN;Acc:ZDB-GENE-090312-156]	3.6016	2.45249	6.20205	3.15351	1.76478	3.26342	1.20285	1.59377	-1.0413	1.53659	13.849	0.000198105	0.00315673
ENSDARG00000070683	dkk3b	dickkopf homolog 3b (Xenopus laevis) [Source:ZFIN;Acc:ZDB-GENE-061207-74]	8.661	6.16839	7.08806	6.20306	15.0526	10.443	8.91346	8.29579	0.564677	3.1419	13.8366	0.000199415	0.0031742
ENSDARG00000004869	penka	proenkephalin a [Source:ZFIN;Acc:ZDB-GENE-030729-31]	125.113	147.41	121.699	120.457	102.15	104.321	103.075	112.79	-0.305985	6.87482	13.8299	0.000200124	0.00318208
ENSDARG00000023759	zgc:73226	zgc:73226 [Source:ZFIN;Acc:ZDB-GENE-050703-8]	68.5162	62.167	72.9691	76.1695	99.7275	84.142	94.8712	74.7438	0.318414	6.30518	13.8194	0.000201248	0.00319653
ENSDARG00000077755	zgc:162322	zgc:162322 [Source:ZFIN;Acc:ZDB-GENE-071004-76]	31.171	21.1435	26.2322	40.0947	33.7039	40.4121	43.6728	46.0151	0.448477	5.13767	13.8056	0.000202727	0.00321659
ENSDARG00000042133	si:dkey-51e6.1	si:dkey-51e6.1 [Source:ZFIN;Acc:ZDB-GENE-041014-198]	18.2653	17.2418	16.8341	19.5449	13.3916	14.3591	13.2931	13.6084	-0.418501	3.98503	13.7959	0.00020378	0.00322985
ENSDARG00000079456	si:ch211-149a19.3	si:ch211-149a19.3 [Source:ZFIN;Acc:ZDB-GENE-081104-128]	1.8008	1.59784	1.42394	1.94062	2.97591	2.55635	2.8375	3.18754	0.760611	1.1898	13.783	0.00020518	0.00324857
ENSDARG00000092376	dlgap2b	discs, large (Drosophila) homolog-associated protein 2b [Source:ZFIN;Acc:ZDB-GENE-040724-191]	3.12997	1.82079	5.09454	5.57929	5.74419	5.1127	6.26101	7.19241	0.684404	2.31797	13.772	0.000206395	0.00326433
ENSDARG00000004187	DNAJB5 (2 of 2)	DnaJ (Hsp40) homolog, subfamily B, member 5 [Source:HGNC Symbol;Acc:14887]	77.8204	79.2601	84.2024	83.2042	90.0731	93.9322	101.286	112.259	0.267942	6.49488	13.764	0.000207269	0.00327467
ENSDARG00000068967	zgc:153372	zgc:153372 [Source:ZFIN;Acc:ZDB-GENE-060929-680]	12.5627	11.222	10.1258	11.1932	8.30486	8.81125	8.79009	6.82461	-0.480117	3.28455	13.7401	0.00020992	0.00331304
ENSDARG00000027016	GBF1 (1 of 2)	golgi brefeldin A resistant guanine nucleotide exchange factor 1 [Source:HGNC Symbol;Acc:4181]	25.4256	18.8396	26.8017	27.7578	31.6969	32.3079	32.6621	33.5101	0.38325	4.83574	13.7374	0.000210228	0.00331438
ENSDARG00000035785	chrna7	cholinergic receptor, nicotinic, alpha polypeptide 7 [Source:ZFIN;Acc:ZDB-GENE-040108-3]	5.53103	4.45908	5.50591	5.54464	3.49496	3.69855	3.30014	3.63707	-0.598439	2.13933	13.7292	0.000211151	0.00332541
ENSDARG00000029718	p2rx3b	purinergic receptor P2X, ligand-gated ion channel, 3b [Source:ZFIN;Acc:ZDB-GENE-030319-3]	2.65833	2.19238	2.27831	2.46043	3.63338	3.86172	3.60856	4.37266	0.669556	1.63737	13.7253	0.000211584	0.00332869
ENSDARG00000033140	desi1a	desumoylating isopeptidase 1a [Source:ZFIN;Acc:ZDB-GENE-040426-1657]	168.203	146.815	142.932	136.329	180.458	192.923	171.7	200.08	0.307546	7.38611	13.7217	0.000211993	0.00333161
ENSDARG00000046012	slc47a1	solute carrier family 47, member 1 [Source:ZFIN;Acc:ZDB-GENE-050327-20]	13.506	12.5969	10.9485	13.0646	18.0977	20.342	14.4342	15.9377	0.424521	3.88583	13.7177	0.00021244	0.0033351
ENSDARG00000021855	arnt	aryl hydrocarbon receptor nuclear translocator [Source:ZFIN;Acc:ZDB-GENE-060126-7]	16.5074	14.715	20.3149	20.1686	25.226	25.7811	25.9076	20.719	0.430773	4.40038	13.7121	0.000213076	0.00334157
ENSDARG00000056774	gpr37l1b	G protein-coupled receptor 37 like 1b [Source:ZFIN;Acc:ZDB-GENE-081104-324]	163.401	166.955	194.669	181.448	211.843	208.098	226.969	223.741	0.281253	7.6217	13.6929	0.000215265	0.00337169
ENSDARG00000058323	tmbim1	transmembrane BAX inhibitor motif containing 1 [Source:ZFIN;Acc:ZDB-GENE-041010-69]	17.5364	16.0155	18.3847	19.6488	26.0565	25.8898	23.3785	20.9642	0.40283	4.38728	13.6913	0.000215451	0.00337169
ENSDARG00000090381	PLCB2	phospholipase C, beta 2 [Source:HGNC Symbol;Acc:9055]	2.14381	1.15193	2.40488	1.94062	2.49146	3.9705	3.60856	3.39187	0.794418	1.38541	13.689	0.000215713	0.00337224
ENSDARG00000073893	dnase2	deoxyribonuclease II, lysosomal [Source:ZFIN;Acc:ZDB-GENE-010724-16]	28.3841	30.0245	29.5863	29.7331	23.5304	21.7018	24.1804	23.6614	-0.35934	4.72344	13.6426	0.000221111	0.00345301
ENSDARG00000057013	cadm3	cell adhesion molecule 3 [Source:ZFIN;Acc:ZDB-GENE-060512-196]	202.033	182.116	208.908	264.098	264.752	263.521	272.709	274.088	0.312593	7.91361	13.6358	0.00022191	0.00346184
ENSDARG00000075198	CABZ01079015.1	Uncharacterized protein [Source:UniProtKB/TrEMBL;Acc:F1REC3]	22.2099	20.9577	21.7072	26.4063	17.1634	17.5137	18.1045	17.7767	-0.39144	4.34074	13.6279	0.000222847	0.00347281
ENSDARG00000055331	aldh9a1a.2	aldehyde dehydrogenase 9 family, member A1a.2 [Source:ZFIN;Acc:ZDB-GENE-081104-507]	2.7012	2.63829	2.97445	2.87628	5.19054	3.58977	4.31794	4.57699	0.646737	1.85235	13.616	0.000224267	0.00349129
ENSDARG00000078132	si:dkey-7e14.7	si:dkey-7e14.7 [Source:ZFIN;Acc:ZDB-GENE-121214-164]	31.171	36.453	42.4334	38.5352	45.5729	47.2653	46.1711	50.6329	0.331744	5.4001	13.6067	0.000225378	0.00350491
ENSDARG00000000551	slc1a4	solute carrier family 1 (glutamate/neutral amino acid transporter), member 4 [Source:ZFIN;Acc:ZDB-GENE-030616-566]	131.287	140.238	126.604	130.819	165.198	158.602	155.23	179.524	0.294409	7.21311	13.5814	0.000228438	0.00354879
ENSDARG00000093374	si:ch73-18b11.1	si:ch73-18b11.1 [Source:ZFIN;Acc:ZDB-GENE-070912-332]	44.4198	41.6181	52.844	51.7038	63.7052	60.2102	57.922	56.2316	0.303145	5.74136	13.5757	0.000229135	0.00355589
ENSDARG00000002771	SLC4A5 (1 of 2)	solute carrier family 4, sodium bicarbonate cotransporter, member 5 [Source:HGNC Symbol;Acc:18168]	3.68736	3.23283	3.0061	4.15848	5.32895	5.27587	7.09375	4.65872	0.653358	2.18623	13.5725	0.00022952	0.00355816
ENSDARG00000009262	FAR2	fatty acyl CoA reductase 2 [Source:HGNC Symbol;Acc:25531]	34.2152	27.0889	37.3073	35.2085	40.2786	41.5543	44.3822	44.2987	0.332147	5.24698	13.5568	0.000231448	0.00357686
ENSDARG00000076870	piezo1	piezo-type mechanosensitive ion channel component 1 [Source:ZFIN;Acc:ZDB-GENE-041111-255]	6.47431	6.31703	5.98055	7.20803	9.34297	9.40954	10.2705	8.33666	0.505256	2.98192	13.5588	0.000231205	0.00357686
ENSDARG00000060498	tnfrsf9a	tumor necrosis factor receptor superfamily, member 9a [Source:ZFIN;Acc:ZDB-GENE-060421-8213]	22.5958	28.7982	42.4651	25.5746	37.3373	41.935	40.5269	45.9333	0.458077	5.15318	13.5575	0.000231371	0.00357686
ENSDARG00000074740	ARHGAP18	Rho GTPase activating protein 18 [Source:HGNC Symbol;Acc:21035]	6.04555	5.35089	6.8982	8.87142	10.1388	8.75685	12.4603	8.54098	0.550996	3.06821	13.5488	0.00023244	0.00358846
ENSDARG00000089372	clk4a	CDC-like kinase 4a [Source:ZFIN;Acc:ZDB-GENE-030131-576]	43.0049	37.3819	51.7998	48.7235	59.6566	63.6912	56.4724	51.3276	0.334903	5.68298	13.5435	0.000233102	0.00359122
ENSDARG00000021195	st8sia6	ST8 alpha-N-acetyl-neuraminide alpha-2,8-sialyltransferase 6 [Source:ZFIN;Acc:ZDB-GENE-060322-9]	112.421	130.391	125.212	121.878	140.975	156.862	156.278	152.798	0.285191	7.09803	13.5446	0.000232958	0.00359122
ENSDARG00000039880	arpp19b	cAMP-regulated phosphoprotein 19b [Source:ZFIN;Acc:ZDB-GENE-040426-930]	47.3782	45.5198	40.3134	39.3323	34.5344	32.2535	32.9088	37.4332	-0.347554	5.27736	13.5408	0.000233433	0.0035926
ENSDARG00000024433	pvalb4	parvalbumin 4 [Source:ZFIN;Acc:ZDB-GENE-040625-48]	29.1987	58.4883	12.4041	20.4459	10.4157	6.09172	18.5671	14.4257	-1.21769	4.42809	13.5012	0.000238416	0.00366549
ENSDARG00000002235	mmp14a	matrix metalloproteinase 14a (membrane-inserted) [Source:ZFIN;Acc:ZDB-GENE-030901-1]	19.5944	18.5795	17.1822	18.0894	23.7727	24.6932	25.1982	23.2527	0.380777	4.40964	13.483	0.000240734	0.0036973
ENSDARG00000038868	eng2b	engrailed 2b [Source:ZFIN;Acc:ZDB-GENE-980526-40]	26.5404	28.4638	23.7324	24.1538	20.2777	19.9069	20.7569	18.5531	-0.389123	4.51423	13.469	0.000242543	0.00372125
ENSDARG00000028731	stat4	signal transducer and activator of transcription 4 [Source:ZFIN;Acc:ZDB-GENE-030616-264]	5.14515	3.26999	3.95539	3.32678	7.7512	5.38465	6.78533	4.94478	0.657375	2.34086	13.4545	0.000244415	0.00374611
ENSDARG00000028173	slc4a2a	solute carrier family 4, anion exchanger, member 2a [Source:ZFIN;Acc:ZDB-GENE-051101-2]	14.7065	13.4144	15.6634	14.9359	17.025	17.9488	21.9906	22.1493	0.40392	4.10548	13.4456	0.000245584	0.00376014
ENSDARG00000074367	CR381676.2	Ubiquitin carboxyl-terminal hydrolase [Source:UniProtKB/TrEMBL;Acc:E7F4N9]	41.3756	47.8608	40.788	54.6147	52.1822	61.3524	59.4333	65.5899	0.344786	5.72305	13.4363	0.000246803	0.00377491
ENSDARG00000031336	hsd20b2	hydroxysteroid (20-beta) dehydrogenase 2 [Source:ZFIN;Acc:ZDB-GENE-030804-21]	17.5364	16.2013	16.3911	11.4358	25.053	23.4423	16.8708	20.2286	0.446476	4.19651	13.434	0.000247102	0.0037756
ENSDARG00000004184	nf1b	neurofibromin 1b [Source:ZFIN;Acc:ZDB-GENE-091111-4]	29.9705	19.6571	33.8898	35.9708	37.9601	38.0733	39.7559	41.6424	0.39559	5.10958	13.4265	0.000248097	0.00378692
ENSDARG00000003526	psma5	proteasome (prosome, macropain) subunit, alpha type,5 [Source:ZFIN;Acc:ZDB-GENE-040625-96]	109.249	109.21	86.9553	89.6152	82.668	78.3766	84.4157	80.0564	-0.291831	6.49584	13.4239	0.000248435	0.00378819
ENSDARG00000086826	sult6b1	sulfotransferase family, cytosolic, 6b, member 1 [Source:ZFIN;Acc:ZDB-GENE-050417-228]	22.6815	26.3086	23.2577	19.6488	29.3438	28.0654	33.4023	33.1423	0.410372	4.75382	13.4015	0.000251424	0.00382983
ENSDARG00000042389	RPL37A	ribosomal protein L37a [Source:HGNC Symbol;Acc:10348]	509.112	546.051	472.242	392.387	430.988	344.128	398.268	360.315	-0.338742	8.7573	13.3975	0.000251955	0.00383399
ENSDARG00000037182	SURF2	surfeit 2 [Source:HGNC Symbol;Acc:11475]	18.9942	20.0659	12.8471	16.1834	12.8725	12.1291	13.0155	11.5242	-0.461564	3.88214	13.3926	0.000252618	0.00384015
ENSDARG00000030573	nudt1	nudix (nucleoside diphosphate linked moiety X)-type motif 1 [Source:ZFIN;Acc:ZDB-GENE-040426-2757]	3.98749	4.5334	3.13267	3.74263	2.52606	2.12123	2.52908	2.41109	-0.684672	1.65104	13.3884	0.000253179	0.00384475
ENSDARG00000000349	C21H11orf70	chromosome 11 open reading frame 70 [Source:HGNC Symbol;Acc:28188]	3.77311	2.63829	2.21502	2.11389	1.10731	1.84927	1.85054	0.939917	-0.895036	1.04243	13.379	0.000254454	0.00386017
ENSDARG00000025581	rpl10	ribosomal protein L10 [Source:ZFIN;Acc:ZDB-GENE-030131-8656]	616.732	673.284	571.697	506.052	528.328	433.927	482.93	473.514	-0.319585	9.06887	13.371	0.000255539	0.00386873
ENSDARG00000075954	serpinh1a	serpin peptidase inhibitor, clade H (heat shock protein 47), member 1a [Source:ZFIN;Acc:ZDB-GENE-080219-21]	18.008	23.596	20.9161	16.7379	13.9106	14.631	14.4342	15.7743	-0.454899	4.11321	13.3711	0.000255538	0.00386873
ENSDARG00000063706	PDE8B	phosphodiesterase 8B [Source:HGNC Symbol;Acc:8794]	13.7633	8.32361	15.1254	14.7973	18.2361	21.2666	16.6549	19.0027	0.519973	3.98342	13.357	0.000257455	0.00389378
ENSDARG00000007989	nedd8	neural precursor cell expressed, developmentally down-regulated 8 [Source:ZFIN;Acc:ZDB-GENE-030616-588]	86.1812	85.9859	70.5325	68.5109	65.47	59.068	67.0206	61.7893	-0.308617	6.14428	13.3441	0.000259243	0.00391684
ENSDARG00000010160	rps15a	ribosomal protein S15a [Source:ZFIN;Acc:ZDB-GENE-030131-8708]	404.88	408.266	333.044	309.703	320.602	273.747	291.214	291.865	-0.317901	8.36601	13.3421	0.000259507	0.00391684
ENSDARG00000045248	h3f3d	H3 histone, family 3D [Source:ZFIN;Acc:ZDB-GENE-040426-1023]	244.952	249.188	228.495	226.776	206.722	204.236	193.012	191.416	-0.277112	7.77062	13.325	0.00026189	0.00394881
ENSDARG00000007869	ehd3	EH-domain containing 3 [Source:ZFIN;Acc:ZDB-GENE-041014-352]	28.9843	24.6364	31.9912	34.8619	36.2646	39.3243	37.7203	40.7025	0.338521	5.09714	13.3188	0.000262763	0.00395795
ENSDARG00000036460	AL929434.2	Uncharacterized protein [Source:UniProtKB/TrEMBL;Acc:F1QPE1]	3.98749	2.56397	3.60732	3.29213	2.31844	1.79488	1.78886	2.24763	-0.73514	1.43867	13.3134	0.000263515	0.00396527
ENSDARG00000062157	csde1	cold shock domain containing E1, RNA-binding [Source:ZFIN;Acc:ZDB-GENE-030131-8623]	15.6069	15.9412	16.0431	15.1784	12.7341	11.2044	11.5659	12.0146	-0.420939	3.7894	13.3077	0.000264325	0.00396541
ENSDARG00000034080	plcd1b	phospholipase C, delta 1b [Source:ZFIN;Acc:ZDB-GENE-030131-9435]	2.65833	2.78692	3.2276	2.70301	4.77529	3.26342	4.8731	5.06738	0.646333	1.8801	13.3087	0.000264174	0.00396541
ENSDARG00000056080	si:dkey-191g9.5	si:dkey-191g9.5 [Source:ZFIN;Acc:ZDB-GENE-090313-217]	40.3037	35.8213	47.1799	42.867	50.4174	52.9763	52.3704	51.3276	0.299129	5.54149	13.3084	0.000264216	0.00396541
ENSDARG00000058650	dpm3	dolichyl-phosphate mannosyltransferase polypeptide 3 [Source:ZFIN;Acc:ZDB-GENE-040426-1782]	29.4988	29.913	28.9535	24.9855	21.8349	22.1369	22.7925	22.0676	-0.371053	4.66247	13.2959	0.000265992	0.00398639
ENSDARG00000052331	BX322787.1	ATP-binding cassette, sub-family F, member 2-like [Source:RefSeq peptide;Acc:NP_001188290]	13.7204	14.6778	14.5875	15.4903	19.551	21.4842	18.6597	18.5531	0.393266	4.09053	13.2804	0.000268195	0.00401536
ENSDARG00000069995	AL935296.1	Uncharacterized protein [Source:UniProtKB/TrEMBL;Acc:E7FB04]	3.68736	2.67545	3.2276	2.91094	2.00701	1.46854	1.72717	2.28849	-0.746646	1.32893	13.2681	0.000269957	0.00402956
ENSDARG00000071578	si:ch211-222k6.3	si:ch211-222k6.3 [Source:ZFIN;Acc:ZDB-GENE-050208-567]	2.18669	2.30386	2.94281	2.39113	4.74069	4.46001	3.39266	3.5962	0.679198	1.69246	13.2682	0.000269949	0.00402956
ENSDARG00000045979	zgc:153704	zgc:153704 [Source:ZFIN;Acc:ZDB-GENE-060929-1114]	112.464	100.478	88.0628	92.0063	88.1007	82.0207	85.7111	71.9241	-0.277764	6.49532	13.2689	0.000269849	0.00402956
ENSDARG00000087793	CR848664.3	Uncharacterized protein [Source:UniProtKB/TrEMBL;Acc:E7F4B0]	5.61679	5.72248	6.17041	6.41099	4.32545	4.40562	4.00951	3.80053	-0.557729	2.34319	13.2575	0.000271494	0.0040444
ENSDARG00000038213	slc35b1	solute carrier family 35, member B1 [Source:ZFIN;Acc:ZDB-GENE-040912-148]	2.82983	3.56726	2.91117	2.14855	1.55716	1.79488	1.88139	1.47117	-0.78436	1.19094	13.2592	0.00027125	0.0040444
ENSDARG00000057728	slc17a8	solute carrier family 17 (sodium-dependent inorganic phosphate cotransporter), member 8 [Source:ZFIN;Acc:ZDB-GENE-060503-416]	2.35819	1.70931	1.89859	2.32182	3.39115	3.31781	3.54688	3.26928	0.693083	1.44016	13.2512	0.000272399	0.00405381
ENSDARG00000093110	zgc:174642	zgc:174642 [Source:ZFIN;Acc:ZDB-GENE-071004-71]	2.10094	2.11806	2.49981	2.00993	1.28033	1.30537	1.20285	1.26684	-0.814526	0.794183	13.2206	0.00027689	0.00411653
ENSDARG00000043608	eif4ebp1	eukaryotic translation initiation factor 4E binding protein 1 [Source:ZFIN;Acc:ZDB-GENE-030131-2332]	83.3514	90.2592	73.507	80.224	73.2212	69.6197	68.2234	64.037	-0.270734	6.23696	13.2152	0.000277683	0.00412008
ENSDARG00000062553	zgc:136739	zgc:136739 [Source:ZFIN;Acc:ZDB-GENE-060421-7601]	37.1737	33.7032	38.3198	38.5006	42.8392	49.9848	44.228	50.0199	0.318062	5.38338	13.2164	0.000277504	0.00412008
ENSDARG00000087866	prkacbb	protein kinase, cAMP-dependent, catalytic, beta b [Source:ZFIN;Acc:ZDB-GENE-050904-4]	33.958	36.8617	31.5166	40.6145	24.3263	36.3328	24.9207	23.9066	-0.420525	4.97931	13.2102	0.000278431	0.00412705
ENSDARG00000056924	sap130a	Sin3A-associated protein a [Source:ZFIN;Acc:ZDB-GENE-070615-5]	25.1683	30.8048	30.6306	31.3272	39.1713	37.9101	37.3502	37.4332	0.342055	5.0743	13.2081	0.000278746	0.00412761
ENSDARG00000075697	CU466279.1	Uncharacterized protein [Source:UniProtKB/TrEMBL;Acc:E7FBC3]	9.08976	7.17169	6.4552	8.00507	11.35	10.8781	11.5351	9.76696	0.489693	3.21007	13.2048	0.000279232	0.00412948
ENSDARG00000077236	hspb6	heat shock protein, alpha-crystallin-related, b6 [Source:ZFIN;Acc:ZDB-GENE-080214-7]	11.6623	12.3739	11.8029	12.3715	15.6754	14.9574	19.184	16.2238	0.433068	3.83605	13.2035	0.000279428	0.00412948
ENSDARG00000008890	ctns	cystinosis, nephropathic [Source:ZFIN;Acc:ZDB-GENE-050522-352]	9.34702	8.10066	9.01829	8.00507	5.7788	6.36368	6.75449	5.92556	-0.493075	2.89334	13.1703	0.000284425	0.00419915
ENSDARG00000069029	CABZ01087853.1	Uncharacterized protein [Source:UniProtKB/TrEMBL;Acc:F1QQH3]	4.67351	5.27658	4.49333	8.10903	7.95882	8.4849	8.23492	9.68523	0.589324	2.82573	13.1375	0.000289437	0.00426789
ENSDARG00000046119	rps3	ribosomal protein S3 [Source:ZFIN;Acc:ZDB-GENE-030131-8494]	626.036	684.617	593.467	515.305	552.239	439.148	487.094	482.709	-0.319913	9.10015	13.1361	0.000289655	0.00426789
ENSDARG00000026322	dhrs13a.1	dehydrogenase/reductase (SDR family) member 13a.1 [Source:ZFIN;Acc:ZDB-GENE-041114-58]	44.8057	50.1275	43.6992	41.6887	37.2335	33.4501	38.2137	35.8803	-0.334964	5.34859	13.1253	0.000291332	0.00428835
ENSDARG00000079463	MAN2B2	Uncharacterized protein [Source:UniProtKB/TrEMBL;Acc:E7F2X1]	28.5984	27.8692	31.6748	29.4559	23.4958	23.8774	23.286	23.2936	-0.345817	4.72697	13.1156	0.00029284	0.00430628
ENSDARG00000091528	GGT7	gamma-glutamyltransferase 7 [Source:HGNC Symbol;Acc:4259]	106.076	111.626	134.199	120.076	148.069	153.055	139.531	141.192	0.281701	7.03932	13.108	0.000294044	0.00431545
ENSDARG00000070116	nit1	nitrilase 1 [Source:ZFIN;Acc:ZDB-GENE-040912-65]	8.14648	8.62089	11.4548	6.86149	6.60928	5.87416	6.19932	5.31257	-0.569001	2.89138	13.1095	0.000293807	0.00431545
ENSDARG00000076704	MKL2 (2 of 3)	MKL/myocardin-like 2 [Source:HGNC Symbol;Acc:29819]	4.24475	1.48636	4.11361	3.95055	5.36356	6.47246	5.8909	5.6395	0.756074	2.2056	13.0911	0.000296695	0.00435006
ENSDARG00000036944	ensaa	endosulfine alpha a [Source:ZFIN;Acc:ZDB-GENE-060503-181]	25.64	25.6397	28.3206	27.3767	37.6141	36.3872	32.9088	31.099	0.341659	4.93374	13.0837	0.000297871	0.004363
ENSDARG00000052736	AL929291.1	Uncharacterized protein [Source:UniProtKB/TrEMBL;Acc:F1QKU3]	1.50067	1.89511	2.0568	1.83666	3.77179	2.55635	3.08424	2.90148	0.739352	1.29609	13.0802	0.000298438	0.00436645
ENSDARG00000052103	dtymk	deoxythymidylate kinase (thymidylate kinase) [Source:ZFIN;Acc:ZDB-GENE-990603-11]	5.10227	4.49624	4.3984	4.85156	3.01051	3.31781	3.11508	3.22841	-0.594482	1.98062	13.0786	0.000298694	0.00436645
ENSDARG00000096631	MED9	mediator complex subunit 9 [Source:HGNC Symbol;Acc:25487]	28.5127	29.4671	25.2196	25.1588	21.8349	21.5386	20.9728	21.046	-0.361344	4.60066	13.0671	0.000300528	0.00438895
ENSDARG00000000656	psmb9a	proteasome (prosome, macropain) subunit, beta type, 9a [Source:ZFIN;Acc:ZDB-GENE-990415-140]	4.84501	2.67545	4.17689	3.36144	6.7477	6.30929	6.23017	4.65872	0.648997	2.27886	13.0555	0.000302393	0.00441185
ENSDARG00000073696	frmd8	FERM domain containing 8 [Source:ZFIN;Acc:ZDB-GENE-090812-5]	58.3974	56.333	58.2867	58.3227	67.65	72.1761	68.686	72.4553	0.257865	5.99873	13.0503	0.000303243	0.00441991
ENSDARG00000079762	si:dkey-253d23.4	si:dkey-253d23.4 [Source:ZFIN;Acc:ZDB-GENE-050208-730]	54.753	37.4563	40.1235	57.0751	58.5147	66.7914	60.3277	63.71	0.376827	5.77328	13.0396	0.00030498	0.00444089
ENSDARG00000086189	mgp	matrix Gla protein [Source:ZFIN;Acc:ZDB-GENE-060928-1]	4.63063	4.57056	4.36675	4.12382	7.37056	5.81977	6.63112	6.21163	0.54414	2.44947	13.0068	0.000310367	0.0045149
ENSDARG00000037060	mll2	myeloid/lymphoid or mixed-lineage leukemia 2 [Source:ZFIN;Acc:ZDB-GENE-060223-2]	95.3996	63.5047	108.156	119.833	114.399	127.872	129.415	122.761	0.355255	6.77936	13.0015	0.000311246	0.00451885
ENSDARG00000071203	sptssa	serine palmitoyltransferase, small subunit A [Source:ZFIN;Acc:ZDB-GENE-050320-26]	26.1116	25.6025	20.663	19.6835	18.3399	17.1874	17.5802	17.2454	-0.396422	4.34673	13.0021	0.000311137	0.00451885
ENSDARG00000061233	abcc5	ATP-binding cassette, sub-family C (CFTR/MRP), member 5 [Source:ZFIN;Acc:ZDB-GENE-050517-17]	220.984	200.138	221.344	212.706	246.274	239.862	290.782	286.675	0.28852	7.90498	12.9852	0.000313956	0.00455374
ENSDARG00000059354	C19H1orf85	chromosome 1 open reading frame 85 [Source:HGNC Symbol;Acc:29436]	25.2112	23.596	24.5551	24.0499	21.0736	17.5681	19.369	17.9402	-0.376756	4.44128	12.9834	0.000314267	0.00455381
ENSDARG00000019230	rpl7a	ribosomal protein L7a [Source:ZFIN;Acc:ZDB-GENE-031001-9]	910.52	941.683	811.203	730.61	784.498	616.733	693.584	677.884	-0.307372	9.59338	12.9811	0.000314655	0.00455499
ENSDARG00000053855	rab11fip4a	RAB11 family interacting protein 4 (class II) a [Source:ZFIN;Acc:ZDB-GENE-040718-266]	246.796	211.286	281.213	271.826	198.59	209.077	213.954	220.799	-0.27949	7.85588	12.9659	0.000317211	0.00458752
ENSDARG00000078118	fam60al	family with sequence similarity 60, member A, like [Source:ZFIN;Acc:ZDB-GENE-031114-2]	9.34702	6.98589	6.48684	6.5496	5.32895	4.62318	4.68805	5.5169	-0.547945	2.63226	12.9396	0.000321699	0.00464791
ENSDARG00000074848	smim7	small integral membrane protein 7 [Source:ZFIN;Acc:ZDB-GENE-060810-180]	44.3769	47.452	40.2501	39.9561	34.8112	36.4416	36.6099	31.3033	-0.324733	5.28417	12.9355	0.000322413	0.00465371
ENSDARG00000033138	lyrm2	LYR motif containing 2 [Source:ZFIN;Acc:ZDB-GENE-040914-27]	14.2778	15.2723	16.4861	14.2774	20.8314	19.363	19.6158	20.5147	0.391242	4.13419	12.9228	0.000324608	0.00468084
ENSDARG00000044845	si:ch211-241b2.1	si:ch211-241b2.1 [Source:ZFIN;Acc:ZDB-GENE-070705-131]	18.5654	19.9915	17.0873	17.6389	15.2602	15.5557	12.1519	13.6084	-0.401443	4.02205	12.9175	0.000325522	0.00468947
ENSDARG00000070560	nap1l4a	nucleosome assembly protein 1-like 4a [Source:ZFIN;Acc:ZDB-GENE-030131-9099]	41.3756	42.5842	38.573	36.0401	33.6001	35.2994	31.7677	28.7696	-0.315875	5.17152	12.9152	0.000325929	0.00469079
ENSDARG00000058658	si:dkey-178e17.3	si:dkey-178e17.3 [Source:ZFIN;Acc:ZDB-GENE-081104-335]	6.08843	6.6143	5.85398	6.37633	8.6509	9.30076	8.38913	8.86791	0.473162	2.90406	12.9124	0.000326407	0.00469312
ENSDARG00000059175	cep19	centrosomal protein 19 [Source:ZFIN;Acc:ZDB-GENE-050913-81]	13.6775	14.3434	13.7964	14.0002	11.696	9.46393	10.9799	9.64437	-0.433505	3.61465	12.9085	0.000327094	0.00469846
ENSDARG00000071396	timm23	translocase of inner mitochondrial membrane 23 homolog (yeast) [Source:ZFIN;Acc:ZDB-GENE-020419-17]	80.2643	82.7902	72.621	67.4367	63.29	61.026	66.743	60.1547	-0.287535	6.11742	12.8705	0.000333794	0.00479007
ENSDARG00000053457	rpl23	ribosomal protein L23 [Source:ZFIN;Acc:ZDB-GENE-030131-8756]	383.957	393.216	321.874	294.871	312.54	255.58	283.442	273.352	-0.321252	8.30199	12.8599	0.000335693	0.00481268
ENSDARG00000040565	ckmb	creatine kinase, muscle b [Source:ZFIN;Acc:ZDB-GENE-040426-2128]	55.5247	89.4417	18.6694	46.9562	21.4888	8.92003	37.5352	23.4571	-1.19731	5.25361	12.8504	0.000337411	0.00482799
ENSDARG00000062590	pleca	plectin a [Source:ZFIN;Acc:ZDB-GENE-030131-8984]	121.297	90.222	136.445	142.74	143.259	164.422	161.953	147.853	0.323354	7.11031	12.8512	0.000337265	0.00482799
ENSDARG00000022132	drp2	dystrophin related protein 2 [Source:ZFIN;Acc:ZDB-GENE-070228-4]	1.67217	1.22625	1.86694	2.21786	2.73368	2.8283	3.20761	2.86062	0.725321	1.21431	12.8464	0.000338128	0.00483361
ENSDARG00000028786	chst12a	carbohydrate (chondroitin 4) sulfotransferase 12a [Source:ZFIN;Acc:ZDB-GENE-081022-13]	16.7217	11.8909	15.252	16.6339	20.3815	20.342	20.7261	20.2695	0.41635	4.14808	12.775	0.000351283	0.00501203
ENSDARG00000016368	zbtb8os	zinc finger and BTB domain containing 8 opposite strand [Source:ZFIN;Acc:ZDB-GENE-050417-176]	28.2983	26.0113	22.1186	25.6786	19.9663	18.7647	19.77	20.3104	-0.389307	4.50184	12.7766	0.000350984	0.00501203
ENSDARG00000006926	btd	biotinidase [Source:ZFIN;Acc:ZDB-GENE-060825-186]	14.0205	16.0527	14.6191	13.3764	12.2497	9.6271	11.5659	9.4809	-0.451007	3.66464	12.7586	0.000354385	0.00504659
ENSDARG00000037176	ggh	gamma-glutamyl hydrolase (conjugase, folylpolygammaglutamyl hydrolase) [Source:ZFIN;Acc:ZDB-GENE-040426-2615]	10.5047	10.1444	9.84101	8.45557	7.23215	6.63563	7.77229	6.41596	-0.485022	3.07169	12.7586	0.000354367	0.00504659
ENSDARG00000036161	hnrnpa0l	heterogeneous nuclear ribonucleoprotein A0, like [Source:ZFIN;Acc:ZDB-GENE-030131-618]	348.198	369.621	314.533	316.634	287.694	277.445	273.819	285.898	-0.281372	8.27497	12.7397	0.00035798	0.0050929
ENSDARG00000019098	cd82a	CD82 antigen, a [Source:ZFIN;Acc:ZDB-GENE-030131-2818]	363.076	383.406	351.112	355.55	291.985	288.16	323.999	309.764	-0.282553	8.3831	12.7361	0.000358662	0.00509774
ENSDARG00000039650	itm2cb	integral membrane protein 2Cb [Source:ZFIN;Acc:ZDB-GENE-030131-7806]	263.903	300.245	258.05	236.202	312.436	309.481	344.726	412.133	0.355291	8.25132	12.7204	0.000361684	0.00513577
ENSDARG00000040777	inhbb	inhibin, beta B [Source:ZFIN;Acc:ZDB-GENE-990415-2]	13.4203	12.8199	15.5051	13.9656	9.41217	10.0078	12.4295	10.0939	-0.430004	3.6148	12.7094	0.000363828	0.00516129
ENSDARG00000078190	zgc:193751	zgc:193751 [Source:ZFIN;Acc:ZDB-GENE-080724-4]	1.32916	1.00329	1.13915	1.76735	2.35304	2.23001	2.43655	2.24763	0.811083	0.852395	12.7062	0.000364454	0.00516523
ENSDARG00000024546	cpla2	cytosolic phospholipase a2 [Source:ZFIN;Acc:ZDB-GENE-990415-45]	12.0482	8.0635	10.4739	8.94073	6.98992	7.61466	7.43302	6.0073	-0.514286	3.07942	12.7028	0.000365115	0.00516619
ENSDARG00000060482	mid1	midline 1 [Source:ZFIN;Acc:ZDB-GENE-110411-205]	9.34702	6.46566	10.284	11.2625	15.4678	12.7817	12.8921	12.0963	0.502446	3.49803	12.7022	0.000365216	0.00516619
ENSDARG00000087198	cthrc1a	collagen triple helix repeat containing 1a [Source:ZFIN;Acc:ZDB-GENE-040808-22]	2.10094	1.635	2.02516	1.80201	2.24923	2.61074	4.00951	4.16833	0.745085	1.36313	12.699	0.000365854	0.0051703
ENSDARG00000076807	zgc:113265	zgc:113265 [Source:ZFIN;Acc:ZDB-GENE-050327-21]	3.4301	3.38147	3.10103	2.98024	4.94831	3.91611	6.35354	5.02651	0.638756	2.05382	12.6949	0.000366653	0.00517666
ENSDARG00000063583	map2k4a	mitogen-activated protein kinase kinase 4a [Source:ZFIN;Acc:ZDB-GENE-060512-98]	23.0245	16.0527	24.1437	27.1341	28.9632	30.8937	27.8815	33.1014	0.409152	4.71777	12.6668	0.000372213	0.00524024
ENSDARG00000019778	RPS6	ribosomal protein S6 [Source:HGNC Symbol;Acc:10429]	775.717	769.563	664.158	606.618	654.388	526.771	574.286	558.106	-0.298446	9.32757	12.6669	0.000372186	0.00524024
ENSDARG00000011897	TSG101 (2 of 3)	tumor susceptibility gene 101 [Source:HGNC Symbol;Acc:15971]	17.1934	22.1468	17.8467	21.7974	27.1984	28.2286	24.5197	26.3585	0.402121	4.53079	12.6674	0.000372079	0.00524024
ENSDARG00000075227	GRM5 (2 of 2)	glutamate receptor, metabotropic 5 [Source:HGNC Symbol;Acc:4597]	8.48949	4.3476	11.7712	13.7923	14.9487	14.2503	13.2314	15.2839	0.639088	3.58055	12.6642	0.000372723	0.00524245
ENSDARG00000038154	ISCA2	iron-sulfur cluster assembly 2 homolog (S. cerevisiae) [Source:HGNC Symbol;Acc:19857]	89.2254	92.5631	77.3675	74.4714	72.6329	71.8497	70.1048	66.162	-0.265388	6.26524	12.6535	0.000374857	0.0052526
ENSDARG00000068367	nfkbie	nuclear factor of kappa light polypeptide gene enhancer in B-cells inhibitor, epsilon [Source:ZFIN;Acc:ZDB-GENE-061215-132]	13.3774	12.151	13.1952	12.1982	8.85852	8.86564	10.4864	10.1756	-0.427667	3.4852	12.6547	0.000374616	0.0052526
ENSDARG00000058004	six2a	sine oculis-related homeobox 2a [Source:ZFIN;Acc:ZDB-GENE-010412-1]	6.64582	5.57385	6.51849	5.61395	4.39466	4.29684	3.91699	4.33179	-0.54569	2.37087	12.6582	0.000373921	0.0052526
ENSDARG00000000241	slc40a1	solute carrier family 40 (iron-regulated transporter), member 1 [Source:ZFIN;Acc:ZDB-GENE-000511-8]	119.668	121.213	108.409	109.021	142.74	138.206	142.153	134.04	0.261939	6.98731	12.6564	0.000374278	0.0052526
ENSDARG00000061365	hepacam2	HEPACAM family member 2 [Source:ZFIN;Acc:ZDB-GENE-060503-135]	3.90174	4.5334	4.08196	3.56936	5.84801	6.20051	6.13764	5.80297	0.554453	2.3196	12.6469	0.000376189	0.00526629
ENSDARG00000054177	GPR123 (2 of 3)	G protein-coupled receptor 123 [Source:HGNC Symbol;Acc:13838]	36.359	35.8584	36.0732	40.06	27.5445	30.785	27.2647	33.6327	-0.339427	5.06481	12.6247	0.000380675	0.00532408
ENSDARG00000040453	wdfy2	WD repeat and FYVE domain containing 2 [Source:ZFIN;Acc:ZDB-GENE-041111-211]	106.633	107.798	102.049	89.7192	93.2567	87.5685	80.3136	83.2848	-0.259327	6.55381	12.6226	0.000381112	0.00532518
ENSDARG00000041140	ddb2	damage-specific DNA binding protein 2 [Source:ZFIN;Acc:ZDB-GENE-050419-169]	32.3716	38.0136	34.2062	33.5797	32.0429	30.0235	24.859	24.397	-0.343829	4.96501	12.6164	0.00038237	0.00533774
ENSDARG00000068978	glo1	glyoxalase 1 [Source:ZFIN;Acc:ZDB-GENE-030722-9]	92.3554	89.5903	80.7216	84.1399	75.4358	79.1924	71.4927	71.2294	-0.243539	6.33221	12.6113	0.000383417	0.00534062
ENSDARG00000089889	RPZ3	uncharacterized protein LOC100000883 [Source:RefSeq peptide;Acc:NP_001139570]	8.96113	7.95202	8.00571	8.31696	13.8414	12.2922	10.5481	9.68523	0.450338	3.3096	12.6102	0.000383654	0.00534062
ENSDARG00000070705	zgc:64022	zgc:64022 [Source:ZFIN;Acc:ZDB-GENE-040426-1340]	7.88923	9.06679	6.36027	7.58922	5.91721	6.09172	4.78057	5.39431	-0.501939	2.73143	12.6114	0.000383408	0.00534062
ENSDARG00000091574	SUOX	sulfite oxidase [Source:HGNC Symbol;Acc:11460]	10.1617	7.84055	8.57529	10.3269	12.4227	12.7817	12.3678	13.118	0.438662	3.44752	12.568	0.000392405	0.00545733
ENSDARG00000070849	rps15	ribosomal protein S15 [Source:ZFIN;Acc:ZDB-GENE-030131-9092]	402.393	438.067	355.954	331.847	350.604	276.086	310.83	300.201	-0.318816	8.43706	12.5608	0.000393921	0.0054733
ENSDARG00000000666	creg2	cellular repressor of E1A-stimulated genes 2 [Source:ZFIN;Acc:ZDB-GENE-041114-173]	180.809	190.663	170.556	167.864	147.134	158.82	157.512	126.603	-0.288849	7.34607	12.5471	0.000396818	0.00550839
ENSDARG00000075928	hivep3a	human immunodeficiency virus type I enhancer binding protein 3a [Source:ZFIN;Acc:ZDB-GENE-081029-2]	126.656	83.4591	151.476	144.334	169.904	174.43	163.403	151.899	0.381336	7.18244	12.5322	0.000399993	0.00554729
ENSDARG00000036863	MYO1D	Uncharacterized protein [Source:UniProtKB/TrEMBL;Acc:E7F9L8]	50.4225	44.3678	51.6416	49.9364	32.6312	42.3701	41.0821	43.89	-0.321385	5.47759	12.5277	0.000400964	0.00555045
ENSDARG00000006300	psmd9	proteasome (prosome, macropain) 26S subunit, non-ATPase, 9 [Source:ZFIN;Acc:ZDB-GENE-030131-431]	20.795	25.008	19.9985	20.134	17.5094	15.3925	15.9455	16.7959	-0.405891	4.24847	12.5277	0.000400968	0.00555045
ENSDARG00000071463	zgc:154125	zgc:154125 [Source:ZFIN;Acc:ZDB-GENE-061013-717]	16.293	15.4953	17.5619	16.7379	13.703	12.4554	12.8304	11.8511	-0.398087	3.87316	12.5204	0.00040253	0.00556689
ENSDARG00000077749	USP54 (1 of 2)	ubiquitin specific peptidase 54 [Source:HGNC Symbol;Acc:23513]	133.216	115.49	150.115	134.457	152.256	158.385	166.703	174.416	0.269551	7.20883	12.5181	0.000403028	0.0055686
ENSDARG00000043646	slc6a8	solute carrier family 6 (neurotransmitter transporter, creatine), member 8 [Source:ZFIN;Acc:ZDB-GENE-071024-2]	62.1277	42.9558	81.133	78.6992	75.9549	77.7239	89.5355	86.881	0.322905	6.21353	12.516	0.00040348	0.00556967
ENSDARG00000055357	leo1	Leo1, Paf1/RNA polymerase II complex component, homolog (S. cerevisiae) [Source:ZFIN;Acc:ZDB-GENE-040426-2435]	73.7042	92.2658	90.974	72.808	97.8243	102.308	117.88	100.162	0.317993	6.54645	12.4877	0.000409648	0.00564957
ENSDARG00000041080	thap3	THAP domain containing, apoptosis associated protein 3 [Source:ZFIN;Acc:ZDB-GENE-050327-4]	4.80214	4.83067	4.33511	3.98521	6.60928	6.63563	6.53859	6.29336	0.521601	2.45495	12.4828	0.000410712	0.005659
ENSDARG00000079193	ptmab	prothymosin, alpha b [Source:ZFIN;Acc:ZDB-GENE-030131-8681]	1069.93	1035.25	848.795	869.053	814.534	797.2	799.805	794.107	-0.268549	9.78158	12.4671	0.000414179	0.00570149
ENSDARG00000003054	tacr3l	tachykinin receptor 3-like [Source:ZFIN;Acc:ZDB-GENE-061207-19]	7.20321	8.21214	8.35379	8.213	11.4192	11.0956	10.5481	11.1155	0.441547	3.24781	12.4636	0.000414956	0.00570689
ENSDARG00000027143	aptx	aprataxin [Source:ZFIN;Acc:ZDB-GENE-040628-2]	5.57391	5.49953	5.98055	6.20306	8.23565	8.04978	8.60503	7.84626	0.473518	2.80468	12.46	0.000415757	0.00571263
ENSDARG00000094377	samd10b	sterile alpha motif domain containing 10b [Source:ZFIN;Acc:ZDB-GENE-090312-179]	5.9598	4.57056	6.73999	7.62388	8.51248	9.02881	9.12935	8.66358	0.493638	2.90789	12.4571	0.000416399	0.00571617
ENSDARG00000090951	C1orf216	chromosome 1 open reading frame 216 [Source:HGNC Symbol;Acc:26800]	15.0067	17.7992	22.9096	19.5449	26.0219	24.7476	26.3086	23.3345	0.400997	4.45545	12.4545	0.000416991	0.00571901
ENSDARG00000011376	zgc:77816	zgc:77816 [Source:ZFIN;Acc:ZDB-GENE-040426-1884]	9.99016	8.99248	8.70186	9.25262	12.4227	11.8571	12.3678	13.5675	0.42505	3.44219	12.4338	0.000421641	0.00577745
ENSDARG00000030791	mafg2	v-maf musculoaponeurotic fibrosarcoma oncogene homolog g (avian), 2 [Source:ZFIN;Acc:ZDB-GENE-040426-2403]	25.3399	15.8297	24.5551	24.639	31.1778	30.8394	30.0713	29.26	0.410501	4.72175	12.4281	0.000422929	0.00578977
ENSDARG00000036451	mgrn1a	mahogunin, ring finger 1a [Source:ZFIN;Acc:ZDB-GENE-030131-6192]	11.1907	21.5151	18.1315	14.9705	11.523	12.7817	10.4247	11.3199	-0.546901	3.81074	12.4033	0.000428579	0.00586171
ENSDARG00000073883	clstn3	calsyntenin 3 [Source:ZFIN;Acc:ZDB-GENE-100921-73]	985.939	920.354	1078.33	1111.87	1189.84	1236.35	1216.76	1240.61	0.235027	10.1307	12.3995	0.000429454	0.00586289
ENSDARG00000030805	znhit2	zinc finger, HIT-type containing 2 [Source:ZFIN;Acc:ZDB-GENE-061103-46]	9.30414	9.02964	10.0942	9.59916	13.7722	12.7274	11.5967	13.6492	0.421364	3.48452	12.3996	0.000429429	0.00586289
ENSDARG00000063661	nuak2	NUAK family, SNF1-like kinase, 2 [Source:ZFIN;Acc:ZDB-GENE-050208-563]	6.1313	6.87441	6.61342	6.0991	5.64038	3.69855	4.28709	3.964	-0.561281	2.44608	12.3903	0.000431579	0.0058865
ENSDARG00000086418	si:ch211-236p5.3	si:ch211-236p5.3 [Source:ZFIN;Acc:ZDB-GENE-081028-31]	2.18669	2.67545	2.21502	2.77232	1.28033	1.19659	0.986957	2.12503	-0.85126	0.955255	12.387	0.000432343	0.00589152
ENSDARG00000017023	ak7b	adenylate kinase 7b [Source:ZFIN;Acc:ZDB-GENE-050309-170]	5.14515	4.83067	4.68318	4.8169	2.97591	3.64416	3.17677	3.47361	-0.58059	2.03447	12.3851	0.000432769	0.00589192
ENSDARG00000058105	rpl36a	ribosomal protein L36A [Source:ZFIN;Acc:ZDB-GENE-020423-1]	558.506	588.338	469.932	422.987	448.497	341.844	425.07	399.751	-0.347349	8.8396	12.3825	0.000433377	0.0058948
ENSDARG00000074772	CCL-C11B	chemokine CCL-C11b precursor [Source:RefSeq peptide;Acc:NP_001108574]	14.1063	13.0056	11.8029	10.0843	9.72361	8.81125	9.68452	7.72367	-0.455139	3.41249	12.3744	0.000435269	0.00591281
ENSDARG00000035136	sepw1	selenoprotein W, 1 [Source:ZFIN;Acc:ZDB-GENE-030410-5]	169.061	161.939	143.47	139.725	128.206	121.182	135.922	123.783	-0.28756	7.136	12.3734	0.000435496	0.00591281
ENSDARG00000077810	otud4	OTU domain containing 4 [Source:ZFIN;Acc:ZDB-GENE-030131-5338]	9.99016	8.73236	9.87266	9.35658	12.042	13.9783	12.4912	12.9954	0.415962	3.47684	12.3715	0.000435932	0.00591333
ENSDARG00000052417	C3H17orf103 (2 of 2)	chromosome 17 open reading frame 103 [Source:HGNC Symbol;Acc:30770]	5.14515	5.64817	5.31605	5.02483	4.32545	3.48099	3.36182	3.31014	-0.565993	2.16124	12.3518	0.00044057	0.00596866
ENSDARG00000078522	si:ch211-80h18.1	si:ch211-80h18.1 [Source:ZFIN;Acc:ZDB-GENE-070705-257]	46.6065	40.0202	46.9901	40.06	58.8953	60.9716	41.1746	75.1934	0.421554	5.67616	12.3507	0.000440815	0.00596866
ENSDARG00000074915	etaa1	Ewing tumor-associated antigen 1 [Source:ZFIN;Acc:ZDB-GENE-080204-12]	2.44395	3.15851	3.54403	2.35647	1.59176	1.57732	1.88139	1.9207	-0.746457	1.22066	12.3225	0.000447529	0.00605047
ENSDARG00000009250	etfb	electron-transfer-flavoprotein, beta polypeptide [Source:ZFIN;Acc:ZDB-GENE-040426-1931]	119.668	126.155	107.745	101.398	98.9662	87.1878	100.238	91.0085	-0.285786	6.70423	12.3219	0.00044767	0.00605047
ENSDARG00000094512	zgc:171544	zgc:171544 [Source:ZFIN;Acc:ZDB-GENE-080303-26]	66.4153	53.5461	70.1212	74.9912	76.1971	87.1878	78.3706	84.6743	0.283662	6.20475	12.32	0.000448141	0.00605132
ENSDARG00000060323	exoc5	exocyst complex component 5 [Source:ZFIN;Acc:ZDB-GENE-080204-126]	37.1308	46.9318	42.0537	40.5452	53.4625	52.4867	53.6966	49.8156	0.306322	5.55443	12.316	0.000449088	0.00605861
ENSDARG00000028236	COL27A1 (1 of 2)	collagen, type XXVII, alpha 1 [Source:HGNC Symbol;Acc:22986]	2.27244	1.78363	2.21502	2.35647	3.39115	3.64416	3.45435	3.26928	0.650993	1.47565	12.3112	0.000450244	0.0060687
ENSDARG00000079884	CU633988.1	Uncharacterized protein [Source:UniProtKB/TrEMBL;Acc:F1R358]	4.97364	4.71919	5.66412	6.02979	8.78931	6.52685	11.2883	6.04816	0.601312	2.75958	12.308	0.000451016	0.0060736
ENSDARG00000069194	mycbpap	mycbp associated protein [Source:ZFIN;Acc:ZDB-GENE-080923-1]	3.00134	2.15522	2.91117	2.70301	1.52256	1.74049	1.78886	1.51204	-0.733263	1.12116	12.2998	0.000453001	0.00609373
ENSDARG00000001285	rbm14b	RNA binding motif protein 14b [Source:ZFIN;Acc:ZDB-GENE-040426-2455]	31.3425	24.4506	36.3263	34.9659	43.2199	43.4579	40.8662	37.3106	0.360944	5.18585	12.2985	0.00045333	0.00609373
ENSDARG00000058094	C19H1orf51 (1 of 2)	chromosome 1 open reading frame 51 [Source:HGNC Symbol;Acc:25200]	79.4925	76.2874	67.4948	80.5705	93.9141	86.9703	98.7882	92.1119	0.271079	6.39946	12.2924	0.000454811	0.00610619
ENSDARG00000042586	PCDH8	protocadherin 8 [Source:HGNC Symbol;Acc:8660]	25.7686	23.8561	27.751	28.3123	32.6658	37.5294	30.7499	35.9212	0.34968	4.91774	12.2913	0.000455079	0.00610619
ENSDARG00000071626	zgc:153154	zgc:153154 [Source:ZFIN;Acc:ZDB-GENE-060825-337]	560.478	575.927	465.914	501.513	520.749	488.426	399.008	387.45	-0.257146	8.93098	12.2772	0.000458526	0.00614136
ENSDARG00000035809	col1a1b	collagen, type I, alpha 1b [Source:ZFIN;Acc:ZDB-GENE-030131-4400]	47.5497	67.5179	56.4197	39.159	19.4472	11.8571	62.1475	37.9236	-0.919388	5.42579	12.2783	0.000458249	0.00614136
ENSDARG00000018966	cyb5r1	cytochrome b5 reductase 1 [Source:ZFIN;Acc:ZDB-GENE-030131-8497]	106.59	94.4953	98.0621	95.5757	131.943	120.257	113.315	112.014	0.251996	6.7671	12.2731	0.000459539	0.00614386
ENSDARG00000091402	eif2b1	eukaryotic translation initiation factor 2B, subunit 1 alpha [Source:ZFIN;Acc:ZDB-GENE-040625-25]	4.88789	3.97601	4.05032	4.43571	3.07972	2.01244	3.23845	2.81975	-0.635962	1.84373	12.2744	0.000459212	0.00614386
ENSDARG00000037116	cxcl12a	chemokine (C-X-C motif) ligand 12a (stromal cell-derived factor 1) [Source:ZFIN;Acc:ZDB-GENE-030318-1]	145.393	146.741	132.205	153.413	145.82	112.371	110.724	109.48	-0.297367	7.04648	12.2629	0.000462055	0.00617194
ENSDARG00000005176	zgc:101040	zgc:101040 [Source:ZFIN;Acc:ZDB-GENE-040801-107]	24.9111	23.0014	23.4476	24.2924	34.0499	29.5884	31.3976	28.034	0.343755	4.77155	12.2469	0.000466028	0.00620827
ENSDARG00000041417	atp6ap1a	ATPase, H+ transporting, lysosomal accessory protein 1a [Source:ZFIN;Acc:ZDB-GENE-090312-136]	620.934	714.307	746.968	748.214	568.156	622.226	591.835	611.11	-0.263062	9.35164	12.2474	0.000465906	0.00620827
ENSDARG00000061288	kcnc4	potassium voltage-gated channel, Shaw-related subfamily, member 4 [Source:ZFIN;Acc:ZDB-GENE-060503-773]	28.3841	27.0889	33.8898	32.9213	38.756	45.1984	36.3324	36.8611	0.337994	5.1218	12.2477	0.000465833	0.00620827
ENSDARG00000093608	si:dkey-25o1.6	si:dkey-25o1.6 [Source:ZFIN;Acc:ZDB-GENE-091204-276]	97.3719	86.7291	84.8669	81.3329	81.8721	64.8877	79.851	57.1306	-0.321726	6.31099	12.1975	0.000478531	0.00636913
ENSDARG00000008887	ephx1l	epoxide hydrolase 1, like [Source:ZFIN;Acc:ZDB-GENE-030131-1050]	6.17418	9.54986	8.92336	6.41099	11.177	12.7817	10.5481	10.8703	0.514223	3.25182	12.1503	0.000490796	0.00651488
ENSDARG00000039347	rps24	ribosomal protein S24 [Source:ZFIN;Acc:ZDB-GENE-040109-5]	573.555	552.703	461.072	410.13	431.749	366.646	419.488	393.825	-0.319164	8.82084	12.1511	0.000490587	0.00651488
ENSDARG00000095184	si:ch73-52p7.1	si:ch73-52p7.1 [Source:ZFIN;Acc:ZDB-GENE-081107-46]	6.34568	6.13123	6.32863	5.44068	8.85852	8.4849	9.1602	7.64193	0.476026	2.86519	12.1506	0.000490729	0.00651488
ENSDARG00000078485	snpha	syntaphilin a [Source:ZFIN;Acc:ZDB-GENE-081104-227]	7.20321	4.49624	7.27792	9.21796	8.7201	11.422	10.2705	10.666	0.534211	3.10625	12.143	0.000492728	0.00653469
ENSDARG00000068214	ccni	cyclin I [Source:ZFIN;Acc:ZDB-GENE-040426-2898]	1419.5	1565.99	1358.44	1418.46	1257.36	1237.76	1174.69	1272.4	-0.243218	10.3879	12.1244	0.000497674	0.0065944
ENSDARG00000087352	AL935046.1	Uncharacterized protein [Source:UniProtKB/TrEMBL;Acc:E7EZB9]	7.24608	5.83396	5.37933	6.68822	7.78581	10.2254	9.00598	8.94964	0.494558	2.92407	12.1173	0.000499551	0.00661338
ENSDARG00000074645	ZCCHC6	zinc finger, CCHC domain containing 6 [Source:HGNC Symbol;Acc:25817]	21.3952	21.8866	25.3145	24.4657	28.9286	29.6972	27.9432	33.7553	0.349172	4.73473	12.1087	0.000501879	0.00663829
ENSDARG00000095947	adkb	adenosine kinase b [Source:ZFIN;Acc:ZDB-GENE-030131-948]	7.41759	7.06021	7.15135	6.86149	5.19054	4.94953	4.96563	5.5169	-0.485476	2.62219	12.0835	0.000508687	0.00669854
ENSDARG00000056590	calca	calcitonin/calcitonin-related polypeptide, alpha [Source:ZFIN;Acc:ZDB-GENE-040718-173]	31.9428	31.548	29.2066	28.4856	23.1498	22.5176	26.4936	23.8657	-0.354051	4.7664	12.088	0.00050746	0.00669854
ENSDARG00000091602	CR790368.1	Uncharacterized protein [Source:UniProtKB/TrEMBL;Acc:E7F5H0]	9.51852	9.17827	10.2524	9.49519	13.6684	13.5976	12.2136	12.3007	0.404001	3.49102	12.0849	0.000508309	0.00669854
ENSDARG00000089791	slc25a32a	solute carrier family 25, member 32a [Source:ZFIN;Acc:ZDB-GENE-040426-758]	36.1447	35.1524	32.7823	38.1887	44.0158	48.2443	42.4083	43.8083	0.30322	5.32199	12.0852	0.000508234	0.00669854
ENSDARG00000074783	soul4	heme-binding protein soul4 [Source:ZFIN;Acc:ZDB-GENE-110718-1]	57.4542	55.5527	74.0133	75.6497	84.4327	83.598	81.5782	74.4986	0.292037	6.19408	12.0891	0.000507169	0.00669854
ENSDARG00000067546	FAM109B	family with sequence similarity 109, member B [Source:HGNC Symbol;Acc:27161]	1.8008	1.26341	2.0568	2.1832	2.66448	2.93708	3.30014	2.98321	0.689011	1.25764	12.0798	0.00050972	0.0067062
ENSDARG00000080021	BX548160.2	Uncharacterized protein [Source:UniProtKB/TrEMBL;Acc:E7EZ09]	8.74675	6.83725	9.04994	7.86646	11.6614	11.6939	11.0416	10.7069	0.451126	3.27323	12.0703	0.000512314	0.00671655
ENSDARG00000089789	CABZ01084010.1	Uncharacterized protein [Source:UniProtKB/TrEMBL;Acc:E7EZQ6]	130.901	129.945	168.31	150.918	114.884	114.383	137.773	124.886	-0.255972	7.06705	12.0733	0.000511479	0.00671655
ENSDARG00000013475	cct4	chaperonin containing TCP1, subunit 4 (delta) [Source:ZFIN;Acc:ZDB-GENE-040426-1421]	210.437	237.223	220.236	199.226	187.24	176.986	172.502	185.572	-0.285459	7.63661	12.0717	0.000511925	0.00671655
ENSDARG00000067714	hspb3	heat shock protein, alpha-crystallin-related, b3 [Source:ZFIN;Acc:ZDB-GENE-070705-338]	2.05806	2.30386	1.86694	1.87132	3.28734	3.53538	3.33098	2.81975	0.658995	1.38836	12.0725	0.000511713	0.00671655
ENSDARG00000033179	tmem243b	transmembrane protein 243, mitochondrial b [Source:ZFIN;Acc:ZDB-GENE-040426-2205]	18.5225	18.3565	16.5177	16.7379	13.6338	13.38	13.8174	13.2814	-0.391662	3.9601	12.0629	0.000514351	0.00673731
ENSDARG00000013752	tnni2a.3	troponin I, skeletal, fast 2a.3 [Source:ZFIN;Acc:ZDB-GENE-040718-80]	7.71772	3.5301	1.13915	2.6337	2.11082	1.25098	1.78886	1.14425	-1.0697	1.41692	12.0516	0.000517476	0.00677229
ENSDARG00000040128	hint1	histidine triad nucleotide binding protein 1 [Source:ZFIN;Acc:ZDB-GENE-040927-8]	117.781	128.273	107.998	99.3183	101.596	86.1544	96.0124	92.1527	-0.285909	6.69908	12.0457	0.000519117	0.00678779
ENSDARG00000035221	zgc:110249	zgc:110249 [Source:ZFIN;Acc:ZDB-GENE-050522-331]	3.12997	5.05362	4.49333	3.81194	3.42575	2.23001	2.06644	2.57456	-0.70551	1.75496	12.0341	0.000522349	0.00682405
ENSDARG00000002816	rasgrf2b	Ras protein-specific guanine nucleotide-releasing factor 2b [Source:ZFIN;Acc:ZDB-GENE-060504-1]	34.8155	23.6331	43.6675	44.9809	48.1682	48.8426	48.7002	46.2603	0.391209	5.40122	12.0321	0.00052292	0.0068255
ENSDARG00000027355	slc25a4	solute carrier family 25 (mitochondrial carrier; adenine nucleotide translocator), member 4 [Source:ZFIN;Acc:ZDB-GENE-030131-5275]	6.64582	10.3674	3.32253	4.64363	2.69908	2.44757	3.73193	4.00486	-0.894472	2.25508	12.0298	0.000523567	0.00682796
ENSDARG00000058358	krt8	keratin 8 [Source:ZFIN;Acc:ZDB-GENE-030411-5]	387.13	400.723	397.216	375.961	360.258	313.887	332.882	310.009	-0.267398	8.49253	12.022	0.000525773	0.00684397
ENSDARG00000035360	mink1	misshapen-like kinase 1 [Source:ZFIN;Acc:ZDB-GENE-060526-45]	218.969	177.694	243.462	245.524	253.229	274.508	283.195	275.396	0.280344	7.94275	12.0223	0.000525672	0.00684397
ENSDARG00000033548	nkiras1	NFKB inhibitor interacting Ras-like 1 [Source:ZFIN;Acc:ZDB-GENE-040718-215]	37.0022	34.3721	30.3458	30.7727	23.7035	25.1284	27.5114	27.748	-0.365924	4.88881	12.0205	0.000526176	0.00684397
ENSDARG00000043250	ppm1ab	protein phosphatase, Mg2+/Mn2+ dependent, 1Ab [Source:ZFIN;Acc:ZDB-GENE-991102-14]	94.585	83.3848	91.3537	104.724	106.683	123.575	107.547	119.247	0.267974	6.69603	11.9871	0.000535709	0.00696188
ENSDARG00000030716	ing4	inhibitor of growth family, member 4 [Source:ZFIN;Acc:ZDB-GENE-050522-47]	113.408	107.873	98.0937	98.4866	89.2426	81.5312	87.9934	92.6431	-0.268063	6.58966	11.9768	0.000538671	0.00699426
ENSDARG00000069478	slc13a3	solute carrier family 13 (sodium-dependent dicarboxylate transporter), member 3 [Source:ZFIN;Acc:ZDB-GENE-040426-2486]	4.20187	4.38476	4.55661	3.43075	5.8134	7.88661	5.36658	6.04816	0.56089	2.36833	11.9743	0.000539383	0.00699738
ENSDARG00000042909	lifra	leukemia inhibitory factor receptor alpha a [Source:ZFIN;Acc:ZDB-GENE-050327-16]	50.8083	30.0245	57.8436	55.9315	63.5322	63.6368	63.2886	63.0562	0.381306	5.80349	11.9647	0.000542172	0.00702744
ENSDARG00000045797	C25H12orf73	chromosome 12 open reading frame 73 [Source:HGNC Symbol;Acc:34450]	13.2488	13.6745	10.822	10.2229	9.48138	6.96197	9.71536	8.09146	-0.486683	3.36858	11.9546	0.000545138	0.00705973
ENSDARG00000061142	erbb4b	v-erb-a erythroblastic leukemia viral oncogene homolog 4b (avian) [Source:ZFIN;Acc:ZDB-GENE-030918-5]	10.7619	6.53998	12.1193	13.5497	15.018	14.4135	15.5137	15.1204	0.486287	3.6831	11.9339	0.000551226	0.00712921
ENSDARG00000041619	gnb2l1	guanine nucleotide binding protein (G protein), beta polypeptide 2-like 1 [Source:ZFIN;Acc:ZDB-GENE-990415-89]	941.905	960.709	825.19	734.699	806.125	616.515	719.06	687.038	-0.306101	9.62232	11.9331	0.000551462	0.00712921
ENSDARG00000057629	slc30a8	solute carrier family 30 (zinc transporter), member 8 [Source:ZFIN;Acc:ZDB-GENE-060315-10]	1.32916	1.67215	2.40488	2.35647	2.45685	3.48099	2.34402	6.0073	0.853106	1.45101	11.9278	0.000553035	0.00714333
ENSDARG00000092332	GRINA	glutamate receptor, ionotropic, N-methyl D-aspartate-associated protein 1 (glutamate binding) [Source:HGNC Symbol;Acc:4589]	198.56	167.699	223.907	224.8	171.461	177.965	172.563	139.353	-0.318155	7.52715	11.9046	0.000559949	0.00721383
ENSDARG00000067848	nmrk2	nicotinamide riboside kinase 2 [Source:ZFIN;Acc:ZDB-GENE-040912-44]	4.37338	4.75635	3.92375	1.97528	2.35304	2.2844	2.00476	2.28849	-0.745645	1.58761	11.9063	0.000559443	0.00721383
ENSDARG00000061311	znf438	zinc finger protein 438 [Source:ZFIN;Acc:ZDB-GENE-060929-868]	12.6056	10.0329	13.1319	15.5943	16.1599	17.6769	17.2409	17.6541	0.405159	3.90365	11.9051	0.000559808	0.00721383
ENSDARG00000025348	igfbp5b	insulin-like growth factor binding protein 5b [Source:ZFIN;Acc:ZDB-GENE-040319-2]	146.422	151.906	135.971	137.542	92.9798	122.705	115.937	134.081	-0.321979	7.02092	11.8966	0.000562351	0.0072385
ENSDARG00000023858	ccdc174	coiled-coil domain containing 174 [Source:ZFIN;Acc:ZDB-GENE-050320-54]	21.9955	24.3391	22.4983	23.3221	30.5204	31.3289	28.5601	27.748	0.333416	4.71368	11.8872	0.000565197	0.00726885
ENSDARG00000089286	zgc:162193	zgc:162193 [Source:ZFIN;Acc:ZDB-GENE-030131-2035]	5.70254	7.17169	6.8982	7.00011	10.035	8.81125	9.71536	9.11311	0.471811	3.00976	11.8741	0.000569207	0.00731409
ENSDARG00000017905	casp3a	caspase 3, apoptosis-related cysteine protease a [Source:ZFIN;Acc:ZDB-GENE-011210-1]	80.3929	74.7267	69.3301	72.3575	64.0512	66.2475	57.3977	64.7725	-0.254849	6.10212	11.8482	0.000577157	0.00739766
ENSDARG00000054420	rpe65c	retinal pigment epithelium-specific protein 65c [Source:ZFIN;Acc:ZDB-GENE-081104-505]	13.0773	14.3434	13.8913	12.8566	17.4402	18.7647	18.9372	17.0411	0.391219	3.97871	11.8481	0.000577204	0.00739766
ENSDARG00000096575	si:dkey-182i3.9	si:dkey-182i3.9 [Source:ZFIN;Acc:ZDB-GENE-121214-310]	1.71505	1.33772	2.0568	1.7327	2.31844	3.58977	2.68329	3.06495	0.731963	1.19155	11.8491	0.000576891	0.00739766
ENSDARG00000039136	cox16	COX16 cytochrome c oxidase assembly homolog (S. cerevisiae) [Source:ZFIN;Acc:ZDB-GENE-050417-60]	13.1201	12.9685	11.0118	10.812	15.2256	17.8401	15.7605	15.4065	0.404102	3.80378	11.843	0.000578777	0.00741144
ENSDARG00000026820	gc3	guanylyl cyclase 3 [Source:ZFIN;Acc:ZDB-GENE-011128-9]	2.05806	1.93227	2.53145	1.03962	2.21463	4.46001	3.20761	4.20919	0.86112	1.42049	11.8333	0.000581808	0.00744384
ENSDARG00000062568	MRPL2	mitochondrial ribosomal protein L2 [Source:HGNC Symbol;Acc:14056]	57.7114	63.9506	58.0652	52.2236	51.6978	47.2653	48.8235	45.8925	-0.279904	5.7364	11.8145	0.000587726	0.00751309
ENSDARG00000090851	ciita	class II, major histocompatibility complex, transactivator [Source:ZFIN;Acc:ZDB-GENE-071116-6]	4.28762	3.12136	4.30347	3.81194	6.05563	5.71099	5.98343	5.27171	0.551247	2.2643	11.8094	0.00058933	0.00752713
ENSDARG00000087742	MAP4K3 (2 of 2)	mitogen-activated protein kinase kinase kinase kinase 3 [Source:HGNC Symbol;Acc:6865]	9.64715	10.8133	11.1384	12.3368	13.7722	20.5052	13.0772	15.3656	0.478137	3.72785	11.798	0.000592935	0.00756666
ENSDARG00000007320	rpl7	ribosomal protein L7 [Source:ZFIN;Acc:ZDB-GENE-030131-8654]	950.437	955.804	798.863	733.521	775.951	658.45	721.62	693.046	-0.284514	9.62136	11.7941	0.000594191	0.00757619
ENSDARG00000063612	antxr1	anthrax toxin receptor 1 [Source:ZFIN;Acc:ZDB-GENE-090514-5]	19.9374	17.539	19.682	20.931	25.4336	23.8774	26.4936	25.296	0.353966	4.48368	11.7847	0.000597183	0.00760782
ENSDARG00000002506	C7H16orf87	chromosome 16 open reading frame 87 [Source:HGNC Symbol;Acc:33754]	77.606	84.3881	69.077	68.7189	65.3662	65.2141	60.9138	62.1163	-0.25961	6.11433	11.7725	0.000601114	0.00765133
ENSDARG00000036376	cldn7a	claudin 7a [Source:ZFIN;Acc:ZDB-GENE-040718-29]	39.5748	27.3862	27.6877	29.4212	22.0425	21.2123	26.8329	23.9883	-0.414642	4.77141	11.7705	0.000601759	0.00765299
ENSDARG00000045414	elovl2	elongation of very long chain fatty acids (FEN1/Elo2, SUR4/Elo3, yeast)-like 2 [Source:ZFIN;Acc:ZDB-GENE-060421-5612]	82.3652	81.9356	81.3861	81.1596	90.5922	95.4008	105.296	102.941	0.246846	6.49318	11.7608	0.000604918	0.00768003
ENSDARG00000029014	orc4	origin recognition complex, subunit 4 [Source:ZFIN;Acc:ZDB-GENE-040426-2224]	8.06073	6.42851	5.85398	4.92087	4.63688	3.20903	4.16373	4.65872	-0.592951	2.39601	11.7616	0.000604655	0.00768003
ENSDARG00000090989	sp2	sp2 transcription factor [Source:ZFIN;Acc:ZDB-GENE-080410-1]	5.65966	7.54328	5.75905	7.48526	10.7617	10.0622	9.43778	7.928	0.50131	3.0111	11.7532	0.000607382	0.00770474
ENSDARG00000053990	hmgb2b	high-mobility group box 2b [Source:ZFIN;Acc:ZDB-GENE-040912-122]	143.121	142.133	126.667	119.487	116.545	105.245	111.249	113.321	-0.268625	6.93588	11.7503	0.000608331	0.00770971
ENSDARG00000029459	med30	mediator complex subunit 30 [Source:ZFIN;Acc:ZDB-GENE-040426-1676]	42.9191	43.2159	37.8452	37.3223	35.6417	30.5674	35.6847	26.6446	-0.343232	5.18266	11.7488	0.000608811	0.00770971
ENSDARG00000054610	coro1a	coronin, actin binding protein, 1A [Source:ZFIN;Acc:ZDB-GENE-030131-9512]	62.6422	52.0969	55.4388	50.976	51.1787	43.9474	47.0347	40.4573	-0.294641	5.6593	11.7422	0.000611001	0.0077245
ENSDARG00000032997	rnf185	ring finger protein 185 [Source:ZFIN;Acc:ZDB-GENE-040426-1977]	63.0281	67.1463	55.8501	57.5603	55.954	49.9848	52.3704	46.0968	-0.27061	5.81013	11.7421	0.000611018	0.0077245
ENSDARG00000011797	fam46bb	family with sequence similarity 46, member Bb [Source:ZFIN;Acc:ZDB-GENE-060503-431]	7.46046	6.46566	6.04384	7.41595	5.64038	4.67757	4.41046	4.78132	-0.50693	2.55463	11.7331	0.000613981	0.00774514
ENSDARG00000020371	g6pc3	glucose 6 phosphatase, catalytic, 3 [Source:ZFIN;Acc:ZDB-GENE-061215-19]	7.88923	5.90828	7.05642	8.59419	10.0696	10.0078	10.7332	10.053	0.456708	3.13185	11.7327	0.000614126	0.00774514
ENSDARG00000078542	inpp5ja	inositol polyphosphate-5-phosphatase Ja [Source:ZFIN;Acc:ZDB-GENE-091117-4]	21.8669	20.2888	27.0549	23.9806	17.8554	18.384	18.012	19.4113	-0.35794	4.38462	11.7324	0.000614214	0.00774514
ENSDARG00000089877	C7H4orf48	chromosome 4 open reading frame 48 [Source:HGNC Symbol;Acc:34437]	333.92	353.122	309.185	305.995	280.843	270.429	275.762	271.064	-0.265969	8.23125	11.7235	0.000617166	0.00777576
ENSDARG00000016856	pon2	paraoxonase 2 [Source:ZFIN;Acc:ZDB-GENE-030131-7116]	24.0107	18.8768	15.1254	20.4459	16.9904	12.673	13.4781	14.8343	-0.445491	4.09494	11.7193	0.00061855	0.00778016
ENSDARG00000044634	tbce	tubulin folding cofactor E [Source:ZFIN;Acc:ZDB-GENE-051030-120]	24.0536	27.4605	26.3904	24.3618	31.1086	33.6133	33.8341	32.8154	0.337678	4.8664	11.7193	0.000618561	0.00778016
ENSDARG00000055620	acad9	acyl-CoA dehydrogenase family, member 9 [Source:ZFIN;Acc:ZDB-GENE-060616-196]	19.8088	22.3697	25.4094	19.9954	27.5791	28.555	29.2694	28.6879	0.358038	4.65435	11.714	0.000620323	0.00779572
ENSDARG00000095347	si:dkeyp-72h1.1	si:dkeyp-72h1.1 [Source:ZFIN;Acc:ZDB-GENE-050208-447]	123.955	127.047	129.61	109.68	111.77	98.501	107.578	95.0542	-0.26878	6.82112	11.7013	0.000624574	0.00784252
ENSDARG00000077402	uqcrfs1	ubiquinol-cytochrome c reductase, Rieske iron-sulfur polypeptide 1 [Source:ZFIN;Acc:ZDB-GENE-040426-2060]	40.7324	47.0433	39.8703	30.5302	34.1191	18.6559	30.2564	30.4451	-0.490776	5.09219	11.6886	0.00062884	0.00788943
ENSDARG00000045798	ptn	pleiotrophin [Source:ZFIN;Acc:ZDB-GENE-030624-1]	421.859	395.074	426.106	426.417	513.067	490.819	500.048	504.286	0.245232	8.84338	11.6743	0.000633698	0.00794184
ENSDARG00000013012	rpl36	ribosomal protein L36 [Source:ZFIN;Acc:ZDB-GENE-040622-2]	342.109	338.964	281.972	246.217	271.673	221.478	254.08	227.092	-0.321444	8.09596	11.6731	0.000634086	0.00794184
ENSDARG00000052948	BX323876.2	C-type natriuretic peptide 3-like precursor [Source:RefSeq peptide;Acc:NP_001122213]	17.2791	17.7248	16.3279	14.2774	14.3259	10.2254	12.6762	11.8103	-0.430959	3.84706	11.6703	0.000635055	0.00794728
ENSDARG00000005834	GATAD2B	GATA zinc finger domain containing 2B [Source:HGNC Symbol;Acc:30778]	240.579	252.272	249.823	279.138	295.134	344.019	294.175	326.029	0.279182	8.15381	11.6649	0.000636905	0.00796372
ENSDARG00000042329	BCR (2 of 2)	breakpoint cluster region [Source:HGNC Symbol;Acc:1014]	84.7234	72.2371	91.417	91.9024	105.541	111.99	97.4929	99.6312	0.264962	6.55716	11.6489	0.000642402	0.00802571
ENSDARG00000058231	nt5c2b	5'-nucleotidase, cytosolic IIb [Source:ZFIN;Acc:ZDB-GENE-061013-522]	32.0285	29.8758	33.0671	31.6737	37.6487	36.9311	40.712	44.1352	0.309455	5.15897	11.6443	0.000644011	0.00803906
ENSDARG00000034434	igf1rb	insulin-like growth factor 1b receptor [Source:ZFIN;Acc:ZDB-GENE-020503-2]	15.9071	11.4078	16.4228	18.6785	19.2742	22.5176	21.6205	20.4738	0.413263	4.1878	11.6373	0.000646424	0.0080624
ENSDARG00000015822	sesn3	sestrin 3 [Source:ZFIN;Acc:ZDB-GENE-040426-2924]	116.923	105.754	112.301	122.64	96.3018	101.819	95.6423	98.8956	-0.242554	6.73217	11.6338	0.000647626	0.00807062
ENSDARG00000036775	dtd2	D-tyrosyl-tRNA deacylase 2 [Source:ZFIN;Acc:ZDB-GENE-040822-45]	10.6333	9.40123	8.79679	8.97538	7.7512	6.63563	7.21712	6.17076	-0.456424	3.03937	11.6197	0.000652584	0.00812559
ENSDARG00000079483	CLIP1	Uncharacterized protein [Source:UniProtKB/TrEMBL;Acc:E7F582]	87.982	86.3575	83.4113	85.3528	99.0009	102.58	104.556	105.843	0.242144	6.55936	11.6083	0.000656595	0.00815506
ENSDARG00000042509	glod4	glyoxalase domain containing 4 [Source:ZFIN;Acc:ZDB-GENE-040912-38]	18.7798	19.397	16.7392	21.035	24.5339	26.1074	24.7665	23.7431	0.361807	4.44884	11.61	0.00065599	0.00815506
ENSDARG00000075057	protein_coding	0	6.47431	6.94873	6.86656	6.68822	4.74069	4.89514	5.30489	4.57699	-0.486733	2.54497	11.6085	0.000656507	0.00815506
ENSDARG00000025983	l3mbtl3	l(3)mbt-like 3 (Drosophila) [Source:ZFIN;Acc:ZDB-GENE-040724-127]	9.60428	8.80668	12.7205	12.4408	14.6373	13.9783	15.4212	14.2214	0.409445	3.66869	11.5975	0.000660409	0.00819558
ENSDARG00000090282	CABZ01021435.3	Uncharacterized protein [Source:UniProtKB/TrEMBL;Acc:H9GZF0]	4.28762	4.31044	4.8414	5.1981	6.54008	6.2549	7.67976	6.17076	0.499755	2.5011	11.5804	0.000666504	0.00826431
ENSDARG00000024229	UBL7 (1 of 2)	ubiquitin-like 7 (bone marrow stromal cell-derived) [Source:HGNC Symbol;Acc:28221]	65.3863	67.2949	70.8806	71.2139	58.2724	62.1138	57.7987	57.621	-0.243959	5.99691	11.5772	0.000667637	0.00827147
ENSDARG00000070498	phyhiplb	phytanoyl-CoA 2-hydroxylase interacting protein-like b [Source:ZFIN;Acc:ZDB-GENE-040927-27]	121.94	106.089	140.242	137.992	148.934	157.787	154.12	152.593	0.261684	7.12636	11.5688	0.000670671	0.00830213
ENSDARG00000029766	nr1i2	nuclear receptor subfamily 1, group I, member 2 [Source:ZFIN;Acc:ZDB-GENE-030903-3]	22.4671	18.1336	19.5871	18.8171	17.2326	16.6979	14.8969	13.0362	-0.377986	4.13899	11.5625	0.000672963	0.00831666
ENSDARG00000017612	pnpo	pyridoxine 5'-phosphate oxidase [Source:ZFIN;Acc:ZDB-GENE-060602-2]	84.3376	90.5193	83.9809	81.1596	104.572	103.396	100.793	97.547	0.234906	6.54275	11.563	0.000672774	0.00831666
ENSDARG00000024789	mxc	myxovirus (influenza virus) resistance C [Source:ZFIN;Acc:ZDB-GENE-030721-7]	2.57257	1.93227	9.55623	2.70301	8.75471	8.43051	6.41522	7.47847	1.00273	2.57262	11.5568	0.000675023	0.00833519
ENSDARG00000039980	ppt1	palmitoyl-protein thioesterase 1 (ceroid-lipofuscinosis, neuronal 1, infantile) [Source:ZFIN;Acc:ZDB-GENE-040426-2653]	133.088	144.957	133.091	124.997	116.13	111.174	116.461	111.728	-0.25613	6.95594	11.5491	0.000677829	0.00836289
ENSDARG00000054849	bcat2	branched chain aminotransferase 2, mitochondrial [Source:ZFIN;Acc:ZDB-GENE-040718-425]	120.739	119.466	116.415	118.759	143.916	145.005	144.404	137.105	0.240998	7.02928	11.5406	0.000680929	0.00839418
ENSDARG00000000476	pms1	PMS1 postmeiotic segregation increased 1 (S. cerevisiae) [Source:ZFIN;Acc:ZDB-GENE-030616-528]	5.87404	6.31703	5.31605	6.51495	3.70258	4.94953	3.70109	4.45439	-0.549219	2.35108	11.5384	0.000681728	0.00839706
ENSDARG00000051954	CU459094.1	Uncharacterized protein [Source:UniProtKB/TrEMBL;Acc:F1QYY3]	2.57257	2.0809	2.24666	2.46043	1.38414	1.57732	1.48044	1.26684	-0.734945	0.91724	11.5335	0.00068353	0.00841229
ENSDARG00000019503	zgc:103759	zgc:103759 [Source:ZFIN;Acc:ZDB-GENE-041010-100]	7.80347	9.54986	9.87266	8.59419	7.57818	6.09172	6.56943	5.7621	-0.482192	2.95764	11.5281	0.000685516	0.00842975
ENSDARG00000009806	smfn	small fragment nuclease [Source:ZFIN;Acc:ZDB-GENE-040426-1709]	26.4546	23.3358	21.7388	23.4608	31.9391	29.3164	31.6443	28.5244	0.337597	4.75603	11.5156	0.000690151	0.00847974
ENSDARG00000043484	zgc:77149	zgc:77149 [Source:ZFIN;Acc:ZDB-GENE-120312-1]	43.9053	46.3744	45.8193	49.278	54.3968	58.9048	53.2648	60.9311	0.271859	5.68724	11.4959	0.00069749	0.00856283
ENSDARG00000052738	hmgcs1	3-hydroxy-3-methylglutaryl-Coenzyme A synthase 1 (soluble) [Source:ZFIN;Acc:ZDB-GENE-040426-1042]	92.6127	84.9083	80.2153	89.6845	91.5611	100.677	120.255	120.963	0.289938	6.60809	11.4651	0.00070916	0.00869099
ENSDARG00000042337	chrac1	chromatin accessibility complex 1 [Source:ZFIN;Acc:ZDB-GENE-050227-18]	16.8932	15.8669	15.5684	11.6784	12.1805	11.8027	10.9182	10.4208	-0.422028	3.72127	11.464	0.000709562	0.00869099
ENSDARG00000060618	ipo13	importin 13 [Source:ZFIN;Acc:ZDB-GENE-070706-1]	58.4403	42.5099	64.9317	61.8574	72.2177	74.1885	69.673	67.5106	0.302849	5.99461	11.4626	0.000710126	0.00869099
ENSDARG00000015184	MPP3 (1 of 2)	membrane protein, palmitoylated 3 (MAGUK p55 subfamily member 3) [Source:HGNC Symbol;Acc:7221]	34.8584	31.1392	35.7567	35.7976	43.0815	41.0648	43.9196	42.1737	0.28817	5.26427	11.4622	0.000710268	0.00869099
ENSDARG00000008032	sart3	squamous cell carcinoma antigen recognised by T cells 3 [Source:ZFIN;Acc:ZDB-GENE-040724-10]	137.461	124.557	149.64	151.854	168.208	178.237	168.091	167.796	0.25699	7.28062	11.4576	0.000712032	0.00869825
ENSDARG00000058679	ZMAT1	zinc finger, matrin-type 1 [Source:HGNC Symbol;Acc:29377]	17.7936	23.8561	21.3275	18.9211	13.703	17.0786	13.694	17.4089	-0.432842	4.17033	11.4576	0.000712006	0.00869825
ENSDARG00000068232	cbln12	cerebellin 12 [Source:ZFIN;Acc:ZDB-GENE-070912-11]	426.576	429.335	384.907	418.482	328.492	384.812	342.659	349.976	-0.261223	8.58309	11.4505	0.000714733	0.00872409
ENSDARG00000039117	tefa	thyrotroph embryonic factor a [Source:ZFIN;Acc:ZDB-GENE-990415-264]	524.848	578.677	532.396	539.805	482.582	538.084	429.881	403.551	-0.261257	8.97757	11.4278	0.000723552	0.00882449
ENSDARG00000030479	hmgb1b	high-mobility group box 1b [Source:ZFIN;Acc:ZDB-GENE-030131-8480]	520.26	563.665	463.604	478.052	418.98	422.396	437.592	424.189	-0.2692	8.86697	11.4232	0.000725341	0.00883905
ENSDARG00000045940	lsm12b	LSM12 homolog b (S. cerevisiae) [Source:ZFIN;Acc:ZDB-GENE-040426-2164]	74.476	74.9125	67.8112	65.8772	60.3486	60.6453	60.7904	59.2556	-0.25104	6.03564	11.4212	0.000726101	0.00884106
ENSDARG00000074695	mertk	c-mer proto-oncogene tyrosine kinase [Source:ZFIN;Acc:ZDB-GENE-081107-1]	22.3385	24.2648	29.618	28.1044	18.7897	19.4174	22.2682	23.0893	-0.340949	4.55736	11.4153	0.000728427	0.00886213
ENSDARG00000078142	CABZ01073118.1	Uncharacterized protein [Source:UniProtKB/TrEMBL;Acc:E7F4K5]	31.3425	31.2879	36.3896	36.2827	46.265	41.7718	43.8887	38.2097	0.311324	5.25335	11.4065	0.00073189	0.00889699
ENSDARG00000090418	WDSUB1	WD repeat, sterile alpha motif and U-box domain containing 1 [Source:HGNC Symbol;Acc:26697]	59.8123	67.0348	62.4319	58.288	54.5006	49.9304	54.3752	50.1017	-0.265452	5.83739	11.3977	0.000735353	0.00893177
ENSDARG00000004713	mad2l1	MAD2 mitotic arrest deficient-like 1 (yeast) [Source:ZFIN;Acc:ZDB-GENE-030515-3]	5.14515	6.09407	5.88562	4.53967	3.9102	3.4266	3.67025	3.8414	-0.562645	2.1982	11.3846	0.000740542	0.00896551
ENSDARG00000036186	mbpa	myelin basic protein a [Source:ZFIN;Acc:ZDB-GENE-030128-2]	35210	41793.8	33892.3	32403	30278.9	27093.1	33553.2	32426.2	-0.238669	15.0276	11.3855	0.000740187	0.00896551
ENSDARG00000041435	uba52	ubiquitin A-52 residue ribosomal protein fusion product 1 [Source:ZFIN;Acc:ZDB-GENE-051023-7]	588.562	605.84	484.108	452.235	481.474	374.859	445.179	423.29	-0.315802	8.91635	11.3847	0.000740506	0.00896551
ENSDARG00000086162	ZNF385D	zinc finger protein 385D [Source:HGNC Symbol;Acc:26191]	11.3622	8.881	12.2775	12.1636	14.0837	14.9574	15.3595	15.3656	0.40229	3.70303	11.389	0.000738792	0.00896551
ENSDARG00000090818	CACFD1	calcium channel flower domain containing 1 [Source:HGNC Symbol;Acc:1365]	3.4301	2.93556	4.17689	3.4654	5.19054	4.89514	5.42826	5.23084	0.549225	2.11709	11.3784	0.000743027	0.0089828
ENSDARG00000010516	rpl21	ribosomal protein L21 [Source:ZFIN;Acc:ZDB-GENE-030131-8512]	376.582	413.58	325.26	340.787	314.789	289.248	294.638	312.216	-0.283084	8.38402	11.378	0.000743179	0.0089828
ENSDARG00000005827	eif2s1a	eukaryotic translation initiation factor 2, subunit 1 alpha a [Source:ZFIN;Acc:ZDB-GENE-030131-526]	47.7641	50.4619	44.8067	45.7779	41.5243	38.8891	38.6455	38.5366	-0.280846	5.43871	11.3711	0.000745939	0.00900884
ENSDARG00000007136	sh3bp5lb	SH3-binding domain protein 5-like, b [Source:ZFIN;Acc:ZDB-GENE-060503-310]	136.604	132.955	135.085	151.923	125.092	127.219	111.341	111.278	-0.253433	7.01091	11.3649	0.000748471	0.00903208
ENSDARG00000087088	si:ch211-274p24.4	si:ch211-274p24.4 [Source:ZFIN;Acc:ZDB-GENE-091204-337]	35.673	37.3448	39.6172	41.862	42.7008	48.3531	49.5946	50.2243	0.281894	5.43005	11.3615	0.00074982	0.00904101
ENSDARG00000074815	mxra5	matrix-remodelling associated 5 [Source:ZFIN;Acc:ZDB-GENE-090312-22]	6.04555	5.27658	6.55013	6.61891	4.18703	4.35123	4.50299	4.53612	-0.498513	2.39963	11.3282	0.000763392	0.00918976
ENSDARG00000021982	SH3BP2	SH3-domain binding protein 2 [Source:HGNC Symbol;Acc:10825]	3.55873	3.26999	3.29089	4.05452	5.12133	5.81977	4.74973	5.47604	0.550627	2.13296	11.3295	0.000762839	0.00918976
ENSDARG00000035438	myhc4	myosin heavy chain 4 [Source:ZFIN;Acc:ZDB-GENE-030131-6206]	16.3787	29.9501	4.01868	13.0992	4.98292	4.13367	5.33574	11.0338	-1.22186	3.49223	11.3229	0.000765571	0.00919366
ENSDARG00000074866	ptpn5	protein tyrosine phosphatase, non-receptor type 5 [Source:ZFIN;Acc:ZDB-GENE-101028-3]	169.104	146.592	157.583	180.617	192.811	225.448	187.028	201.837	0.281419	7.51018	11.3242	0.000765041	0.00919366
ENSDARG00000092260	WBP1	WW domain binding protein 1 [Source:HGNC Symbol;Acc:12737]	38.6744	26.1971	42.4967	43.9413	50.3828	47.0477	49.1011	47.0367	0.34884	5.42668	11.3251	0.000764661	0.00919366
ENSDARG00000069265	matn3b	matrilin 3b [Source:ZFIN;Acc:ZDB-GENE-050221-9]	2.95846	3.26999	3.57567	2.70301	4.98292	3.75294	5.02731	5.27171	0.588935	1.98173	11.3159	0.000768468	0.009221
ENSDARG00000034897	rps10	ribosomal protein S10 [Source:ZFIN;Acc:ZDB-GENE-040426-1481]	479.442	495.85	414.082	355.481	406.973	302.193	357.926	336.409	-0.325437	8.62405	11.314	0.000769262	0.00922307
ENSDARG00000074506	CR405682.1	Uncharacterized protein [Source:UniProtKB/TrEMBL;Acc:E7F2Y4]	42.0187	32.5513	43.4777	44.1145	50.5904	52.0516	48.1758	51.2868	0.299905	5.50552	11.3089	0.000771347	0.00922576
ENSDARG00000021979	mical3a	microtubule associated monoxygenase, calponin and LIM domain containing 3a [Source:ZFIN;Acc:ZDB-GENE-050126-2]	111.478	99.5118	123.282	122.467	132.912	146.256	137.095	134.367	0.250939	6.97385	11.309	0.000771308	0.00922576
ENSDARG00000019181	rpsa	ribosomal protein SA [Source:ZFIN;Acc:ZDB-GENE-040426-811]	1494.41	1596.68	1336.16	1206.13	1302.24	1046.91	1179.72	1159.12	-0.280117	10.3365	11.3098	0.000770985	0.00922576
ENSDARG00000060085	kcnq3	potassium voltage-gated channel, KQT-like subfamily, member 3 [Source:ZFIN;Acc:ZDB-GENE-070912-301]	16.8504	10.3674	18.4163	21.9013	24.0495	24.5301	22.9468	21.8633	0.469705	4.32499	11.3019	0.000774273	0.00925331
ENSDARG00000071414	C12H17orf62 (1 of 2)	chromosome 17 open reading frame 62 [Source:HGNC Symbol;Acc:28672]	2.48682	3.34431	1.89859	3.36144	4.25624	5.00392	3.82446	4.65872	0.649578	1.83852	11.2978	0.000775972	0.00926617
ENSDARG00000011510	rcc2	regulator of chromosome condensation 2 [Source:ZFIN;Acc:ZDB-GENE-040426-2213]	91.1977	80.3749	77.9687	77.5556	70.1415	71.1426	67.8533	70.5346	-0.245241	6.24601	11.2691	0.000788086	0.00940327
ENSDARG00000076618	tm2d3	TM2 domain containing 3 [Source:ZFIN;Acc:ZDB-GENE-070620-20]	80.5216	81.341	71.1021	75.7883	69.138	61.1348	66.7121	64.6908	-0.256806	6.15844	11.2667	0.000789094	0.00940774
ENSDARG00000026072	pdcd5	programmed cell death 5 [Source:ZFIN;Acc:ZDB-GENE-040426-980]	64.7431	66.1058	52.1479	51.2533	50.7981	47.1021	50.0264	45.6064	-0.285842	5.74375	11.2582	0.000792719	0.0094434
ENSDARG00000070355	FBXO2	F-box protein 2 [Source:HGNC Symbol;Acc:13581]	71.0459	71.9398	62.8749	63.1396	57.788	53.4658	61.068	53.657	-0.268322	5.95405	11.2517	0.000795488	0.00946879
ENSDARG00000061020	C12H10orf118	chromosome 10 open reading frame 118 [Source:HGNC Symbol;Acc:24349]	28.1697	25.2681	31.6748	30.7034	33.7385	40.1401	36.2398	35.8803	0.312845	5.02847	11.2248	0.000807134	0.00959973
ENSDARG00000037810	zgc:112175	zgc:112175 [Source:ZFIN;Acc:ZDB-GENE-050417-220]	46.8208	54.6609	52.7175	51.2879	61.3176	64.2895	64.0288	60.1138	0.257769	5.82933	11.2217	0.000808484	0.0096081
ENSDARG00000017624	krt4	keratin 4 [Source:ZFIN;Acc:ZDB-GENE-000607-83]	27.0978	35.3382	24.7449	32.1589	27.233	7.3427	15.5754	22.2311	-0.737231	4.59029	11.2043	0.000816064	0.00969043
ENSDARG00000042272	tmem231	transmembrane protein 231 [Source:ZFIN;Acc:ZDB-GENE-040426-1386]	11.4908	12.3368	11.1067	10.8814	8.6855	8.53929	9.25272	8.29579	-0.415363	3.33698	11.1889	0.000822885	0.00976363
ENSDARG00000092473	apopt1	apoptogenic 1, mitochondrial [Source:ZFIN;Acc:ZDB-GENE-090313-66]	12.134	11.5564	10.6954	11.5398	8.82391	10.2798	8.1424	8.09146	-0.407765	3.34381	11.1861	0.000824111	0.00976943
ENSDARG00000069018	cyp7a1a	cytochrome P450, family 7, subfamily A, polypeptide 1a [Source:ZFIN;Acc:ZDB-GENE-040426-1296]	0.900401	3.23283	0.189859	0.450502	2.31844	3.31781	3.57772	1.02165	1.49166	0.906499	11.1848	0.000824688	0.00976943
ENSDARG00000032155	ppm1aa	protein phosphatase, Mg2+/Mn2+ dependent, 1Aa [Source:ZFIN;Acc:ZDB-GENE-991102-15]	63.1138	44.1449	70.1528	80.8478	81.9759	77.2888	80.1594	83.244	0.320588	6.17887	11.1817	0.000826067	0.00977798
ENSDARG00000043692	vstm2l	V-set and transmembrane domain containing 2 like [Source:ZFIN;Acc:ZDB-GENE-040426-1548]	3.6016	4.08749	4.46168	3.70798	6.15944	5.05831	5.73669	6.33422	0.534476	2.29082	11.1749	0.000829103	0.0098061
ENSDARG00000038476	si:dkeyp-68b7.7	si:dkeyp-68b7.7 [Source:ZFIN;Acc:ZDB-GENE-070912-672]	2.82983	2.82408	2.49981	3.08421	2.31844	1.74049	1.38791	1.63464	-0.694581	1.20083	11.1687	0.000831908	0.00983146
ENSDARG00000041576	nudt18	nudix (nucleoside diphosphate linked moiety X)-type motif 18 [Source:ZFIN;Acc:ZDB-GENE-050417-388]	15.3926	18.2451	16.4861	15.7676	13.4608	13.5976	12.9847	11.1973	-0.387452	3.87538	11.1559	0.000837659	0.00989156
ENSDARG00000087784	BX511121.1	Uncharacterized protein [Source:UniProtKB/TrEMBL;Acc:E7F822]	16.0786	16.2756	13.4483	13.5497	10.9693	9.0832	12.4603	11.5242	-0.442414	3.69784	11.1485	0.000840982	0.00992079
ENSDARG00000069795	zgc:154058	zgc:154058 [Source:ZFIN;Acc:ZDB-GENE-060929-48]	44.4198	41.5809	38.2249	45.7086	30.7626	39.6506	33.7416	34.5317	-0.317727	5.26963	11.1475	0.000841469	0.00992079
ENSDARG00000052522	snx11	sorting nexin 11 [Source:ZFIN;Acc:ZDB-GENE-041111-253]	52.1804	48.381	47.3698	49.2433	39.9325	43.5667	39.9718	42.1737	-0.273614	5.50379	11.1441	0.000842986	0.0099308
ENSDARG00000013750	eno1b	enolase 1b, (alpha) [Source:ZFIN;Acc:ZDB-GENE-040426-1651]	159.457	162.608	155.748	149.324	194.887	180.794	198.779	188.229	0.261076	7.4403	11.1348	0.000847251	0.00997314
ENSDARG00000052254	znf644b	zinc finger protein 644b [Source:ZFIN;Acc:ZDB-GENE-120214-23]	40.4323	34.7437	44.7117	43.2828	45.8151	52.7043	50.9517	51.532	0.281251	5.50541	11.1238	0.000852276	0.0100244
ENSDARG00000074086	TECPR1	Uncharacterized protein [Source:UniProtKB/TrEMBL;Acc:E7FBP7]	3.94461	3.30715	2.40488	2.5644	4.32545	4.84075	4.62636	4.61785	0.593543	1.92688	11.1049	0.000861012	0.0101191
ENSDARG00000035870	laptm4b	lysosomal associated protein transmembrane 4 beta [Source:ZFIN;Acc:ZDB-GENE-030616-616]	284.827	319.159	292.003	262.573	328.526	346.358	378.961	385.856	0.289146	8.34328	11.1012	0.000862732	0.0101313
ENSDARG00000045372	ngdn	neuroguidin, EIF4E binding protein [Source:ZFIN;Acc:ZDB-GENE-031030-13]	23.0245	22.7785	17.6252	18.332	16.4713	14.8486	15.9455	15.6108	-0.386557	4.17982	11.0995	0.000863496	0.0101323
ENSDARG00000039351	si:dkey-200l5.2	si:dkey-200l5.2 [Source:ZFIN;Acc:ZDB-GENE-091204-19]	2.74408	0.668862	0.759435	0.589118	2.38765	2.39318	2.00476	2.41109	1.05199	0.785559	11.0819	0.000871754	0.0102211
ENSDARG00000017217	igsf11	immunoglobulin superfamily member 11 [Source:ZFIN;Acc:ZDB-GENE-080303-21]	5.2309	5.23942	5.60083	6.68822	2.49146	4.73196	3.33098	4.74045	-0.614448	2.24878	11.0701	0.000877322	0.0102709
ENSDARG00000044622	POLQ	polymerase (DNA directed), theta [Source:HGNC Symbol;Acc:9186]	7.33184	5.94544	7.68928	6.02979	5.46737	4.84075	4.37962	4.65872	-0.503321	2.53781	11.07	0.000877379	0.0102709
ENSDARG00000045568	bcat1	branched chain aminotransferase 1, cytosolic [Source:ZFIN;Acc:ZDB-GENE-030131-9358]	103.246	109.433	108.378	106.804	83.9483	98.3378	89.1962	95.422	-0.245718	6.63531	11.0514	0.000886207	0.010366
ENSDARG00000063381	ZNF462	zinc finger protein 462 [Source:HGNC Symbol;Acc:21684]	82.3224	53.7319	107.523	101.12	100.593	109.488	106.221	117.081	0.340214	6.59953	11.0487	0.000887474	0.0103727
ENSDARG00000015239	prp19	PRP19/PSO4 homolog (S. cerevisiae) [Source:ZFIN;Acc:ZDB-GENE-030131-263]	73.4041	73.389	72.0514	68.5109	62.3557	60.2646	61.6231	62.2797	-0.2419	6.06226	11.0393	0.000891985	0.0104172
ENSDARG00000079098	CABZ01064108.1	Uncharacterized protein [Source:UniProtKB/TrEMBL;Acc:H9GY34]	50.8083	39.2771	58.5082	59.1544	62.4249	64.8334	62.826	64.4047	0.282313	5.84933	11.0327	0.000895176	0.0104463
ENSDARG00000042336	impdh1a	inosine 5'-phosphate dehydrogenase 1a [Source:ZFIN;Acc:ZDB-GENE-040704-15]	18.7369	17.7248	20.5997	15.6636	16.2637	13.2169	12.5837	13.6492	-0.40659	4.00835	11.0154	0.000903594	0.0105363
ENSDARG00000017720	si:ch211-106h11.1	si:ch211-106h11.1 [Source:ZFIN;Acc:ZDB-GENE-061009-2]	9.51852	8.881	10.284	9.9457	7.05913	6.74441	8.63587	5.8847	-0.461955	3.07143	11.0136	0.000904466	0.0105382
ENSDARG00000070076	actr2b	ARP2 actin-related protein 2b homolog (yeast) [Source:ZFIN;Acc:ZDB-GENE-050410-4]	36.6592	26.4572	40.3766	37.9808	43.9812	48.1355	42.7784	44.9526	0.331052	5.32372	10.9327	0.000944821	0.0109997
ENSDARG00000077047	ptprnb	protein tyrosine phosphatase, receptor type, Nb [Source:ZFIN;Acc:ZDB-GENE-100505-1]	71.5604	62.7987	83.791	85.3181	94.0525	101.384	80.4062	97.8331	0.284318	6.39986	10.9306	0.000945886	0.0110035
ENSDARG00000053840	ei24	etoposide induced 2.4 [Source:ZFIN;Acc:ZDB-GENE-050417-457]	35.5444	41.2836	40.9462	35.5203	46.7494	51.8341	44.9991	47.7723	0.294056	5.42673	10.9291	0.000946644	0.0110037
ENSDARG00000069171	gramd4	GRAM domain containing 4 [Source:ZFIN;Acc:ZDB-GENE-041210-211]	25.1255	18.2822	27.4346	26.9608	30.1743	35.245	29.8246	32.2841	0.366882	4.81084	10.9262	0.000948138	0.0110039
ENSDARG00000034174	mrrf	mitochondrial ribosome recycling factor [Source:ZFIN;Acc:ZDB-GENE-040704-12]	16.9361	21.3293	18.1632	17.1537	13.5992	15.5557	14.3109	13.6901	-0.389203	4.03341	10.9276	0.0009474	0.0110039
ENSDARG00000079105	mhc2dab	major histocompatibility complex class II DAB gene [Source:ZFIN;Acc:ZDB-GENE-980526-200]	194.015	192.558	150.558	155.285	135.335	135.922	157.975	135.552	-0.306719	7.29911	10.9171	0.000952781	0.0110491
ENSDARG00000028087	aldh2.2	aldehyde dehydrogenase 2.2 [Source:ZFIN;Acc:ZDB-GENE-030326-5]	11.4051	12.0767	9.17651	10.4655	7.95882	8.43051	8.75924	7.02894	-0.435971	3.23776	10.9141	0.000954359	0.0110588
ENSDARG00000087780	TIAM2 (1 of 2)	T-cell lymphoma invasion and metastasis 2 [Source:HGNC Symbol;Acc:11806]	20.2805	18.9139	20.6946	19.1983	15.6408	15.882	15.9147	15.3247	-0.354858	4.15052	10.9106	0.00095614	0.0110708
ENSDARG00000040799	sst1.1	somatostatin 1, tandem duplicate 1 [Source:ZFIN;Acc:ZDB-GENE-030131-4743]	91.3264	93.009	94.8978	89.4419	90.1769	74.4605	72.2329	77.9314	-0.25036	6.41867	10.9067	0.00095817	0.0110857
ENSDARG00000079307	si:dkey-205h13.1	si:dkey-205h13.1 [Source:ZFIN;Acc:ZDB-GENE-090313-227]	63.2853	46.5602	61.8623	70.0357	74.7091	84.5227	79.6968	65.1403	0.313385	6.0884	10.8869	0.00096849	0.0111877
ENSDARG00000063288	slc2a11b	solute carrier family 2 (facilitated glucose transporter), member 11b [Source:ZFIN;Acc:ZDB-GENE-070705-96]	2.61545	2.67545	3.06938	1.90597	1.14192	1.08781	1.69633	2.1659	-0.790039	1.04409	10.8881	0.000967861	0.0111877
ENSDARG00000076297	NFATC3	Uncharacterized protein [Source:UniProtKB/TrEMBL;Acc:E7FE12]	20.9665	17.8735	19.9668	22.6637	25.0184	27.304	24.9824	27.9932	0.348828	4.5411	10.8835	0.000970251	0.0111993
ENSDARG00000036993	erbb3b	v-erb-b2 erythroblastic leukemia viral oncogene homolog 3b [Source:ZFIN;Acc:ZDB-GENE-050107-1]	15.0496	15.2723	14.1128	16.6339	11.1424	10.3342	12.4912	12.9954	-0.400184	3.75979	10.8746	0.000974932	0.0112359
ENSDARG00000076041	WWC1	WW and C2 domain containing 1 [Source:HGNC Symbol;Acc:29435]	18.7369	11.9652	23.1628	23.6687	26.2641	25.2371	26.8021	25.3778	0.42693	4.49773	10.8753	0.000974556	0.0112359
ENSDARG00000088689	si:ch211-201o1.1	si:ch211-201o1.1 [Source:ZFIN;Acc:ZDB-GENE-120709-60]	31.4283	18.8396	31.5798	29.5599	21.558	23.1159	19.1223	20.4738	-0.420294	4.61124	10.8683	0.000978255	0.0112655
ENSDARG00000087290	si:ch211-202h22.10	si:ch211-202h22.10 [Source:ZFIN;Acc:ZDB-GENE-110914-121]	6.56006	5.61101	8.03736	7.93576	11.4538	9.95344	9.86957	8.33666	0.476366	3.07966	10.8569	0.000984287	0.0113262
ENSDARG00000007429	ndor1	NADPH dependent diflavin oxidoreductase 1 [Source:ZFIN;Acc:ZDB-GENE-040426-1555]	26.8834	28.2037	23.0046	22.8023	18.2361	16.861	15.1745	24.7648	-0.44512	4.46247	10.8437	0.00099135	0.0113986
ENSDARG00000052658	pptc7b	PTC7 protein phosphatase homolog b (S. cerevisiae) [Source:ZFIN;Acc:ZDB-GENE-081105-111]	65.1719	59.2314	60.9447	62.2386	69.6224	73.5902	76.6125	77.7679	0.243502	6.08904	10.8389	0.000993891	0.011419
ENSDARG00000039949	fibina	fin bud initiation factor a [Source:ZFIN;Acc:ZDB-GENE-111031-2]	3.12997	3.19567	2.43652	2.70301	1.83399	2.44757	1.35707	1.83897	-0.664166	1.2369	10.8279	0.000999846	0.0114785
ENSDARG00000017369	sema3d	semaphorin 3d [Source:ZFIN;Acc:ZDB-GENE-990715-2]	4.20187	4.42192	5.0629	5.44068	6.50547	7.50588	6.35354	6.86548	0.481647	2.52746	10.8163	0.00100609	0.0115413
ENSDARG00000091271	CENPT	centromere protein T [Source:HGNC Symbol;Acc:25787]	2.61545	3.00988	3.10103	2.25251	4.15243	3.9705	4.34878	4.25006	0.585761	1.78954	10.8009	0.00101453	0.0116202
ENSDARG00000078676	myrf	myelin regulatory factor [Source:ZFIN;Acc:ZDB-GENE-080204-57]	256.271	261.674	300.958	293.485	222.916	213.863	264.72	248.506	-0.250797	8.01104	10.8022	0.0010138	0.0116202
ENSDARG00000011830	fgd4a	FYVE, RhoGEF and PH domain containing 4a [Source:ZFIN;Acc:ZDB-GENE-050420-347]	90.2545	78.5913	91.2272	110.269	118.863	115.036	107.547	109.848	0.267908	6.6798	10.7971	0.00101661	0.011635
ENSDARG00000033466	tagln2	transgelin 2 [Source:ZFIN;Acc:ZDB-GENE-020802-2]	39.489	40.206	38.3198	35.2778	50.6942	48.625	45.5542	43.3588	0.27345	5.41416	10.7947	0.00101794	0.0116413
ENSDARG00000004574	gtf3c2	general transcription factor IIIC, polypeptide 2, beta [Source:ZFIN;Acc:ZDB-GENE-041014-349]	3.73023	3.64158	4.49333	5.33671	6.40166	5.6566	5.98343	6.70202	0.511303	2.38864	10.7853	0.00102309	0.0116912
ENSDARG00000038011	CYTH4 (2 of 2)	cytohesin 4 [Source:HGNC Symbol;Acc:9505]	5.18802	4.38476	3.4491	3.4654	5.32895	6.41807	6.26101	6.17076	0.548314	2.33737	10.7578	0.00103843	0.0118574
ENSDARG00000063254	r3hdm4	R3H domain containing 4 [Source:ZFIN;Acc:ZDB-GENE-070112-1352]	27.9124	23.596	27.1815	27.7232	33.5655	34.7555	31.4593	34.8587	0.317772	4.90976	10.7559	0.00103948	0.0118603
ENSDARG00000005842	cd9a	CD9 antigen (p24) a [Source:ZFIN;Acc:ZDB-GENE-030131-1175]	159.928	173.941	150.716	151.126	149.695	131.462	129.908	129.872	-0.253961	7.20279	10.7451	0.00104556	0.0119205
ENSDARG00000030687	PHKA2	phosphorylase kinase, alpha 2 (liver) [Source:HGNC Symbol;Acc:8926]	42.1473	41.4694	54.3313	41.2036	49.1717	54.8255	57.3669	61.0129	0.288609	5.64768	10.7415	0.00104758	0.0119344
ENSDARG00000077504	HIST1H1T	histone cluster 1, H1t [Source:HGNC Symbol;Acc:4720]	35.5015	36.6388	23.1311	32.6094	24.2917	18.9823	28.375	22.7215	-0.447636	4.80134	10.708	0.00106673	0.0121416
ENSDARG00000090496	THSD7A (2 of 2)	thrombospondin, type I, domain containing 7A [Source:HGNC Symbol;Acc:22207]	18.9084	11.1477	21.1693	21.0003	25.3298	21.6474	26.8329	23.4979	0.430241	4.4028	10.7068	0.0010674	0.0121416
ENSDARG00000029445	EIF1B	eukaryotic translation initiation factor 1B [Source:HGNC Symbol;Acc:30792]	65.0004	66.143	55.8818	53.2978	47.1993	49.7672	48.6076	54.2291	-0.282814	5.78404	10.7024	0.00106996	0.0121523
ENSDARG00000068641	taf10	TAF10 RNA polymerase II, TATA box binding protein (TBP)-associated factor [Source:ZFIN;Acc:ZDB-GENE-060526-334]	67.3586	76.2874	58.1601	57.5603	53.0473	52.3236	56.0407	53.4118	-0.285221	5.89267	10.7024	0.00106998	0.0121523
ENSDARG00000089104	CABZ01074913.1	Uncharacterized protein [Source:UniProtKB/TrEMBL;Acc:E7F455]	12.0482	13.6374	13.7964	13.4457	9.93123	10.9325	9.9621	10.3391	-0.389055	3.55865	10.6795	0.00108329	0.0122848
ENSDARG00000019335	hes6	hairy and enhancer of split 6 (Drosophila) [Source:ZFIN;Acc:ZDB-GENE-030828-5]	48.0643	50.8707	46.3255	46.3324	40.1748	37.4206	40.3727	41.8876	-0.281403	5.46001	10.6796	0.00108322	0.0122848
ENSDARG00000074905	camk1da	calcium/calmodulin-dependent protein kinase 1Da [Source:ZFIN;Acc:ZDB-GENE-080402-7]	38.2027	26.866	43.5726	45.57	44.5348	49.876	48.2992	51.3276	0.325093	5.44005	10.6677	0.00109024	0.0123468
ENSDARG00000094003	serp2	stress-associated endoplasmic reticulum protein family member 2 [Source:ZFIN;Acc:ZDB-GENE-081104-143]	21.0522	19.9544	16.2646	16.322	15.9523	15.1205	13.5398	13.3632	-0.358594	4.04114	10.6674	0.00109042	0.0123468
ENSDARG00000041900	chmp5b	charged multivesicular body protein 5b [Source:ZFIN;Acc:ZDB-GENE-040426-1374]	46.7351	45.7427	43.4144	41.1689	37.9601	37.9101	36.6408	35.9212	-0.274696	5.34816	10.6495	0.00110099	0.0124475
ENSDARG00000020080	ek1	eph-like kinase 1 [Source:ZFIN;Acc:ZDB-GENE-990415-58]	18.6083	13.9718	19.4289	20.9657	23.0806	24.6389	21.8056	26.0725	0.37384	4.39263	10.65	0.00110072	0.0124475
ENSDARG00000019496	esd	esterase D/formylglutathione hydrolase [Source:ZFIN;Acc:ZDB-GENE-050417-328]	53.5953	58.9342	49.9645	49.5552	45.0885	40.7928	42.4083	47.6497	-0.287775	5.60297	10.6457	0.00110327	0.012458
ENSDARG00000043032	tlr1	toll-like receptor 1 [Source:ZFIN;Acc:ZDB-GENE-040220-1]	3.04421	2.30386	3.06938	3.29213	4.53307	3.75294	4.41046	4.65872	0.556511	1.86001	10.6451	0.0011036	0.012458
ENSDARG00000063626	ddx21	DEAD (Asp-Glu-Ala-Asp) box polypeptide 21 [Source:ZFIN;Acc:ZDB-GENE-031113-10]	64.2715	67.6294	58.5714	57.0751	61.1099	51.9972	48.731	49.3252	-0.250427	5.84376	10.6428	0.001105	0.0124643
ENSDARG00000051884	ca5	carbonic anhydrase V [Source:ZFIN;Acc:ZDB-GENE-080220-57]	40.518	33.7032	41.0728	42.5898	51.8362	53.0306	44.1355	47.568	0.292644	5.46576	10.6371	0.00110844	0.0124842
ENSDARG00000087327	cbx8a	chromobox homolog 8a (Pc class homolog, Drosophila) [Source:ZFIN;Acc:ZDB-GENE-040405-1]	2.18669	2.30386	1.67709	1.45547	2.76829	3.26342	2.96087	3.14668	0.663832	1.29254	10.6378	0.00110797	0.0124842
ENSDARG00000009194	COL16A1	collagen, type XVI, alpha 1 [Source:HGNC Symbol;Acc:2193]	9.04689	8.02634	9.84101	10.2922	14.6027	14.2503	12.6454	9.8487	0.435148	3.46383	10.6202	0.00111857	0.0125888
ENSDARG00000058021	men1	multiple endocrine neoplasia type 1 [Source:ZFIN;Acc:ZDB-GENE-991110-12]	1.50067	1.18909	1.74037	1.45547	2.28384	3.04586	2.37487	2.20676	0.713745	0.965616	10.6148	0.00112187	0.0126164
ENSDARG00000068516	hapln1b	hyaluronan and proteoglycan link protein 1b [Source:ZFIN;Acc:ZDB-GENE-050920-1]	19.5944	18.6538	20.5364	18.9211	23.0806	25.1284	25.6609	25.3369	0.329813	4.46438	10.6104	0.00112454	0.0126368
ENSDARG00000040452	fam214a	family with sequence similarity 214, member A [Source:ZFIN;Acc:ZDB-GENE-050419-204]	103.246	91.6341	103.41	101.502	116.51	126.131	116.029	117.857	0.23125	6.77311	10.5964	0.00113306	0.0127229
ENSDARG00000076153	lca5	Leber congenital amaurosis 5 [Source:ZFIN;Acc:ZDB-GENE-090313-268]	10.9763	11.5564	13.1003	13.3418	14.3605	17.5681	15.8838	17.082	0.38165	3.82664	10.5894	0.00113739	0.0127609
ENSDARG00000039641	rpl26	ribosomal protein L26 [Source:ZFIN;Acc:ZDB-GENE-040426-2117]	508.941	531.113	455.978	415.328	445.348	357.889	400.612	386.469	-0.28134	8.7768	10.5881	0.00113815	0.0127609
ENSDARG00000046157	RPS17	ribosomal protein S17 [Source:HGNC Symbol;Acc:10397]	336.836	370.549	299.154	277.371	300.359	242.255	257.997	259.213	-0.29143	8.19797	10.5772	0.00114491	0.012827
ENSDARG00000075363	si:dkeyp-53d3.6	si:dkeyp-53d3.6 [Source:ZFIN;Acc:ZDB-GENE-050208-390]	3.47297	3.5301	3.4491	3.29213	4.56767	5.38465	5.089	5.14911	0.529819	2.07705	10.5731	0.00114746	0.0128458
ENSDARG00000078696	SYNPO2L (1 of 2)	synaptopodin 2-like [Source:HGNC Symbol;Acc:23532]	10.8906	8.6952	11.8978	9.52985	7.40517	6.7988	8.60503	7.72367	-0.442117	3.16625	10.5603	0.00115545	0.0129256
ENSDARG00000060854	kctd3	potassium channel tetramerisation domain containing 3 [Source:ZFIN;Acc:ZDB-GENE-060503-169]	116.066	110.176	139.704	119.452	144.02	135.65	157.235	146.218	0.245192	7.06029	10.5543	0.0011592	0.0129578
ENSDARG00000062634	kat2b	K(lysine) acetyltransferase 2B [Source:ZFIN;Acc:ZDB-GENE-060503-207]	22.6387	17.6134	21.8654	26.6489	26.6102	31.8184	29.2386	27.6254	0.359418	4.66809	10.544	0.00116565	0.0130152
ENSDARG00000074017	USP31	Ubiquitin carboxyl-terminal hydrolase [Source:UniProtKB/TrEMBL;Acc:E7F6P1]	61.0129	52.1341	59.4891	61.9613	64.5703	73.3727	70.1048	74.0082	0.244036	6.01036	10.5433	0.00116609	0.0130152
ENSDARG00000056780	ssh1a	slingshot homolog 1a (Drosophila) [Source:ZFIN;Acc:ZDB-GENE-040724-201]	14.7494	10.1072	18.0366	17.1884	20.5891	19.4174	21.7439	18.3488	0.413141	4.12836	10.54	0.0011682	0.013029
ENSDARG00000028663	tek	TEK tyrosine kinase, endothelial [Source:ZFIN;Acc:ZDB-GENE-990415-56]	8.14648	9.32691	8.70186	9.46054	14.3605	11.2044	11.936	10.9112	0.420761	3.39294	10.5386	0.00116909	0.0130291
ENSDARG00000036282	rnaset2	ribonuclease T2 [Source:ZFIN;Acc:ZDB-GENE-030131-2513]	27.9124	25.231	25.4727	24.5004	32.562	35.1362	31.4593	30.486	0.307346	4.85916	10.5345	0.00117164	0.0130478
ENSDARG00000091792	AKAP12	A kinase (PRKA) anchor protein 12 [Source:HGNC Symbol;Acc:370]	9.3899	7.06021	10.4106	11.6437	10.9001	12.2922	14.4342	13.6492	0.399152	3.4859	10.5263	0.00117689	0.0130964
ENSDARG00000032206	cthl	cystathionase (cystathionine gamma-lyase), like [Source:ZFIN;Acc:ZDB-GENE-040905-3]	12.477	9.73566	11.5181	12.4754	18.5129	18.112	12.4295	14.63	0.42487	3.77294	10.5187	0.00118172	0.0131403
ENSDARG00000014655	itpr1a	inositol 1,4,5-triphosphate receptor, type 1a [Source:ZFIN;Acc:ZDB-GENE-070604-3]	9.26127	8.2493	9.74609	9.42589	11.9036	14.2503	12.1519	11.0747	0.400993	3.42064	10.5096	0.00118754	0.0131952
ENSDARG00000075347	chfr	checkpoint with forkhead and ring finger domains, E3 ubiquitin protein ligase [Source:ZFIN;Acc:ZDB-GENE-030131-3522]	12.6914	10.2559	12.0244	11.8517	15.2948	16.4803	15.9147	14.2622	0.382438	3.76076	10.5024	0.00119217	0.0132368
ENSDARG00000042970	gng8	guanine nucleotide binding protein (G protein), gamma 8 [Source:ZFIN;Acc:ZDB-GENE-050522-312]	14.6208	14.1576	10.3473	12.4061	11.1424	10.6605	9.43778	8.54098	-0.388986	3.51375	10.4903	0.00120003	0.0133141
ENSDARG00000056659	TTBK1 (2 of 2)	tau tubulin kinase 1 [Source:HGNC Symbol;Acc:19140]	101.831	81.7126	113.441	112.314	118.759	125.587	121.704	126.112	0.251535	6.8134	10.4889	0.00120096	0.0133144
ENSDARG00000014623	si:ch211-212d10.1	si:ch211-212d10.1 [Source:ZFIN;Acc:ZDB-GENE-050208-355]	2.44395	2.48965	3.06938	2.39113	1.52256	1.52293	1.72717	1.83897	-0.674597	1.09875	10.4771	0.00120861	0.0133893
ENSDARG00000057904	nme3	non-metastatic cells 3, protein expressed in [Source:ZFIN;Acc:ZDB-GENE-000210-34]	24.3966	24.9337	21.1693	18.6785	17.5094	16.0996	18.4438	17.1228	-0.377063	4.31113	10.474	0.00121066	0.013402
ENSDARG00000079286	bcr	breakpoint cluster region [Source:ZFIN;Acc:ZDB-GENE-040724-43]	92.3125	83.0875	102.492	103.13	113.5	113.785	112.112	113.362	0.231023	6.70152	10.4708	0.00121275	0.0134152
ENSDARG00000009978	icn	ictacalcin [Source:ZFIN;Acc:ZDB-GENE-030131-8599]	58.3546	64.5823	47.8444	54.3721	48.8949	35.3538	47.9908	47.0776	-0.342926	5.66459	10.4637	0.0012174	0.0134566
ENSDARG00000009930	cadm2a	cell adhesion molecule 2a [Source:ZFIN;Acc:ZDB-GENE-040426-1614]	32.7146	24.1162	38.0034	36.6639	40.763	40.4121	40.9279	43.1953	0.320547	5.21032	10.4586	0.00122079	0.0134741
ENSDARG00000037320	fam131c	family with sequence similarity 131, member C [Source:ZFIN;Acc:ZDB-GENE-050706-119]	7.50334	7.39464	10.284	8.52488	12.2843	10.0078	10.8257	12.7502	0.429751	3.31387	10.4586	0.0012208	0.0134741
ENSDARG00000030241	vbp1	von Hippel-Lindau binding protein 1 [Source:ZFIN;Acc:ZDB-GENE-050522-494]	69.631	73.7978	63.0015	58.1147	55.4003	55.0975	56.565	56.1498	-0.26148	5.93261	10.4401	0.00123305	0.0135993
ENSDARG00000039489	GIT1	G protein-coupled receptor kinase interacting ArfGAP 1 [Source:HGNC Symbol;Acc:4272]	44.1625	41.2465	44.3004	45.2235	50.106	57.7082	49.8413	55.6594	0.262459	5.59754	10.436	0.00123584	0.0136098
ENSDARG00000011334	ncaldb	neurocalcin delta b [Source:ZFIN;Acc:ZDB-GENE-040808-37]	68.8164	61.6839	65.3747	65.8772	81.2146	81.1505	72.3563	77.6045	0.231893	6.16282	10.4366	0.00123541	0.0136098
ENSDARG00000051955	brms1	breast cancer metastasis-suppressor 1 [Source:ZFIN;Acc:ZDB-GENE-030616-596]	37.3023	37.0104	38.0983	37.1837	29.7591	33.2869	30.719	31.3851	-0.281353	5.10289	10.432	0.00123853	0.0136117
ENSDARG00000043640	cenpn	centromere protein N [Source:ZFIN;Acc:ZDB-GENE-030616-408]	3.73023	3.56726	2.49981	2.35647	2.42225	1.74049	2.0356	1.38944	-0.660665	1.31001	10.4303	0.00123967	0.0136117
ENSDARG00000069608	PALM2	A-kinase anchor protein 2 [Source:RefSeq peptide;Acc:NP_001191129]	32.2858	23.3358	38.3831	39.5749	39.0674	43.7843	42.5008	43.4405	0.33317	5.23623	10.432	0.00123848	0.0136117
ENSDARG00000071644	si:dkey-19a16.7	si:dkey-19a16.7 [Source:ZFIN;Acc:ZDB-GENE-060503-903]	15.1782	18.6538	9.20815	16.4953	20.2431	24.4757	18.1353	20.5964	0.471819	4.1557	10.4308	0.00123932	0.0136117
ENSDARG00000079665	GPR158 (2 of 2)	G protein-coupled receptor 158 [Source:HGNC Symbol;Acc:23689]	58.9977	47.7121	61.2928	58.9118	65.7122	65.5948	67.5449	74.4578	0.249021	5.96443	10.4287	0.0012407	0.0136129
ENSDARG00000041169	hif1al	hypoxia-inducible factor 1, alpha subunit, like [Source:ZFIN;Acc:ZDB-GENE-040426-1315]	103.16	95.1642	107.713	90.4469	130.49	109.379	120.625	119.329	0.254865	6.77471	10.4185	0.00124759	0.0136784
ENSDARG00000062478	CXCR7B	chemokine receptor 7b [Source:RefSeq peptide;Acc:NP_001138286]	18.7369	22.7413	22.1502	24.8123	27.8905	27.7935	27.6656	29.8321	0.333742	4.65398	10.4167	0.00124883	0.0136819
ENSDARG00000087040	rhbdl1	rhomboid, veinlet-like 1 (Drosophila) [Source:ZFIN;Acc:ZDB-GENE-120529-2]	2.87271	3.5301	5.0629	5.30206	7.26675	5.54782	6.78533	5.27171	0.573107	2.38194	10.4125	0.00125167	0.0137029
ENSDARG00000086222	NAT16	N-acetyltransferase 16 (GCN5-related, putative) [Source:HGNC Symbol;Acc:22030]	1398.07	1142.49	1461.15	1604.24	1502	1850.8	1616.02	1784.41	0.25338	10.5906	10.4089	0.00125409	0.0137092
ENSDARG00000091135	RD3L	retinal degeneration 3-like [Source:HGNC Symbol;Acc:40912]	3.55873	3.38147	3.35417	3.18817	2.38765	2.06684	2.18981	2.37023	-0.594143	1.49835	10.4094	0.00125375	0.0137092
ENSDARG00000093817	hmgn2	high-mobility group nucleosomal binding domain 2 [Source:ZFIN;Acc:ZDB-GENE-051030-81]	472.11	430.338	352.283	353.193	325.343	315.845	324.4	356.31	-0.293599	8.51951	10.4035	0.0012578	0.0137396
ENSDARG00000021633	sh3bgr	SH3 domain binding glutamic acid-rich protein [Source:ZFIN;Acc:ZDB-GENE-040801-27]	7.11745	5.68533	5.18947	6.20306	8.78931	7.83222	7.95734	8.94964	0.457976	2.84659	10.3888	0.0012678	0.0138387
ENSDARG00000036015	C19H6orf52	chromosome 6 open reading frame 52 [Source:HGNC Symbol;Acc:20881]	4.07324	3.30715	2.97445	3.04955	5.25974	4.18806	5.21237	5.10824	0.557717	2.05018	10.3825	0.00127215	0.0138761
ENSDARG00000073769	MAGI2 (2 of 3)	membrane associated guanylate kinase, WW and PDZ domain containing 2 [Source:HGNC Symbol;Acc:18957]	4.45913	3.12136	6.48684	7.13872	7.64739	7.01636	7.30965	8.09146	0.523359	2.6774	10.3714	0.00127981	0.0139493
ENSDARG00000074558	cntnap2b	contactin associated protein-like 2b [Source:ZFIN;Acc:ZDB-GENE-070912-26]	18.351	12.2996	17.5936	17.5349	13.2186	12.1834	12.2136	12.6276	-0.40451	3.85953	10.3542	0.0012918	0.0140698
ENSDARG00000032705	foxg1b	forkhead box G1b [Source:ZFIN;Acc:ZDB-GENE-040426-2437]	2.7012	3.38147	2.27831	3.60401	1.14192	2.2844	1.69633	2.24763	-0.74479	1.27272	10.3445	0.00129862	0.0141337
ENSDARG00000006892	MYO3B	myosin IIIB [Source:HGNC Symbol;Acc:15576]	8.96113	8.99248	11.2966	12.0942	7.33596	6.85319	8.9443	8.37752	-0.406189	3.19444	10.3414	0.00130076	0.0141466
ENSDARG00000069433	tnk1	tyrosine kinase, non-receptor, 1 [Source:ZFIN;Acc:ZDB-GENE-030131-7427]	3.47297	3.38147	4.11361	2.98024	5.50197	4.73196	5.39742	4.90391	0.539921	2.1073	10.3345	0.00130567	0.0141896
ENSDARG00000078670	tgfbr3	transforming growth factor, beta receptor III [Source:ZFIN;Acc:ZDB-GENE-120215-125]	2.48682	1.4492	2.53145	2.59905	3.39115	2.61074	4.13288	3.92313	0.627793	1.53467	10.3173	0.00131791	0.0143122
ENSDARG00000077721	C1H16orf88	chromosome 16 open reading frame 88 [Source:HGNC Symbol;Acc:34404]	23.2389	22.1839	21.2958	21.832	29.3092	30.0779	27.4497	24.8874	0.311304	4.64259	10.3051	0.00132662	0.0143875
ENSDARG00000031873	hsd17b4	hydroxysteroid (17-beta) dehydrogenase 4 [Source:ZFIN;Acc:ZDB-GENE-040421-1]	40.6467	43.699	45.4712	43.1789	58.3416	49.9848	52.062	50.7964	0.266286	5.58518	10.3049	0.00132678	0.0143875
ENSDARG00000045011	TAPBP (2 of 2)	TAP binding protein (tapasin) [Source:HGNC Symbol;Acc:11566]	12.0911	12.4111	11.8345	10.916	9.51599	6.7988	9.83873	9.15397	-0.432605	3.37496	10.2953	0.00133367	0.0144516
ENSDARG00000060326	MAP1S (2 of 2)	microtubule-associated protein 1S [Source:HGNC Symbol;Acc:15715]	96.0428	80.9323	99.6442	123.091	75.7126	92.8444	79.2341	84.7151	-0.280092	6.51502	10.292	0.00133605	0.0144669
ENSDARG00000004445	GRM5 (1 of 2)	glutamate receptor, metabotropic 5 [Source:HGNC Symbol;Acc:4597]	81.8936	60.6063	98.9164	110.304	122.947	103.831	101.934	112.627	0.331989	6.62784	10.2835	0.00134225	0.0145234
ENSDARG00000056885	per1a	period homolog 1a (Drosophila) [Source:ZFIN;Acc:ZDB-GENE-011220-1]	46.6065	39.0913	42.7815	60.5059	55.9194	59.3399	72.2329	52.6762	0.329845	5.74297	10.2808	0.00134425	0.0145345
ENSDARG00000060472	anapc15	anaphase promoting complex subunit 15 [Source:ZFIN;Acc:ZDB-GENE-060825-43]	28.2126	31.2507	25.6626	24.0152	22.4231	19.091	23.7178	20.5147	-0.360654	4.61136	10.2723	0.00135044	0.0145908
ENSDARG00000053131	irak3	interleukin-1 receptor-associated kinase 3 [Source:ZFIN;Acc:ZDB-GENE-060503-710]	3.47297	3.00988	2.97445	3.08421	4.15243	4.56879	4.6572	5.06738	0.53708	1.94643	10.269	0.00135284	0.0146
ENSDARG00000036704	tmem18	transmembrane protein 18 [Source:ZFIN;Acc:ZDB-GENE-040927-26]	32.2429	35.301	26.6119	28.0697	25.7797	24.8564	24.0571	23.8657	-0.324384	4.7893	10.2684	0.00135325	0.0146
ENSDARG00000002412	elovl1a	elongation of very long chain fatty acids (FEN1/Elo2, SUR4/Elo3, yeast)-like 1a [Source:ZFIN;Acc:ZDB-GENE-041010-66]	12.8629	18.6167	15.9165	15.421	18.5821	18.2752	25.5992	23.3753	0.415984	4.21709	10.2656	0.0013553	0.0146115
ENSDARG00000036114	PTDSS1 (2 of 2)	phosphatidylserine synthase 1 [Source:HGNC Symbol;Acc:9587]	4.88789	5.23942	5.2844	5.57929	5.53657	8.43051	7.21712	9.19484	0.498951	2.67415	10.2621	0.00135794	0.0146294
ENSDARG00000063252	prcc	papillary renal cell carcinoma (translocation-associated) [Source:ZFIN;Acc:ZDB-GENE-070717-1]	85.1093	87.5837	87.6515	94.6054	104.468	112.86	99.0967	106.987	0.23095	6.6023	10.2606	0.001359	0.0146301
ENSDARG00000036174	rpl14	ribosomal protein L14 [Source:ZFIN;Acc:ZDB-GENE-030131-2085]	517.473	544.788	470.818	404.967	435.971	365.667	400.273	406.902	-0.283696	8.79545	10.2546	0.00136346	0.0146676
ENSDARG00000075668	si:dkeyp-118h9.7	si:dkeyp-118h9.7 [Source:ZFIN;Acc:ZDB-GENE-091204-477]	22.9817	7.72907	23.6691	23.7033	23.7381	22.7896	34.6052	34.7361	0.559885	4.59518	10.2515	0.00136571	0.0146705
ENSDARG00000068369	angptl2b	angiopoietin-like 2b [Source:ZFIN;Acc:ZDB-GENE-050624-1]	3.73023	2.30386	3.29089	4.15848	5.08673	6.52685	4.41046	4.86305	0.599407	2.08867	10.2521	0.00136526	0.0146705
ENSDARG00000087110	AKNA (1 of 3)	AT-hook transcription factor [Source:HGNC Symbol;Acc:24108]	3.90174	3.90169	4.20854	3.77728	6.12483	5.54782	5.30489	5.6395	0.495605	2.25928	10.2493	0.00136733	0.0146774
ENSDARG00000041376	rmi1	RMI1, RecQ mediated genome instability 1, homolog (S. cerevisiae) [Source:ZFIN;Acc:ZDB-GENE-040426-829]	6.30281	7.17169	7.02478	6.86149	4.87911	5.49343	5.089	4.90391	-0.453346	2.58028	10.2475	0.00136868	0.0146812
ENSDARG00000042845	oxt	oxytocin [Source:ZFIN;Acc:ZDB-GENE-030407-1]	130.601	149.676	168.278	134.7	190.666	188.572	167.104	172.577	0.277137	7.34532	10.2406	0.00137387	0.0147262
ENSDARG00000086139	si:ch211-155e24.3	si:ch211-155e24.3 [Source:ZFIN;Acc:ZDB-GENE-070912-116]	16.2072	16.7587	14.2078	15.0052	20.9698	21.7018	19.8008	17.8176	0.346616	4.15099	10.2386	0.0013753	0.014731
ENSDARG00000036785	HRG	histidine-rich glycoprotein [Source:HGNC Symbol;Acc:5181]	11.0192	10.9247	10.6321	10.5002	14.2221	14.4135	15.0203	12.8728	0.372004	3.63565	10.2337	0.00137899	0.0147599
ENSDARG00000096611	TAOK2 (1 of 3)	TAO kinase 2 [Source:HGNC Symbol;Acc:16835]	4.20187	3.12136	6.73999	5.68325	3.25274	3.20903	3.23845	3.39187	-0.584685	2.04479	10.2273	0.00138374	0.0148001
ENSDARG00000062471	fam19a4b	family with sequence similarity 19 (chemokine (C-C motif)-like), member A4b [Source:ZFIN;Acc:ZDB-GENE-061013-164]	10.1188	10.2187	9.58787	10.3269	7.12834	7.77783	8.17324	7.60107	-0.412778	3.15163	10.2246	0.00138576	0.014811
ENSDARG00000022260	FEZ2 (1 of 2)	fasciculation and elongation protein zeta 2 (zygin II) [Source:HGNC Symbol;Acc:3660]	63.7998	63.1703	61.1662	65.6693	74.1901	80.389	74.0526	73.7222	0.229281	6.11723	10.2198	0.00138944	0.0148363
ENSDARG00000013479	gga3	golgi associated, gamma adaptin ear containing, ARF binding protein 3 [Source:ZFIN;Acc:ZDB-GENE-041111-218]	28.4269	29.1327	27.0549	27.9658	23.3574	23.823	22.7309	22.558	-0.305922	4.68164	10.2175	0.00139112	0.0148363
ENSDARG00000061473	TBKBP1	TBK1 binding protein 1 [Source:HGNC Symbol;Acc:30140]	88.6681	81.0438	93.2523	88.9568	102.911	114.437	101.163	100.98	0.230244	6.58884	10.2184	0.00139046	0.0148363
ENSDARG00000092241	si:dkey-240n22.7	si:dkey-240n22.7 [Source:ZFIN;Acc:ZDB-GENE-110914-160]	1.71505	1.15193	1.36065	1.59408	2.35304	2.17562	2.6216	2.32936	0.695627	0.931348	10.2054	0.00140032	0.0149237
ENSDARG00000043457	gapdh	glyceraldehyde-3-phosphate dehydrogenase [Source:ZFIN;Acc:ZDB-GENE-030115-1]	46.435	58.0795	15.695	33.6837	16.3675	10.3886	30.719	23.9883	-0.924868	4.89083	10.1932	0.00140962	0.0150052
ENSDARG00000036044	rps20	ribosomal protein S20 [Source:ZFIN;Acc:ZDB-GENE-040426-2284]	537.625	503.69	439.618	375.441	414.724	317.531	400.057	367.385	-0.318329	8.71594	10.1927	0.00140999	0.0150052
ENSDARG00000056165	C19H6orf136	chromosome 6 open reading frame 136 [Source:HGNC Symbol;Acc:21301]	82.2366	96.0932	87.9996	91.9024	100.523	117.483	100.084	117.449	0.257463	6.63103	10.1853	0.00141567	0.0150549
ENSDARG00000029955	glb1l	galactosidase, beta 1-like [Source:ZFIN;Acc:ZDB-GENE-050309-196]	16.6789	16.833	17.8784	12.822	12.9417	11.9659	12.1519	12.3007	-0.398653	3.83123	10.1743	0.00142411	0.0151339
ENSDARG00000054968	cd40	CD40 antigen [Source:ZFIN;Acc:ZDB-GENE-090313-95]	35.2014	29.6529	38.4148	37.6342	43.9466	45.9599	43.7962	40.7434	0.288896	5.29778	10.172	0.00142586	0.0151416
ENSDARG00000075165	CABZ01077452.1	Uncharacterized protein [Source:UniProtKB/TrEMBL;Acc:F1Q6H4]	21.6525	18.691	25.7892	27.5153	31.2124	35.6257	26.4011	29.5052	0.371351	4.75206	10.1618	0.00143378	0.0152149
ENSDARG00000055523	slc22a6l	solute carrier family 22 (organic anion transporter), member 6, like [Source:ZFIN;Acc:ZDB-GENE-040426-2249]	9.26127	8.36077	8.16393	11.3665	13.9106	11.8027	12.8613	11.6059	0.417114	3.44666	10.1592	0.0014358	0.0152254
ENSDARG00000021351	nefma	neurofilament, medium polypeptide a [Source:ZFIN;Acc:ZDB-GENE-050522-205]	676.33	715.013	784.781	716.055	825.468	837.993	946.615	837.098	0.230743	9.62911	10.1541	0.0014398	0.015257
ENSDARG00000023814	dyrk1ab	dual-specificity tyrosine-(Y)-phosphorylation regulated kinase 1A, b [Source:ZFIN;Acc:ZDB-GENE-030131-5677]	101.359	93.9379	101.606	110.616	75.7126	97.4676	82.195	91.7441	-0.254401	6.55933	10.1435	0.00144808	0.0153338
ENSDARG00000012600	HELZ2 (1 of 2)	helicase with zinc finger 2, transcriptional coactivator [Source:HGNC Symbol;Acc:30021]	3.47297	2.63829	3.79718	2.70301	4.63688	3.64416	5.675	4.98565	0.572336	1.98299	10.1394	0.00145135	0.0153574
ENSDARG00000059396	zgc:113184	zgc:113184 [Source:ZFIN;Acc:ZDB-GENE-050522-9]	6.30281	7.09737	5.22112	5.54464	4.42926	3.9705	4.47215	4.25006	-0.50337	2.37344	10.1327	0.00145658	0.0154019
ENSDARG00000073824	RASGRF1	Ras protein-specific guanine nucleotide-releasing factor 1 [Source:HGNC Symbol;Acc:9875]	190.756	174.684	224.983	211.978	238.592	240.895	242.545	240.333	0.245862	7.78321	10.1269	0.00146118	0.0154285
ENSDARG00000086103	slc37a1	solute carrier family 37 (glycerol-3-phosphate transporter), member 1 [Source:ZFIN;Acc:ZDB-GENE-041114-151]	6.1313	5.09078	6.13877	5.54464	6.95532	8.97442	7.74144	8.29579	0.45391	2.76938	10.1278	0.00146051	0.0154285
ENSDARG00000094860	GPR3	G protein-coupled receptor 3 [Source:HGNC Symbol;Acc:4484]	34.3867	36.6388	32.3393	35.9015	41.1091	40.684	43.3953	48.5079	0.295708	5.28898	10.093	0.00148836	0.0157036
ENSDARG00000059699	DNAJC16	Uncharacterized protein [Source:UniProtKB/TrEMBL;Acc:F1QJZ7]	22.3814	16.4243	24.1121	26.7529	27.7521	30.8937	29.2694	27.7071	0.355361	4.67721	10.0918	0.00148934	0.0157036
ENSDARG00000075766	sccpdha	saccharopine dehydrogenase a [Source:ZFIN;Acc:ZDB-GENE-040718-51]	3.00134	3.19567	3.48074	3.32678	2.04161	2.2844	2.28234	2.20676	-0.586575	1.45445	10.0792	0.00149952	0.0157997
ENSDARG00000070017	cyp2aa1	cytochrome P450, family 2, subfamily AA, polypeptide 1 [Source:ZFIN;Acc:ZDB-GENE-070424-33]	3.12997	4.01317	3.16431	3.70798	1.9032	2.66513	2.59076	2.1659	-0.616598	1.54916	10.0743	0.00150353	0.0158307
ENSDARG00000077508	CNNM4 (3 of 3)	cyclin M4 [Source:HGNC Symbol;Acc:105]	7.54622	6.46566	8.19557	9.07935	9.20455	10.5517	11.165	11.1155	0.406658	3.19254	10.0662	0.00151013	0.0158889
ENSDARG00000028541	si:ch211-121a2.4	si:ch211-121a2.4 [Source:ZFIN;Acc:ZDB-GENE-070705-23]	1.97231	1.26341	2.53145	2.28716	3.07972	3.48099	2.93003	3.31014	0.651436	1.37249	10.0632	0.00151257	0.0159034
ENSDARG00000016904	bckdk	branched chain alpha-ketoacid dehydrogenase kinase [Source:ZFIN;Acc:ZDB-GENE-021204-1]	182.867	185.386	163.279	170.983	149.384	152.728	147.951	151.98	-0.243069	7.35108	10.0449	0.00152771	0.0160384
ENSDARG00000069054	glula	glutamate-ammonia ligase (glutamine synthase) a [Source:ZFIN;Acc:ZDB-GENE-030131-688]	2730.87	2994.38	2740.04	2697.29	2545.23	2787.45	2368.48	2196.38	-0.200464	11.3634	10.0438	0.00152865	0.0160384
ENSDARG00000051940	ugt2a4	UDP glucuronosyltransferase 2 family, polypeptide A4 [Source:ZFIN;Acc:ZDB-GENE-080721-23]	4.03037	5.20226	4.11361	2.91094	7.43977	5.43904	6.50775	4.78132	0.564287	2.33871	10.0459	0.00152683	0.0160384
ENSDARG00000040157	glt8d1	glycosyltransferase 8 domain containing 1 [Source:ZFIN;Acc:ZDB-GENE-041114-23]	6.73157	9.06679	9.30308	7.72784	5.53657	6.52685	5.48995	6.66115	-0.471101	2.83775	10.0402	0.00153157	0.0160577
ENSDARG00000020057	bmpr2b	bone morphogenetic protein receptor, type II b (serine/threonine kinase) [Source:ZFIN;Acc:ZDB-GENE-070618-2]	39.3604	28.6496	46.4838	53.7483	51.8708	55.3694	53.8508	50.5921	0.333956	5.5655	10.0339	0.00153682	0.0161014
ENSDARG00000077533	eif3f	eukaryotic translation initiation factor 3, subunit F [Source:ZFIN;Acc:ZDB-GENE-100215-2]	210.565	232.913	195.396	177.948	180.665	148.268	176.141	168.899	-0.293935	7.54527	10.0244	0.0015448	0.0161737
ENSDARG00000023324	rab11bb	RAB11B, member RAS oncogene family, b [Source:ZFIN;Acc:ZDB-GENE-040718-293]	10.1617	11.8537	11.0118	12.3368	9.06614	8.59368	9.25272	7.88713	-0.402659	3.32995	10.0203	0.00154826	0.0161984
ENSDARG00000005254	kdelr2a	KDEL (Lys-Asp-Glu-Leu) endoplasmic reticulum protein retention receptor 2a [Source:ZFIN;Acc:ZDB-GENE-030826-32]	114.48	120.767	96.385	105.348	128.137	133.202	125.991	141.355	0.256687	6.91498	10.0105	0.00155646	0.0162728
ENSDARG00000068477	csdc2b	cold shock domain containing C2, RNA binding b [Source:ZFIN;Acc:ZDB-GENE-110419-1]	34.0866	24.3391	40.3766	26.1638	36.2992	41.1191	39.4474	48.181	0.380258	5.17669	10.0058	0.00156044	0.016303
ENSDARG00000079652	FP236812.4	Uncharacterized protein [Source:UniProtKB/TrEMBL;Acc:E7F2J7]	30.2706	30.4704	26.96	27.2727	26.6102	23.7142	23.9646	19.4113	-0.315549	4.70778	9.99156	0.00157259	0.0164184
ENSDARG00000035631	sdf2l1	stromal cell-derived factor 2-like 1 [Source:ZFIN;Acc:ZDB-GENE-040808-46]	47.807	54.6237	43.889	43.6294	40.244	41.3911	37.8745	39.4765	-0.275933	5.44902	9.98909	0.0015747	0.0164288
ENSDARG00000026655	tspo	translocator protein [Source:ZFIN;Acc:ZDB-GENE-041010-125]	27.2264	29.6529	24.6184	24.9162	24.1533	22.6808	21.6822	17.7358	-0.325186	4.59256	9.97484	0.00158694	0.0165449
ENSDARG00000068274	ANKRD65	ankyrin repeat domain 65 [Source:HGNC Symbol;Acc:42950]	91.9266	97.5795	95.3408	89.7538	87.8931	78.7029	78.9566	79.6886	-0.225624	6.45288	9.97153	0.00158979	0.016563
ENSDARG00000091723	BX088653.4	Uncharacterized protein [Source:UniProtKB/TrEMBL;Acc:E7F0H3]	8.23224	5.87112	7.34121	5.85652	5.12133	6.41807	4.59552	3.63707	-0.506788	2.554	9.96466	0.00159574	0.0166133
ENSDARG00000051800	FNBP4	Uncharacterized protein [Source:UniProtKB/TrEMBL;Acc:F1QGN0]	43.4336	40.5033	52.7491	46.7482	54.6045	58.8504	54.6219	54.3517	0.258373	5.66221	9.95775	0.00160174	0.0166601
ENSDARG00000024026	sdf2	stromal cell-derived factor 2 [Source:ZFIN;Acc:ZDB-GENE-030131-8823]	25.1683	27.3119	20.9794	21.7281	17.8208	19.5262	19.1531	18.9209	-0.350533	4.41707	9.9569	0.00160247	0.0166601
ENSDARG00000007358	cxcr3.1	chemokine (C-X-C motif) receptor 3.1 [Source:ZFIN;Acc:ZDB-GENE-060130-38]	3.55873	3.34431	3.48074	2.94559	4.39466	5.05831	5.52079	4.57699	0.533189	2.0344	9.94657	0.00161149	0.0167422
ENSDARG00000074791	CR848784.2	Aldehyde dehydrogenase [Source:UniProtKB/TrEMBL;Acc:E7F432]	4.24475	4.57056	5.09454	4.33175	6.54008	5.92855	6.44606	6.70202	0.46895	2.45373	9.93507	0.0016216	0.0168354
ENSDARG00000018308	ets2	v-ets erythroblastosis virus E26 oncogene homolog 2 (avian) [Source:ZFIN;Acc:ZDB-GENE-050522-552]	54.7958	56.6303	63.5394	55.0305	52.7013	51.0726	46.1711	46.342	-0.253491	5.73693	9.9231	0.00163217	0.0169334
ENSDARG00000003113	ada	adenosine deaminase [Source:ZFIN;Acc:ZDB-GENE-040718-393]	31.4712	32.0682	29.4598	29.4905	25.8835	24.4213	25.63	24.5604	-0.304474	4.80353	9.91513	0.00163926	0.016995
ENSDARG00000094681	hbl2	hexose-binding lectin 2 [Source:ZFIN;Acc:ZDB-GENE-070912-286]	4.502	10.2559	5.82234	3.74263	1.41875	3.64416	2.37487	5.27171	-0.9656	2.22064	9.9066	0.00164687	0.0170621
ENSDARG00000037640	aurkb	aurora kinase B [Source:ZFIN;Acc:ZDB-GENE-020419-40]	5.91692	6.20555	5.88562	4.50502	3.80639	3.69855	3.60856	4.65872	-0.531632	2.26317	9.90485	0.00164844	0.0170664
ENSDARG00000036494	gstcd	glutathione S-transferase, C-terminal domain containing [Source:ZFIN;Acc:ZDB-GENE-050320-41]	4.97364	6.87441	5.82234	5.68325	4.67148	4.40562	3.8553	3.8414	-0.506716	2.33206	9.90302	0.00165008	0.0170715
ENSDARG00000078940	pcdh2g12	protocadherin 2 gamma 12 [Source:ZFIN;Acc:ZDB-GENE-030131-3588]	2.22956	1.635	1.99352	2.25251	2.9067	3.26342	3.42351	2.94235	0.610502	1.36051	9.8918	0.00166017	0.0171639
ENSDARG00000071198	fopnl	fgfr1op N-terminal like [Source:ZFIN;Acc:ZDB-GENE-101124-1]	10.4189	9.28975	9.14487	7.76249	6.85151	6.2549	6.44606	7.60107	-0.44512	2.99808	9.88287	0.00166824	0.0172354
ENSDARG00000033201	CRIP2 (2 of 2)	cysteine-rich protein 2 [Source:HGNC Symbol;Acc:2361]	103.975	104.714	93.9168	90.5855	88.4122	80.9873	86.8522	83.1622	-0.229986	6.51922	9.87797	0.00167269	0.0172694
ENSDARG00000070981	ash1l	ash1 (absent, small, or homeotic)-like (Drosophila) [Source:ZFIN;Acc:ZDB-GENE-030131-6101]	192.686	153.281	207.864	233.395	229.975	248.238	245.475	236.123	0.274964	7.76767	9.87315	0.00167708	0.0173027
ENSDARG00000004794	ccdc146	coiled-coil domain containing 146 [Source:ZFIN;Acc:ZDB-GENE-041210-217]	2.5297	1.33772	2.49981	2.6337	3.8756	3.4266	3.51603	3.26928	0.637111	1.52394	9.85679	0.00169206	0.0174224
ENSDARG00000054818	rpl32	ribosomal protein L32 [Source:ZFIN;Acc:ZDB-GENE-060331-105]	607.642	571.171	477.875	429.328	474.208	383.289	444.316	413.686	-0.29092	8.8956	9.85664	0.0016922	0.0174224
ENSDARG00000069241	ttc32	tetratricopeptide repeat domain 32 [Source:ZFIN;Acc:ZDB-GENE-041014-158]	29.0272	27.0146	23.0678	21.2082	20.0009	21.7018	19.5232	19.0027	-0.335773	4.49739	9.85745	0.00169146	0.0174224
ENSDARG00000095698	si:dkey-228a15.1	si:dkey-228a15.1 [Source:ZFIN;Acc:ZDB-GENE-060503-344]	5.65966	6.6143	6.36027	4.67829	8.02803	8.43051	7.49471	8.62272	0.45803	2.79973	9.84544	0.00170253	0.0175166
ENSDARG00000035961	CABZ01045232.1	Uncharacterized protein [Source:UniProtKB/TrEMBL;Acc:E7FFQ6]	24.2679	25.5282	25.5677	24.8816	31.6969	32.3623	30.2256	30.9355	0.297237	4.81447	9.84067	0.00170696	0.0175379
ENSDARG00000035810	rgcc	regulator of cell cycle [Source:ZFIN;Acc:ZDB-GENE-040704-31]	15.6069	18.0593	13.1635	14.0002	12.9417	12.401	11.3192	10.8295	-0.373723	3.76195	9.84091	0.00170673	0.0175379
ENSDARG00000079276	UBE2QL1	ubiquitin-conjugating enzyme E2Q family-like 1 [Source:HGNC Symbol;Acc:37269]	771.215	698.515	783.231	836.79	866.578	926.269	894.862	961.658	0.219873	9.71677	9.83306	0.00171403	0.0175984
ENSDARG00000022564	C18H11orf58	chromosome 11 open reading frame 58 [Source:HGNC Symbol;Acc:16990]	27.1407	29.1698	24.8715	24.6736	21.5234	21.321	20.4177	22.5171	-0.322343	4.5847	9.81124	0.00173448	0.0177961
ENSDARG00000007480	rpe65a	retinal pigment epithelium-specific protein 65a [Source:ZFIN;Acc:ZDB-GENE-040426-1717]	16.4216	18.8025	21.7072	10.5348	16.4021	39.1611	17.7035	38.1688	0.697814	4.47791	9.7935	0.0017513	0.0179562
ENSDARG00000089661	CABZ01045230.1	Uncharacterized protein [Source:UniProtKB/TrEMBL;Acc:E7F0X5]	3.94461	4.5334	5.53755	5.33671	7.47437	5.71099	7.77229	6.21163	0.479393	2.54409	9.78103	0.00176321	0.0180659
ENSDARG00000094732	mical3b	microtubule associated monoxygenase, calponin and LIM domain containing 3b [Source:ZFIN;Acc:ZDB-GENE-050211-1]	155.598	154.136	183.562	175.003	145.473	143.156	150.912	133.386	-0.240728	7.27805	9.7775	0.0017666	0.0180882
ENSDARG00000071024	zgc:171679	zgc:171679 [Source:ZFIN;Acc:ZDB-GENE-071004-95]	8.61812	4.49624	3.16431	5.99514	11.2462	6.36368	6.87786	11.4425	0.700625	2.86031	9.76248	0.00178109	0.018224
ENSDARG00000068716	cuedc1a	CUE domain containing 1a [Source:ZFIN;Acc:ZDB-GENE-061027-344]	51.1942	46.2258	47.5913	48.169	40.8322	40.5208	42.3775	40.3756	-0.255448	5.48242	9.74791	0.00179526	0.0183564
ENSDARG00000086768	dut	dUTP pyrophosphatase [Source:ZFIN;Acc:ZDB-GENE-041010-93]	18.5225	17.4647	16.3279	14.1388	13.7722	11.6939	13.7866	12.505	-0.371115	3.88958	9.74165	0.0018014	0.0184064
ENSDARG00000073777	CABZ01117977.1	Uncharacterized protein [Source:UniProtKB/TrEMBL;Acc:E7F4P1]	3.4301	1.48636	2.7846	3.11886	4.49847	4.5144	3.88614	4.0866	0.634086	1.7871	9.74014	0.00180287	0.0184088
ENSDARG00000089004	IL17RD (2 of 2)	interleukin 17 receptor D [Source:HGNC Symbol;Acc:17616]	18.1366	14.6035	14.6508	18.5745	24.6378	25.1828	18.8756	18.7575	0.371687	4.25548	9.72538	0.0018174	0.0185445
ENSDARG00000053624	csf1rb	colony stimulating factor 1 receptor, b [Source:ZFIN;Acc:ZDB-GENE-091118-1]	10.5476	8.32361	10.9485	11.6437	14.7757	15.0118	14.6193	11.3607	0.407402	3.59927	9.71806	0.00182466	0.0185944
ENSDARG00000078650	KCNA4	Uncharacterized protein [Source:UniProtKB/TrEMBL;Acc:F1Q929]	11.1478	7.32032	13.1319	13.5151	15.1218	17.4049	14.7735	14.4665	0.446743	3.73356	9.71793	0.00182479	0.0185944
ENSDARG00000090081	DCHS1	dachsous 1 (Drosophila) [Source:HGNC Symbol;Acc:13681]	6.25993	4.45908	8.54365	7.13872	3.59877	3.69855	6.53859	5.23084	-0.491271	2.51741	9.71453	0.00182817	0.0186135
ENSDARG00000016725	GADD45G (2 of 3)	growth arrest and DNA-damage-inducible, gamma [Source:HGNC Symbol;Acc:4097]	7.37471	7.39464	6.77163	5.57929	5.57118	4.46001	4.96563	4.78132	-0.463258	2.55749	9.71227	0.00183042	0.0186135
ENSDARG00000043970	lrpprc	leucine-rich PPR-motif containing [Source:ZFIN;Acc:ZDB-GENE-030131-7887]	118.467	125.189	133.218	129.433	143.605	149.41	149.832	159.582	0.228455	7.11361	9.7123	0.00183039	0.0186135
ENSDARG00000036900	CFI	complement factor I [Source:HGNC Symbol;Acc:5394]	21.1809	24.9708	23.321	22.8716	25.2952	31.0569	28.5909	34.1639	0.33984	4.72162	9.71028	0.0018324	0.0186209
ENSDARG00000045913	mrps10	mitochondrial ribosomal protein S10 [Source:ZFIN;Acc:ZDB-GENE-040914-39]	25.9401	27.7578	27.1815	19.8567	20.4507	18.384	20.2943	19.9017	-0.367119	4.49408	9.70326	0.00183941	0.0186793
ENSDARG00000031712	grm3	glutamate receptor, metabotropic 3 [Source:ZFIN;Acc:ZDB-GENE-061009-13]	51.7945	33.666	59.8372	53.6444	66.5081	59.7751	60.2969	62.7292	0.319214	5.80495	9.70024	0.00184244	0.018689
ENSDARG00000086249	RHOBTB2 (1 of 3)	Rho-related BTB domain containing 2 [Source:HGNC Symbol;Acc:18756]	2.87271	1.635	3.54403	3.81194	4.01402	5.16709	4.99647	3.92313	0.609852	1.89745	9.6998	0.00184288	0.018689
ENSDARG00000044440	WDR48 (3 of 3)	WD repeat domain 48 [Source:HGNC Symbol;Acc:30914]	6.73157	7.02305	8.16393	7.62388	8.99693	10.0622	9.90041	10.666	0.398843	3.10843	9.69332	0.00184939	0.0187423
ENSDARG00000026829	cotl1	coactosin-like 1 (Dictyostelium) [Source:ZFIN;Acc:ZDB-GENE-030131-8325]	193.543	204.969	190.302	180.443	168.45	158.222	169.51	161.911	-0.24616	7.48121	9.68352	0.00185929	0.0188297
ENSDARG00000040548	eed	embryonic ectoderm development [Source:ZFIN;Acc:ZDB-GENE-050417-287]	22.8102	20.9948	20.663	17.8122	17.4056	15.61	17.0867	15.0387	-0.351669	4.20704	9.68151	0.00186132	0.0188375
ENSDARG00000063631	ch1073-291c23.1	ch1073-291c23.1 [Source:ZFIN;Acc:ZDB-GENE-050208-114]	26.3689	27.9436	29.08	31.7084	38.2716	36.2784	35.222	33.1423	0.290004	5.00955	9.67325	0.00186971	0.0188838
ENSDARG00000045959	csf3r	colony stimulating factor 3 receptor (granulocyte) [Source:ZFIN;Acc:ZDB-GENE-080104-4]	3.04421	2.2667	3.25924	3.29213	4.15243	4.62318	4.28709	4.33179	0.530603	1.86302	9.67444	0.00186849	0.0188838
ENSDARG00000015876	npas3b	neuronal PAS domain protein 3b [Source:ZFIN;Acc:ZDB-GENE-060503-934]	67.7016	58.0795	62.7167	76.1002	74.3631	81.1505	80.2211	81.7319	0.242494	6.18263	9.67377	0.00186918	0.0188838
ENSDARG00000012340	ptpn11b	protein tyrosine phosphatase, non-receptor type 11, b [Source:ZFIN;Acc:ZDB-GENE-040426-1158]	62.9852	48.4925	69.2668	65.496	79.7613	79.9539	73.59	68.0418	0.273226	6.09376	9.66045	0.00188278	0.0190029
ENSDARG00000009123	sele	selectin E [Source:ZFIN;Acc:ZDB-GENE-041014-221]	3.68736	2.82408	3.82882	3.56936	1.79939	2.50196	2.49824	2.65629	-0.587186	1.54914	9.6548	0.00188858	0.0190485
ENSDARG00000011931	dph5	DPH5 homolog (S. cerevisiae) [Source:ZFIN;Acc:ZDB-GENE-041114-85]	7.20321	7.46896	6.04384	7.13872	5.50197	5.38465	4.93479	5.02651	-0.437866	2.60808	9.65113	0.00189235	0.0190736
ENSDARG00000037910	FILIP1L (2 of 2)	filamin A interacting protein 1-like [Source:HGNC Symbol;Acc:24589]	14.7923	17.8735	18.5112	16.0448	21.8695	22.0825	22.7	20.3104	0.347662	4.2673	9.64518	0.00189849	0.0191225
ENSDARG00000057508	nbeal2	neurobeachin-like 2 [Source:ZFIN;Acc:ZDB-GENE-100922-283]	2.91558	2.00659	2.18338	2.46043	3.18353	3.9705	3.51603	3.92313	0.588378	1.58152	9.64334	0.0019004	0.0191288
ENSDARG00000043416	tnfaip2a	tumor necrosis factor, alpha-induced protein 2a [Source:ZFIN;Acc:ZDB-GENE-041210-301]	119.11	117.014	126.161	102.472	99.0009	108.019	95.9199	98.0374	-0.236515	6.75868	9.63912	0.00190476	0.0191598
ENSDARG00000043553	ches1	checkpoint suppressor 1 [Source:ZFIN;Acc:ZDB-GENE-040217-1]	14.192	8.91816	17.4987	16.5646	18.4091	19.6893	18.7522	19.2887	0.413832	4.05394	9.63655	0.00190743	0.0191736
ENSDARG00000063014	dbpa	D site of albumin promoter (albumin D-box) binding protein a [Source:ZFIN;Acc:ZDB-GENE-060503-802]	110.706	91.4483	101.321	128.393	120.074	126.295	142.276	133.346	0.253287	6.89567	9.63214	0.00191202	0.0191938
ENSDARG00000060025	nsmfa	NMDA receptor synaptonuclear signaling and neuronal migration factor a [Source:ZFIN;Acc:ZDB-GENE-091204-32]	11.5766	6.53998	12.7205	13.6883	15.9869	13.2713	16.6549	14.8752	0.453745	3.71631	9.63307	0.00191104	0.0191938
ENSDARG00000069261	metap2a	methionyl aminopeptidase 2a [Source:ZFIN;Acc:ZDB-GENE-061013-5]	15.7785	14.715	19.6504	15.0745	19.6894	20.2876	23.7178	20.6782	0.351003	4.22386	9.62213	0.00192247	0.0192857
ENSDARG00000089841	si:ch211-59d8.1	si:ch211-59d8.1 [Source:ZFIN;Acc:ZDB-GENE-120703-4]	9.34702	6.35419	10.9802	14.8666	4.8445	9.13759	5.48995	8.00973	-0.592802	3.10586	9.61428	0.0019307	0.0193552
ENSDARG00000005690	si:ch211-196h16.11	si:ch211-196h16.11 [Source:ZFIN;Acc:ZDB-GENE-121214-154]	85.1951	76.6962	82.7468	73.4318	93.6719	97.9027	91.5094	93.0109	0.219903	6.43736	9.61025	0.00193494	0.0193775
ENSDARG00000027065	slc38a3a	solute carrier family 38, member 3a [Source:ZFIN;Acc:ZDB-GENE-070615-25]	401.279	338.816	443.415	408.189	417.492	465.582	499.832	525.087	0.23955	8.77114	9.60969	0.00193553	0.0193775
ENSDARG00000055669	NCAM2 (2 of 2)	neural cell adhesion molecule 2 [Source:HGNC Symbol;Acc:7657]	25.6829	17.8363	27.751	27.342	31.9737	29.6972	31.7677	32.0798	0.337182	4.80551	9.59753	0.00194839	0.0194931
ENSDARG00000035692	rps3a	ribosomal protein S3A [Source:ZFIN;Acc:ZDB-GENE-030131-9184]	766.927	820.21	693.016	583.088	662.07	535.093	605.498	577.477	-0.280008	9.3596	9.58252	0.00196438	0.0196399
ENSDARG00000078536	si:ch211-158d24.2	si:ch211-158d24.2 [Source:ZFIN;Acc:ZDB-GENE-081105-115]	198.345	212.698	213.465	203.176	168.416	187.266	170.466	184.101	-0.243923	7.5879	9.5678	0.0019802	0.0197847
ENSDARG00000035699	srp19	signal recognition particle 19 [Source:ZFIN;Acc:ZDB-GENE-040426-2657]	71.8606	71.5311	57.0209	60.1593	56.8537	53.5745	58.2613	51.6546	-0.254553	5.91225	9.55014	0.00199934	0.0199625
ENSDARG00000093549	sepp1a	selenoprotein P, plasma, 1a [Source:ZFIN;Acc:ZDB-GENE-030311-1]	1975.14	1898.23	1732.49	1767.91	1833.02	1678.05	1598.87	1403.75	-0.203346	10.7628	9.53436	0.00201661	0.0201214
ENSDARG00000089883	AL840631.2	Uncharacterized protein [Source:UniProtKB/TrEMBL;Acc:E7EY17]	11.1049	9.54986	10.6954	11.921	15.4332	12.9449	14.681	13.5266	0.371356	3.64089	9.52764	0.00202401	0.0201817
ENSDARG00000043467	ndufb11	NADH dehydrogenase (ubiquinone) 1 beta subcomplex, 11 [Source:ZFIN;Acc:ZDB-GENE-050309-25]	129.658	139.421	111.795	101.64	104.71	89.4178	106.067	100.326	-0.28062	6.79003	9.52447	0.00202751	0.020203
ENSDARG00000056167	hspe1	heat shock 10 protein 1 (chaperonin 10) [Source:ZFIN;Acc:ZDB-GENE-000906-2]	106.59	111.626	93.5687	82.7884	89.1042	82.8366	82.5343	82.7536	-0.240204	6.518	9.52108	0.00203125	0.0202268
ENSDARG00000014836	smchd1	structural maintenance of chromosomes flexible hinge domain containing 1 [Source:ZFIN;Acc:ZDB-GENE-050211-6]	4.84501	4.68203	4.96797	4.78225	7.12834	6.20051	7.03207	6.17076	0.444685	2.517	9.51984	0.00203262	0.0202269
ENSDARG00000088172	CABZ01056518.1	Uncharacterized protein [Source:UniProtKB/TrEMBL;Acc:F1QVC1]	11.7052	8.50941	8.89172	11.3319	6.19404	3.91611	11.4734	5.10824	-0.639869	3.07617	9.51301	0.0020402	0.0202751
ENSDARG00000039424	snrpb2	small nuclear ribonucleoprotein polypeptide B2 [Source:ZFIN;Acc:ZDB-GENE-060616-2]	23.8392	24.302	19.7453	21.1389	18.6513	17.1874	17.5185	17.9402	-0.33499	4.3277	9.51337	0.0020398	0.0202751
ENSDARG00000090052	BX470211.1	Uncharacterized protein [Source:UniProtKB/TrEMBL;Acc:E7F793]	0.943277	1.37488	1.64544	2.00993	2.38765	2.61074	2.34402	2.45196	0.690383	0.97295	9.50846	0.00204527	0.0202984
ENSDARG00000060460	pdk3b	pyruvate dehydrogenase kinase, isozyme 3b [Source:ZFIN;Acc:ZDB-GENE-070112-1892]	5.78829	3.26999	4.08196	4.99017	5.91721	6.03733	7.34049	6.90635	0.516658	2.4658	9.50962	0.00204398	0.0202984
ENSDARG00000075532	slc4a11	solute carrier family 4, sodium borate transporter, member 11 [Source:ZFIN;Acc:ZDB-GENE-090313-183]	136.175	143.805	142.837	138.235	150.526	170.895	169.232	186.717	0.247113	7.27336	9.49535	0.00205994	0.0204303
ENSDARG00000069336	rnasekb	ribonuclease, RNase K b [Source:ZFIN;Acc:ZDB-GENE-060825-160]	6.21705	6.53998	4.46168	4.29709	8.33946	6.20051	8.41998	7.19241	0.496231	2.69263	9.48943	0.00206659	0.0204827
ENSDARG00000079009	abca1b	ATP-binding cassette, sub-family A (ABC1), member 1B [Source:ZFIN;Acc:ZDB-GENE-030131-9826]	24.0107	20.6232	26.0107	25.644	28.9978	31.6552	29.0844	30.6903	0.302359	4.75611	9.48773	0.0020685	0.0204879
ENSDARG00000078690	CABZ01084950.1	Uncharacterized protein [Source:UniProtKB/TrEMBL;Acc:E7F8P2]	8.661	9.62418	7.8475	7.93576	8.09724	6.20051	5.98343	5.47604	-0.422825	2.90769	9.4848	0.00207181	0.0205071
ENSDARG00000063068	syne1b	spectrin repeat containing, nuclear envelope 1b [Source:ZFIN;Acc:ZDB-GENE-071218-4]	251.769	171.749	294.218	285.861	294.234	324.493	331.741	295.052	0.308398	8.13131	9.47124	0.00208718	0.0206455
ENSDARG00000034896	ldb2b	LIM-domain binding factor 2b [Source:ZFIN;Acc:ZDB-GENE-990415-137]	107.491	95.127	98.3152	105.799	124.054	127.002	112.266	118.389	0.221081	6.79309	9.46593	0.00209323	0.0206915
ENSDARG00000042732	tmem189	transmembrane protein 189 [Source:ZFIN;Acc:ZDB-GENE-041010-150]	101.702	89.1444	96.5748	95.7143	118.344	117.32	108.257	108.131	0.215938	6.7041	9.45536	0.00210533	0.0207973
ENSDARG00000058225	arpc4l	actin related protein 2/3 complex, subunit 4, like [Source:ZFIN;Acc:ZDB-GENE-040808-18]	85.7953	83.0503	68.3492	67.0208	64.8125	65.5948	62.7643	65.8759	-0.244613	6.1396	9.44539	0.00211681	0.0208968
ENSDARG00000068966	si:ch211-261n11.7	si:ch211-261n11.7 [Source:ZFIN;Acc:ZDB-GENE-081105-144]	2.10094	2.0809	1.77202	2.1832	3.66798	3.31781	3.2693	2.32936	0.607297	1.36777	9.43041	0.00213417	0.0210542
ENSDARG00000061827	zbtb4	zinc finger and BTB domain containing 4 [Source:ZFIN;Acc:ZDB-GENE-100318-5]	485.916	437.399	546.635	573.142	596.981	665.793	603.432	580.91	0.244083	9.13	9.42726	0.00213784	0.0210764
ENSDARG00000036236	hibadha	3-hydroxyisobutyrate dehydrogenase a [Source:ZFIN;Acc:ZDB-GENE-040801-264]	5.87404	7.54328	7.15135	5.57929	9.55059	9.84466	8.85177	7.8054	0.433637	2.95523	9.42485	0.00214064	0.0210814
ENSDARG00000038027	nol12	nucleolar protein 12 [Source:ZFIN;Acc:ZDB-GENE-040426-1035]	10.9763	12.4483	12.2775	10.5002	8.89312	9.19198	9.31441	8.54098	-0.384859	3.3641	9.42439	0.00214118	0.0210814
ENSDARG00000067981	C5HXorf56	chromosome X open reading frame 56 [Source:HGNC Symbol;Acc:26239]	32.5431	33.5546	31.2318	28.4509	26.5063	24.4213	27.7273	23.9883	-0.310554	4.83897	9.41646	0.00215047	0.0211448
ENSDARG00000091600	CR352229.2	Uncharacterized protein [Source:UniProtKB/TrEMBL;Acc:F1QK00]	25.0826	22.1839	20.4731	23.7726	18.7205	19.5805	17.5802	18.4714	-0.320928	4.3743	9.41734	0.00214943	0.0211448
ENSDARG00000027063	arpc1b	actin related protein 2/3 complex, subunit 1B [Source:ZFIN;Acc:ZDB-GENE-030131-7414]	73.7042	66.5146	73.2539	67.8179	96.7862	81.9119	84.2923	74.4169	0.239821	6.27207	9.41404	0.0021533	0.0211587
ENSDARG00000095553	lenepl	lens epithelial protein-like [Source:ZFIN;Acc:ZDB-GENE-060130-3]	2.14381	2.41533	2.68967	2.1832	4.39466	3.15464	3.30014	3.51447	0.585446	1.57284	9.40034	0.00216945	0.0213033
ENSDARG00000044635	ptprda	protein tyrosine phosphatase, receptor type, D, a [Source:ZFIN;Acc:ZDB-GENE-101103-16]	63.7998	57.1877	71.4186	72.3922	80.1073	78.9749	82.3492	73.2727	0.232111	6.17685	9.38105	0.00219239	0.021486
ENSDARG00000078659	tmem176	transmembrane protein 176 [Source:ZFIN;Acc:ZDB-GENE-080902-2]	9.00401	8.76952	6.61342	6.27237	10.8655	10.443	10.8257	8.90878	0.418484	3.16085	9.3811	0.00219234	0.021486
ENSDARG00000042708	tuba8l	tubulin, alpha 8 like [Source:ZFIN;Acc:ZDB-GENE-030131-9167]	62.9852	57.5964	58.255	51.1493	48.3412	44.0562	47.5282	53.5753	-0.268319	5.72848	9.38292	0.00219016	0.021486
ENSDARG00000012745	poc1bl	POC1 centriolar protein homolog B (Chlamydomonas), like [Source:ZFIN;Acc:ZDB-GENE-050306-41]	39.5748	33.1458	39.3957	35.9015	29.067	32.5799	30.8733	31.2625	-0.280264	5.08677	9.36909	0.00220675	0.0216125
ENSDARG00000086290	znf804b	zinc finger protein 804B [Source:ZFIN;Acc:ZDB-GENE-100922-265]	17.8794	16.7587	19.3023	21.4855	24.3609	24.7476	22.3299	24.397	0.325131	4.41667	9.366	0.00221047	0.0216347
ENSDARG00000042557	rnf144ab	ring finger protein 144ab [Source:ZFIN;Acc:ZDB-GENE-040718-486]	104.575	104.417	107.144	99.3876	93.4643	91.4847	88.3327	90.5181	-0.213953	6.60734	9.34947	0.0022305	0.0218113
ENSDARG00000017615	tlx3b	T-cell leukemia, homeobox 3b [Source:ZFIN;Acc:ZDB-GENE-021021-1]	15.95	18.0593	15.6001	18.124	12.3189	15.3381	12.923	13.3223	-0.357524	3.92708	9.34869	0.00223145	0.0218113
ENSDARG00000071460	PLEKHA4	pleckstrin homology domain containing, family A (phosphoinositide binding specific) member 4 [Source:HGNC Symbol;Acc:14339]	23.3247	19.9544	28.9851	26.5103	28.8594	29.8059	32.4462	31.7528	0.300853	4.79017	9.34644	0.00223419	0.0218237
ENSDARG00000076334	mrpl43	mitochondrial ribosomal protein L43 [Source:ZFIN;Acc:ZDB-GENE-040718-125]	37.0451	37.3819	30.6938	31.5351	28.1673	27.7391	28.5601	28.1158	-0.294134	4.96384	9.34196	0.00223966	0.0218609
ENSDARG00000077085	zgc:110821	zgc:110821 [Source:ZFIN;Acc:ZDB-GENE-050227-8]	13.3774	14.3805	12.5623	11.8863	12.0767	9.46393	9.56115	9.6035	-0.375742	3.54232	9.34091	0.00224094	0.0218609
ENSDARG00000033760	pmelb	premelanosome protein b [Source:ZFIN;Acc:ZDB-GENE-050912-2]	2.31532	1.67215	4.96797	2.87628	6.40166	5.92855	4.0712	3.75967	0.763539	1.99157	9.33455	0.00224873	0.0219226
ENSDARG00000096668	MZT1	mitotic spindle organizing protein 1 [Source:HGNC Symbol;Acc:33830]	46.1348	47.675	38.2882	38.2234	37.3027	35.7889	35.9006	33.1423	-0.274819	5.28997	9.32056	0.00226597	0.0220472
ENSDARG00000078770	si:ch73-21k16.5	si:ch73-21k16.5 [Source:ZFIN;Acc:ZDB-GENE-030131-8374]	16.5502	17.2046	19.3656	17.9161	11.3154	10.4973	17.5493	16.6733	-0.385919	3.99567	9.32086	0.0022656	0.0220472
ENSDARG00000068179	trib2	tribbles homolog 2 (Drosophila) [Source:ZFIN;Acc:ZDB-GENE-091207-3]	27.355	34.4092	29.6813	36.6293	39.2059	44.0562	35.9314	43.1953	0.316842	5.17954	9.32154	0.00226475	0.0220472
ENSDARG00000071336	mif	macrophage migration inhibitory factor [Source:ZFIN;Acc:ZDB-GENE-080708-1]	116.452	133.587	110.055	102.125	101.077	84.6315	104.463	96.7297	-0.273879	6.73348	9.3139	0.00227422	0.022113
ENSDARG00000074677	frem3	Fras1 related extracellular matrix 3 [Source:ZFIN;Acc:ZDB-GENE-030131-9788]	1.88655	1.07761	1.70873	1.80201	2.52606	2.33879	3.17677	2.28849	0.669316	1.07047	9.31055	0.00227838	0.022139
ENSDARG00000003444	dhrs7	dehydrogenase/reductase (SDR family) member 7 [Source:ZFIN;Acc:ZDB-GENE-060825-21]	39.2318	47.3034	45.3763	41.3769	37.1989	35.4082	37.4735	34.9813	-0.278897	5.31756	9.29957	0.00229208	0.0222576
ENSDARG00000079397	CERKL	ceramide kinase-like [Source:HGNC Symbol;Acc:21699]	4.93077	4.01317	4.08196	5.30206	3.25274	2.93708	3.39266	3.31014	-0.519732	1.96963	9.29046	0.0023035	0.0223539
ENSDARG00000063466	rab43	RAB43, member RAS oncogene family [Source:ZFIN;Acc:ZDB-GENE-030131-5864]	27.012	28.0922	25.9157	26.2677	20.9698	24.3669	20.1401	22.7215	-0.308236	4.6114	9.28876	0.00230564	0.02236
ENSDARG00000019202	ldb3b	LIM domain binding 3b [Source:ZFIN;Acc:ZDB-GENE-030131-6032]	3.04421	4.16181	1.01258	2.25251	0.899693	0.543904	2.06644	1.18511	-1.10946	0.939318	9.28411	0.00231151	0.0224023
ENSDARG00000075619	cenpo	centromere protein O [Source:ZFIN;Acc:ZDB-GENE-070928-16]	0.557391	1.37488	0.980937	2.1832	2.11082	1.57732	2.2515	3.26928	0.837774	0.840785	9.28288	0.00231305	0.0224027
ENSDARG00000004176	ulk4	unc-51-like kinase 4 (C. elegans) [Source:ZFIN;Acc:ZDB-GENE-100922-243]	6.98883	5.42521	6.17041	5.99514	5.32895	3.69855	4.44131	4.20919	-0.483003	2.40756	9.27842	0.00231869	0.0224427
ENSDARG00000012625	PRKAG2 (1 of 2)	protein kinase, AMP-activated, gamma 2 non-catalytic subunit [Source:HGNC Symbol;Acc:9386]	64.8717	58.7855	69.3934	68.0258	75.4358	80.4978	77.106	75.316	0.219157	6.15116	9.27099	0.00232811	0.0225192
ENSDARG00000062971	sdhaf2	succinate dehydrogenase complex assembly factor 2 [Source:ZFIN;Acc:ZDB-GENE-030131-7564]	43.2621	45.9285	40.788	40.4066	36.922	37.5838	35.7155	34.1231	-0.260631	5.29972	9.25537	0.00234806	0.0226974
ENSDARG00000039142	arpc5a	actin related protein 2/3 complex, subunit 5A [Source:ZFIN;Acc:ZDB-GENE-030131-8448]	56.9396	46.8946	43.3827	50.3522	39.9325	42.0982	39.9409	43.3996	-0.275244	5.50422	9.2511	0.00235354	0.0227061
ENSDARG00000051762	DNAJA4	DnaJ (Hsp40) homolog, subfamily A, member 4 [Source:HGNC Symbol;Acc:14885]	8.14648	10.4788	8.73351	8.62884	11.9036	13.38	11.3808	11.279	0.385301	3.38645	9.25262	0.00235159	0.0227061
ENSDARG00000091371	vgf	VGF nerve growth factor inducible [Source:ZFIN;Acc:ZDB-GENE-121009-2]	124.513	128.867	142.521	143.364	153.536	163.661	151.621	173.844	0.232431	7.20533	9.25114	0.00235348	0.0227061
ENSDARG00000043471	CABZ01117079.1	Uncharacterized protein [Source:UniProtKB/TrEMBL;Acc:E7F1P2]	2.91558	4.08749	4.08196	2.84163	6.29785	4.94953	4.90394	4.57699	0.545067	2.11467	9.24941	0.00235572	0.0227123
ENSDARG00000057430	atg16l1	ATG16 autophagy related 16-like 1 (S. cerevisiae) [Source:ZFIN;Acc:ZDB-GENE-050417-401]	132.316	133.141	142.995	135.67	114.988	119.387	118.743	122.394	-0.21667	6.99481	9.24711	0.00235867	0.02272
ENSDARG00000012490	PDE1C	Uncharacterized protein [Source:UniProtKB/TrEMBL;Acc:H9GXF7]	4.54488	2.63829	4.68318	5.05948	5.84801	6.20051	6.04511	6.21163	0.512087	2.35949	9.24642	0.00235956	0.02272
ENSDARG00000039677	dsc2l	desmocollin 2 like [Source:ZFIN;Acc:ZDB-GENE-031116-55]	18.0509	14.9379	18.9226	17.0498	14.4297	14.6854	11.6276	13.7718	-0.365494	3.94823	9.24425	0.00236237	0.0227322
ENSDARG00000058319	cep76	centrosomal protein 76 [Source:ZFIN;Acc:ZDB-GENE-070820-5]	4.28762	4.12465	4.27182	4.50502	3.49496	2.77391	2.6216	3.26928	-0.518319	1.88093	9.24165	0.00236571	0.0227497
ENSDARG00000017108	KCNA1 (2 of 2)	potassium voltage-gated channel, shaker-related subfamily, member 1 (episodic ataxia with myokymia) [Source:HGNC Symbol;Acc:6218]	9.73291	6.91157	10.9802	15.7329	13.3916	18.8191	13.8791	14.9161	0.497711	3.69724	9.23241	0.00237769	0.0228501
ENSDARG00000055653	nubp2	nucleotide binding protein 2 (MinD homolog, E. coli) [Source:ZFIN;Acc:ZDB-GENE-051023-10]	15.0924	17.2046	15.2836	13.2032	13.7376	10.7693	12.3986	10.053	-0.387433	3.75709	9.21777	0.00239677	0.0230186
ENSDARG00000068144	nmba	neuromedin Ba [Source:ZFIN;Acc:ZDB-GENE-050419-3]	5.14515	6.6143	5.25276	4.05452	3.14893	3.48099	3.97867	3.92313	-0.550158	2.16043	9.21032	0.00240654	0.0230975
ENSDARG00000054578	arl6ip1	ADP-ribosylation factor-like 6 interacting protein 1 [Source:ZFIN;Acc:ZDB-GENE-040426-1087]	618.918	700.075	617.927	607.484	545.318	547.439	564.879	542.455	-0.231679	9.21403	9.20904	0.00240823	0.0230989
ENSDARG00000044325	zgc:193690	zgc:193690 [Source:ZFIN;Acc:ZDB-GENE-080721-12]	1.88655	2.71261	2.40488	3.22282	2.8721	3.31781	4.56468	4.98565	0.582141	1.69909	9.20104	0.00241878	0.0231851
ENSDARG00000058038	eml3	echinoderm microtubule associated protein like 3 [Source:ZFIN;Acc:ZDB-GENE-110304-3]	13.163	11.8166	13.5116	12.5101	14.5335	15.5013	16.7474	19.82	0.359031	3.8754	9.1977	0.00242319	0.0232124
ENSDARG00000051886	ANKRD11	ankyrin repeat domain 11 [Source:HGNC Symbol;Acc:21316]	139.777	105.903	158.469	168.869	160.768	183.731	180.582	170.779	0.272937	7.3059	9.19192	0.00243085	0.0232404
ENSDARG00000086458	hdac10	histone deacetylase 10 [Source:ZFIN;Acc:ZDB-GENE-030131-5464]	10.5047	10.6275	9.2398	9.63381	7.12834	7.17953	8.04987	8.21406	-0.405271	3.14501	9.19425	0.00242776	0.0232404
ENSDARG00000006408	hmgb3b	high-mobility group box 3b [Source:ZFIN;Acc:ZDB-GENE-050417-290]	95.9141	96.8363	82.019	79.7735	76.6815	72.7744	84.4774	67.3062	-0.249974	6.3598	9.18961	0.00243393	0.0232404
ENSDARG00000043453	rps5	ribosomal protein S5 [Source:ZFIN;Acc:ZDB-GENE-020419-12]	521.161	551.402	479.362	429.848	450.573	378.34	423.991	420.429	-0.261025	8.83855	9.19142	0.00243152	0.0232404
ENSDARG00000034430	zgc:172121	zgc:172121 [Source:ZFIN;Acc:ZDB-GENE-030131-9545]	15.1782	13.2658	13.6065	13.8269	10.6579	12.1834	10.7948	10.8295	-0.35344	3.64879	9.19022	0.00243312	0.0232404
ENSDARG00000061194	hectd2	HECT domain containing 2 [Source:ZFIN;Acc:ZDB-GENE-100405-3]	11.1907	7.98918	11.2333	10.5348	7.12834	8.70246	8.01903	7.27414	-0.418153	3.17146	9.18615	0.00243853	0.0232688
ENSDARG00000035579	si:dkey-174n20.1	si:dkey-174n20.1 [Source:ZFIN;Acc:ZDB-GENE-030131-7890]	16.5502	18.2451	16.7709	16.1488	13.4608	13.38	12.8921	14.2622	-0.34862	3.93017	9.18502	0.00244004	0.0232688
ENSDARG00000056394	TOM1L2 (1 of 2)	target of myb1-like 2 (chicken) [Source:HGNC Symbol;Acc:11984]	23.7963	18.2451	27.9092	26.3717	29.5169	31.8728	30.4723	29.6278	0.322035	4.76329	9.17943	0.0024475	0.023325
ENSDARG00000070047	rgs4	regulator of G-protein signalling 4 [Source:ZFIN;Acc:ZDB-GENE-030131-9839]	51.0227	52.6915	45.3446	45.8472	54.293	56.8924	63.3503	62.6066	0.262303	5.75463	9.16898	0.00246151	0.0234435
ENSDARG00000042641	cyp51	cytochrome P450, family 51 [Source:ZFIN;Acc:ZDB-GENE-040625-2]	79.4068	88.8472	87.8413	92.2489	100.731	91.4303	110.262	112.994	0.229675	6.57709	9.1335	0.00250971	0.0238873
ENSDARG00000091442	zgc:152938	zgc:152938 [Source:ZFIN;Acc:ZDB-GENE-061013-458]	7.80347	5.23942	6.51849	6.86149	4.70609	4.78636	4.53383	5.35344	-0.466424	2.51799	9.13025	0.00251417	0.0239144
ENSDARG00000016238	arl6ip5b	ADP-ribosylation factor-like 6 interacting protein 5b [Source:ZFIN;Acc:ZDB-GENE-040718-223]	266.476	293.184	251.246	254.741	230.979	219.356	231.626	230.034	-0.245169	7.95189	9.12245	0.00252492	0.024001
ENSDARG00000089874	pcdh2ab8	protocadherin 2 alpha b 8 [Source:ZFIN;Acc:ZDB-GENE-041118-7]	3.38722	1.96943	3.29089	3.56936	4.11783	5.05831	4.04036	5.02651	0.557988	1.91719	9.12079	0.00252721	0.024001
ENSDARG00000030129	si:ch211-87m7.2	si:ch211-87m7.2 [Source:ZFIN;Acc:ZDB-GENE-120215-153]	5.61679	5.35089	8.19557	6.86149	12.1805	7.17953	9.62283	8.05059	0.504563	2.98098	9.12013	0.00252812	0.024001
ENSDARG00000030213	sap30l	sap30-like [Source:ZFIN;Acc:ZDB-GENE-030131-5287]	103.546	111.44	97.2394	90.8974	90.4538	81.5312	90.1832	84.0204	-0.237456	6.5522	9.11892	0.0025298	0.0240016
ENSDARG00000030585	rpl13	ribosomal protein L13 [Source:ZFIN;Acc:ZDB-GENE-031007-1]	501.995	523.161	458.509	427.214	452.234	383.017	399.132	400.691	-0.243137	8.79443	9.11757	0.00253165	0.0240039
ENSDARG00000020153	rps18	ribosomal protein S18 [Source:ZFIN;Acc:ZDB-GENE-020419-20]	537.411	534.978	435.41	419.244	428.531	389.816	404.066	409.763	-0.252037	8.80021	9.11139	0.00254023	0.0240698
ENSDARG00000035327	ckma	creatine kinase, muscle a [Source:ZFIN;Acc:ZDB-GENE-980526-109]	51.3229	53.2488	13.2901	37.4263	18.1323	7.99539	34.5743	18.0219	-0.989018	4.88173	9.10222	0.00255299	0.0241754
ENSDARG00000012796	hnmt	histamine N-methyltransferase [Source:ZFIN;Acc:ZDB-GENE-040801-157]	12.3055	14.0089	14.0179	11.817	10.9001	11.9115	9.86957	8.33666	-0.380217	3.54345	9.08957	0.00257072	0.0243277
ENSDARG00000078037	chpfb	chondroitin polymerizing factor b [Source:ZFIN;Acc:ZDB-GENE-100504-1]	8.70388	7.20884	8.98665	9.59916	6.02102	7.17953	5.76753	7.27414	-0.421312	2.92426	9.08643	0.00257513	0.0243539
ENSDARG00000038489	b3gnt7	UDP-GlcNAc:betaGal beta-1,3-N-acetylglucosaminyltransferase 7 [Source:ZFIN;Acc:ZDB-GENE-021210-4]	12.0911	11.1105	10.727	13.8616	17.198	17.1874	15.6371	13.1588	0.376465	3.78986	9.08246	0.00258073	0.0243914
ENSDARG00000020850	eef1a1l1	eukaryotic translation elongation factor 1 alpha 1, like 1 [Source:ZFIN;Acc:ZDB-GENE-990415-52]	4271.33	4385.06	3906.72	3621.1	3761.65	3318.14	3490.03	3666.08	-0.203507	11.895	9.07883	0.00258586	0.0244244
ENSDARG00000042159	RFESD (1 of 2)	Rieske (Fe-S) domain containing [Source:HGNC Symbol;Acc:29587]	3.30147	2.34102	3.03774	3.0149	3.97941	4.40562	4.41046	4.16833	0.51727	1.83369	9.06555	0.00260471	0.0245868
ENSDARG00000026941	fbxl4	F-box and leucine-rich repeat protein 4 [Source:ZFIN;Acc:ZDB-GENE-041114-187]	16.8932	21.0691	20.125	14.3121	15.6062	13.8152	13.9099	12.8728	-0.386998	4.01146	9.05924	0.00261371	0.0246404
ENSDARG00000028748	tm9sf3	transmembrane 9 superfamily member 3 [Source:ZFIN;Acc:ZDB-GENE-040426-2714]	122.369	128.161	126.319	138.512	149.003	162.464	144.713	157.211	0.228393	7.13893	9.05948	0.00261337	0.0246404
ENSDARG00000089918	rtn4r	reticulon 4 receptor [Source:ZFIN;Acc:ZDB-GENE-040310-1]	7.33184	8.13782	7.49942	8.03973	6.02102	5.60221	5.36658	6.49769	-0.42316	2.77216	9.04662	0.00263181	0.0247954
ENSDARG00000063180	dock3	dedicator of cytokinesis 3 [Source:ZFIN;Acc:ZDB-GENE-100624-1]	133.474	80.4864	138.882	157.988	147.723	163.715	161.46	166.161	0.321545	7.16317	9.01759	0.00267394	0.0251763
ENSDARG00000041503	med4	mediator complex subunit 4 [Source:ZFIN;Acc:ZDB-GENE-050417-438]	18.6083	18.5052	16.7392	14.5893	13.4954	12.7817	14.1875	13.3632	-0.359962	3.93758	9.00234	0.00269635	0.0253713
ENSDARG00000015460	racgap1	Rac GTPase-activating protein 1 [Source:ZFIN;Acc:ZDB-GENE-030131-1917]	3.51585	3.97601	5.50591	5.50998	2.56067	2.8283	3.73193	4.20919	-0.499146	2.00396	8.99776	0.00270311	0.0254119
ENSDARG00000015490	rpl24	ribosomal protein L24 [Source:ZFIN;Acc:ZDB-GENE-020419-25]	388.802	431.676	365.288	333.233	370.085	296.21	311.077	308.824	-0.258221	8.45679	8.9971	0.00270408	0.0254119
ENSDARG00000006546	ak4	adenylate kinase 4 [Source:ZFIN;Acc:ZDB-GENE-040426-2505]	82.6225	80.5979	84.4872	86.635	74.2247	79.41	72.3563	67.1019	-0.21428	6.29363	8.98923	0.00271575	0.0254893
ENSDARG00000008784	prpf4ba	PRP4 pre-mRNA processing factor 4 homolog Ba [Source:ZFIN;Acc:ZDB-GENE-040426-947]	37.2594	31.6595	37.6553	39.263	43.1161	44.8177	44.228	44.5848	0.257524	5.33102	8.98955	0.00271528	0.0254893
ENSDARG00000036629	rps14	ribosomal protein S14 [Source:ZFIN;Acc:ZDB-GENE-030131-8631]	555.419	576.447	497.43	440.868	480.505	390.469	444.871	426.681	-0.263894	8.89955	8.9797	0.00272995	0.0256064
ENSDARG00000079634	FILIP1	filamin A interacting protein 1 [Source:HGNC Symbol;Acc:21015]	9.34702	10.4045	10.0942	9.77243	6.29785	8.4849	8.54335	7.11068	-0.407342	3.13295	8.97204	0.00274142	0.0256978
ENSDARG00000055591	pipox	pipecolic acid oxidase [Source:ZFIN;Acc:ZDB-GENE-110627-2]	15.2211	11.222	11.1384	13.6537	17.7862	16.6979	15.267	16.9185	0.361777	3.87703	8.96477	0.00275235	0.0257677
ENSDARG00000007745	uqcrfs1	ubiquinol-cytochrome c reductase, Rieske iron-sulfur polypeptide 1 [Source:ZFIN;Acc:ZDB-GENE-040426-2060]	45.2773	43.4389	49.7114	44.2531	49.4485	58.5241	54.5294	57.4167	0.243928	5.65066	8.96512	0.00275183	0.0257677
ENSDARG00000011727	b9d1	B9 protein domain 1 [Source:ZFIN;Acc:ZDB-GENE-050522-467]	21.7811	24.0047	20.0934	22.3518	19.205	18.9279	17.5493	16.2238	-0.318561	4.32525	8.95607	0.00276548	0.0258744
ENSDARG00000038156	dusp11	dual specificity phosphatase 11 (RNA/RNP complex 1-interacting) [Source:ZFIN;Acc:ZDB-GENE-050417-226]	27.4408	28.5009	28.8902	27.446	23.2536	24.9108	22.5458	22.8032	-0.288586	4.68631	8.95002	0.00277467	0.0259114
ENSDARG00000079716	sin3aa	SIN3 homolog A, transcription regulator (yeast) a [Source:ZFIN;Acc:ZDB-GENE-070620-3]	49.1362	46.8946	55.1856	51.2533	59.622	63.5824	61.7465	55.8638	0.228342	5.79001	8.95016	0.00277446	0.0259114
ENSDARG00000062770	snx21	sorting nexin family member 21 [Source:ZFIN;Acc:ZDB-GENE-061013-557]	1.84368	1.52352	1.96187	2.46043	3.56417	3.26342	3.30014	2.1659	0.637627	1.324	8.95048	0.00277397	0.0259114
ENSDARG00000059110	VASP (2 of 2)	vasodilator-stimulated phosphoprotein [Source:HGNC Symbol;Acc:12652]	6.1313	6.39135	7.11971	5.92583	8.92772	7.39709	9.62283	8.45925	0.411835	2.90852	8.94083	0.00278865	0.0260257
ENSDARG00000034058	p4ha3	prolyl 4-hydroxylase, alpha polypeptide III [Source:ZFIN;Acc:ZDB-GENE-041010-4]	0.986153	1.78363	1.64544	1.66339	2.76829	3.04586	2.18981	2.08416	0.67646	1.00439	8.93904	0.00279139	0.0260349
ENSDARG00000010764	flj13639	flj13639 [Source:ZFIN;Acc:ZDB-GENE-030131-8104]	1666.81	1977.16	1803.18	1599.97	1436.57	1264.14	1705.77	1589.89	-0.262051	10.6737	8.92961	0.00280584	0.0261533
ENSDARG00000025122	abhd4	abhydrolase domain containing 4 [Source:ZFIN;Acc:ZDB-GENE-050417-83]	49.3505	49.6444	47.3381	46.7482	44.7424	42.9684	39.4474	38.9453	-0.240585	5.48989	8.92057	0.00281976	0.0262501
ENSDARG00000086642	CABZ01111935.1	Uncharacterized protein [Source:UniProtKB/TrEMBL;Acc:H9GYW6]	1.8008	0.966134	2.24666	2.07924	2.73368	2.99147	2.96087	2.53369	0.655276	1.18831	8.921	0.0028191	0.0262501
ENSDARG00000037359	CDR2 (2 of 2)	cerebellar degeneration-related protein 2, 62kDa [Source:HGNC Symbol;Acc:1799]	2.27244	2.34102	1.99352	2.04459	1.14192	2.06684	1.32622	1.02165	-0.692116	0.822292	8.90803	0.00283919	0.0263902
ENSDARG00000078339	CT573264.3	Uncharacterized protein [Source:UniProtKB/TrEMBL;Acc:F1QDE1]	2.01518	1.26341	2.24666	2.46043	2.28384	3.4266	3.51603	3.18754	0.618666	1.34145	8.90743	0.00284013	0.0263902
ENSDARG00000016579	PTPRH	protein tyrosine phosphatase, receptor type, H [Source:HGNC Symbol;Acc:9672]	10.8906	8.99248	13.6382	12.3022	13.9452	13.9239	14.4034	17.4906	0.368124	3.71981	8.90775	0.00283962	0.0263902
ENSDARG00000088630	ARHGEF10L (2 of 2)	Rho guanine nucleotide exchange factor (GEF) 10-like [Source:HGNC Symbol;Acc:25540]	36.359	37.6792	48.1609	39.159	49.5523	47.2653	47.9599	51.5728	0.264223	5.48149	8.89963	0.00285229	0.0264865
ENSDARG00000028249	utp23	UTP23, small subunit (SSU) processome component, homolog (yeast) [Source:ZFIN;Acc:ZDB-GENE-050417-353]	14.6208	13.3029	11.265	11.921	11.4192	10.7149	9.46862	9.07224	-0.347549	3.52082	8.89755	0.00285554	0.0265002
ENSDARG00000056791	PDE6H	phosphodiesterase 6H, cGMP-specific, cone, gamma [Source:HGNC Symbol;Acc:8790]	2.05806	4.08749	4.49333	0.485156	0.207622	14.7398	8.26577	17.5315	1.79438	2.68951	8.89429	0.00286064	0.026531
ENSDARG00000079790	PPAP2A (1 of 2)	phosphatidic acid phosphatase type 2A [Source:HGNC Symbol;Acc:9228]	11.791	12.5969	12.6889	12.0249	9.93123	10.171	9.90041	9.19484	-0.348368	3.46738	8.8929	0.00286281	0.0265345
ENSDARG00000088100	KCNIP4	Kv channel interacting protein 4 [Source:HGNC Symbol;Acc:30083]	21.0522	16.127	23.9539	24.3271	16.5751	18.2752	17.2717	15.243	-0.356759	4.25593	8.87679	0.00288818	0.026753
ENSDARG00000025846	fam102aa	family with sequence similarity 102, member Aa [Source:ZFIN;Acc:ZDB-GENE-081104-233]	17.5793	18.2822	16.5494	17.223	14.8103	12.8361	14.0333	14.017	-0.339496	3.97349	8.87275	0.00289458	0.0267956
ENSDARG00000055053	CR558302.3	Uncharacterized protein [Source:UniProtKB/TrEMBL;Acc:E7FCH6]	20.7092	21.961	18.0682	20.4112	12.7687	15.5013	18.7522	16.6733	-0.375845	4.18167	8.87039	0.00289833	0.026809
ENSDARG00000018241	mfap1	microfibrillar-associated protein 1 [Source:ZFIN;Acc:ZDB-GENE-040426-1075]	60.8414	72.5715	61.356	65.704	76.82	82.9998	76.8284	74.09	0.230506	6.15673	8.86844	0.00290143	0.026809
ENSDARG00000027853	PPP1R21	protein phosphatase 1, regulatory subunit 21 [Source:HGNC Symbol;Acc:30595]	36.9164	37.7164	42.5284	40.961	49.7253	45.4704	48.546	46.5463	0.24749	5.44396	8.86856	0.00290124	0.026809
ENSDARG00000090054	CU571336.2	Uncharacterized protein [Source:UniProtKB/TrEMBL;Acc:E7EYC3]	128.028	116.531	136.002	142.982	140.075	168.719	153.225	161.625	0.23244	7.16147	8.86019	0.00291457	0.0268712
ENSDARG00000089334	ednrb1a	endothelin receptor B1a [Source:ZFIN;Acc:ZDB-GENE-980526-16]	5.48816	5.01646	5.37933	6.65357	3.9102	4.78636	3.54688	4.20919	-0.486596	2.28422	8.8615	0.00291247	0.0268712
ENSDARG00000031745	si:busm1-266f07.2	si:busm1-266f07.2 [Source:ZFIN;Acc:ZDB-GENE-030616-436]	81.1218	103.451	61.3877	68.303	99.1393	92.8444	119.638	87.5349	0.343253	6.48023	8.85967	0.0029154	0.0268712
ENSDARG00000095879	wdr46	WD repeat domain 46 [Source:ZFIN;Acc:ZDB-GENE-040426-1264]	5.48816	6.27987	5.69576	5.09414	4.32545	4.29684	4.41046	3.43274	-0.473333	2.29175	8.86245	0.00291097	0.0268712
ENSDARG00000059090	SSTR2 (2 of 2)	somatostatin receptor 2 [Source:HGNC Symbol;Acc:11331]	4.15899	2.48965	5.34769	4.40106	5.88261	5.6566	6.01427	5.92556	0.514781	2.31427	8.85826	0.00291766	0.0268754
ENSDARG00000015325	u2af1	U2(RNU2) small nuclear RNA auxiliary factor 1 [Source:ZFIN;Acc:ZDB-GENE-020419-1]	63.0281	65.9201	57.2741	58.5652	53.8778	53.085	52.3704	53.0849	-0.224058	5.83854	8.85595	0.00292136	0.0268928
ENSDARG00000079899	FAM135B	family with sequence similarity 135, member B [Source:HGNC Symbol;Acc:28029]	32.8003	20.103	37.4971	35.659	40.2786	38.8891	40.4344	40.6616	0.343784	5.15791	8.8378	0.00295055	0.0271374
ENSDARG00000004588	sox4a	SRY-box containing gene 4a [Source:ZFIN;Acc:ZDB-GENE-030131-8290]	280.925	253.945	238.241	267.979	235.408	229.799	215.403	220.676	-0.229598	7.92459	8.83603	0.00295341	0.0271374
ENSDARG00000022712	stat3	signal transduction and activation of transcription 3 [Source:ZFIN;Acc:ZDB-GENE-980526-68]	38.803	31.2507	42.6233	39.8521	30.7626	32.5255	31.2125	32.938	-0.277552	5.12943	8.83607	0.00295335	0.0271374
ENSDARG00000039752	si:ch73-308m11.1	si:ch73-308m11.1 [Source:ZFIN;Acc:ZDB-GENE-091204-76]	2.87271	10.516	8.44872	2.66836	6.29785	3.4266	0.12337	2.00243	-1.42855	2.1953	8.82945	0.00296407	0.0272185
ENSDARG00000094439	tmem176l.3a	transmembrane protein 176l.3a [Source:ZFIN;Acc:ZDB-GENE-080829-13]	9.3899	8.39793	9.08158	9.32192	6.81691	6.52685	7.06291	7.51934	-0.392916	3.00636	8.82643	0.00296899	0.0272469
ENSDARG00000040610	CU571169.1	Uncharacterized protein [Source:UniProtKB/TrEMBL;Acc:F1QSV1]	23.9678	22.8528	23.5425	26.5103	23.392	13.2169	20.0784	17.8993	-0.390302	4.42671	8.82207	0.00297609	0.0272952
ENSDARG00000060319	scn4bb	sodium channel, voltage-gated, type IV, beta b [Source:ZFIN;Acc:ZDB-GENE-031116-71]	12.7342	10.7761	14.7773	14.6933	15.0872	15.9908	18.7213	17.4089	0.326275	3.90793	8.81644	0.00298529	0.0273627
ENSDARG00000089716	FP085391.3	Uncharacterized protein [Source:UniProtKB/TrEMBL;Acc:E7EYJ5]	25.9401	21.1063	23.6058	25.4014	28.2019	33.3957	27.5731	31.5077	0.305693	4.75497	8.8148	0.00298797	0.0273704
ENSDARG00000003994	syt9a	synaptotagmin IXa [Source:ZFIN;Acc:ZDB-GENE-031002-18]	49.0504	46.7832	45.2813	46.2631	41.2129	40.1945	37.5352	41.4789	-0.245343	5.44329	8.805	0.00300406	0.0275009
ENSDARG00000075343	csf1a	colony stimulating factor 1a (macrophage) [Source:ZFIN;Acc:ZDB-GENE-080204-107]	9.90441	9.47554	8.00571	8.52488	7.78581	9.0832	5.33574	5.8847	-0.404411	2.99563	8.79186	0.00302577	0.0276826
ENSDARG00000074153	SLITRK5 (2 of 2)	SLIT and NTRK-like family, member 5 [Source:HGNC Symbol;Acc:20295]	5.31665	3.41863	5.15783	7.00011	6.29785	8.70246	5.98343	9.52177	0.532544	2.67291	8.78953	0.00302964	0.0277009
ENSDARG00000018178	pgm2	phosphoglucomutase 2 [Source:ZFIN;Acc:ZDB-GENE-040426-2218]	46.9066	45.1482	46.7053	50.179	56.6115	57.4363	54.2826	55.9864	0.225431	5.68887	8.7789	0.00304735	0.0278457
ENSDARG00000089305	CABZ01046038.1	Uncharacterized protein [Source:UniProtKB/TrEMBL;Acc:E7FE53]	4.80214	3.64158	4.96797	5.12879	6.05563	6.41807	5.98343	7.23327	0.450249	2.46084	8.77334	0.00305665	0.0278765
ENSDARG00000029415	mtx2	metaxin 2 [Source:ZFIN;Acc:ZDB-GENE-021210-2]	81.1218	91.9313	80.8166	79.323	103.015	90.4512	110.292	95.1768	0.239203	6.51658	8.77128	0.0030601	0.0278765
ENSDARG00000077396	tlcd2	TLC domain containing 2 [Source:ZFIN;Acc:ZDB-GENE-080204-81]	68.3876	59.9375	65.7544	61.3376	59.3451	61.5699	51.1676	50.8781	-0.223444	5.90174	8.77173	0.00305936	0.0278765
ENSDARG00000009175	vps52	vacuolar protein sorting 52 (yeast) [Source:ZFIN;Acc:ZDB-GENE-010430-2]	35.6302	39.3142	39.6172	39.8867	47.5799	46.667	44.9065	47.4045	0.249668	5.41234	8.77326	0.00305679	0.0278765
ENSDARG00000079416	zgc:174895	zgc:174895 [Source:ZFIN;Acc:ZDB-GENE-070928-41]	4.63063	3.67874	3.4491	5.71791	7.26675	6.2549	5.76753	5.8847	0.506262	2.40914	8.7747	0.00305437	0.0278765
ENSDARG00000000540	asnsd1	asparagine synthetase domain containing 1 [Source:ZFIN;Acc:ZDB-GENE-030616-362]	37.8168	40.0202	35.4087	35.9362	32.0429	30.7306	31.3976	31.712	-0.264446	5.10606	8.76661	0.00306795	0.0278797
ENSDARG00000020944	ezra	ezrin a [Source:ZFIN;Acc:ZDB-GENE-050522-18]	1.75793	2.04374	2.40488	1.7327	2.83749	3.31781	2.59076	3.63707	0.604444	1.33455	8.76756	0.00306635	0.0278797
ENSDARG00000039901	SH3GL2 (1 of 2)	SH3-domain GRB2-like 2 [Source:HGNC Symbol;Acc:10831]	12.6914	8.99248	16.2329	18.9904	19.0666	19.1454	17.3951	19.5748	0.414281	4.04075	8.7686	0.0030646	0.0278797
ENSDARG00000074425	si:busm1-57f23.1	si:busm1-57f23.1 [Source:ZFIN;Acc:ZDB-GENE-030616-512]	39.8749	38.1251	32.4659	33.3371	31.6277	29.6428	30.3798	28.5653	-0.272942	5.04665	8.76799	0.00306564	0.0278797
ENSDARG00000043012	napg	N-ethylmaleimide-sensitive factor attachment protein, gamma [Source:ZFIN;Acc:ZDB-GENE-040718-171]	39.1889	40.2803	58.0335	43.9759	62.5633	58.0346	60.9754	46.4237	0.31407	5.67564	8.76529	0.00307017	0.0278828
ENSDARG00000041592	dcun1d2	DCN1, defective in cullin neddylation 1, domain containing 2 (S. cerevisiae) [Source:ZFIN;Acc:ZDB-GENE-040625-171]	68.5591	74.095	69.1402	67.8872	60.4525	57.3819	63.4737	61.5441	-0.224877	6.03187	8.76152	0.00307653	0.0279235
ENSDARG00000012281	zgc:65851	zgc:65851 [Source:ZFIN;Acc:ZDB-GENE-030131-9669]	144.75	125.709	164.228	165.438	169.8	154.251	189.65	198.895	0.228403	7.35702	8.74844	0.00309868	0.0281074
ENSDARG00000076221	zgc:198419	zgc:198419 [Source:ZFIN;Acc:ZDB-GENE-030131-7540]	22.0813	23.9304	20.2516	19.7181	18.0977	16.6979	18.3821	16.0195	-0.328746	4.28153	8.74568	0.00310336	0.0281327
ENSDARG00000060120	GLYCTK	glycerate kinase [Source:HGNC Symbol;Acc:24247]	9.51852	10.293	8.79679	9.46054	12.8379	13.1625	12.2444	11.0338	0.349277	3.44485	8.74081	0.00311167	0.0281908
ENSDARG00000009493	MAP3K13	mitogen-activated protein kinase kinase kinase 13 [Source:HGNC Symbol;Acc:6852]	19.3801	12.0767	23.2893	21.832	26.5756	27.032	22.2065	25.6638	0.402637	4.47097	8.72648	0.00313621	0.0283959
ENSDARG00000043275	mgmt	O-6-methylguanine-DNA methyltransferase [Source:ZFIN;Acc:ZDB-GENE-120614-1]	13.4203	12.5226	10.9485	11.5744	9.03154	9.73588	10.2705	8.99051	-0.364915	3.43662	8.72176	0.00314434	0.0284521
ENSDARG00000035761	mcm7	MCM7 minichromosome maintenance deficient 7 (S. cerevisiae) [Source:ZFIN;Acc:ZDB-GENE-020419-27]	22.167	27.572	28.637	25.8519	22.2155	21.3754	21.127	20.1878	-0.319121	4.56643	8.71787	0.00315107	0.0284957
ENSDARG00000090980	apof	apolipoprotein F [Source:ZFIN;Acc:ZDB-GENE-031204-36]	42.3188	51.5767	44.9333	35.4164	50.3136	48.2987	60.3894	63.424	0.325897	5.63275	8.71446	0.00315695	0.0285209
ENSDARG00000037905	cacna1aa	calcium channel, voltage-dependent, P/Q type, alpha 1A subunit, a [Source:ZFIN;Acc:ZDB-GENE-040724-26]	102.431	71.5311	112.903	123.507	112.565	121.454	128.613	130.935	0.259952	6.81687	8.71404	0.00315769	0.0285209
ENSDARG00000044842	zgc:113348	zgc:113348 [Source:ZFIN;Acc:ZDB-GENE-050227-10]	28.3841	18.8025	23.2893	26.7875	30.6934	31.2745	29.5162	32.4067	0.330427	4.78508	8.70985	0.00316495	0.0285691
ENSDARG00000086173	relb	v-rel reticuloendotheliosis viral oncogene homolog B [Source:ZFIN;Acc:ZDB-GENE-030131-9531]	83.4372	79.6689	85.1517	86.9469	95.6443	100.459	96.2592	98.4052	0.199278	6.50208	8.70651	0.00317076	0.0286042
ENSDARG00000033175	snrpe	small nuclear ribonucleoprotein polypeptide E [Source:ZFIN;Acc:ZDB-GENE-040426-1112]	50.3796	46.4487	38.4464	39.159	36.23	34.7011	37.4735	36.2072	-0.28123	5.32007	8.6992	0.0031835	0.0287017
ENSDARG00000075785	si:ch73-190m4.1	si:ch73-190m4.1 [Source:ZFIN;Acc:ZDB-GENE-090311-56]	2.7012	1.4492	4.93633	3.95055	1.73018	1.46854	2.59076	2.49282	-0.625365	1.43073	8.69373	0.00319307	0.0287705
ENSDARG00000035987	psmg2	proteasome (prosome, macropain) assembly chaperone 2 [Source:ZFIN;Acc:ZDB-GENE-040426-1972]	30.142	31.0278	27.3713	25.7133	22.3885	23.823	24.4272	23.5388	-0.296733	4.70573	8.68698	0.00320492	0.0288598
ENSDARG00000089066	NHSL2	NHS-like 2 [Source:HGNC Symbol;Acc:33737]	48.9647	38.2738	53.9199	50.6295	52.7705	60.9716	57.336	59.9504	0.25097	5.72062	8.68534	0.0032078	0.0288683
ENSDARG00000068262	vamp5	vesicle-associated membrane protein 5 [Source:ZFIN;Acc:ZDB-GENE-030131-4209]	111.007	109.062	107.808	98.3827	93.7757	88.2212	98.4798	90.7224	-0.219691	6.64126	8.66955	0.00323572	0.0291019
ENSDARG00000077693	CABZ01079241.1	Uncharacterized protein [Source:UniProtKB/TrEMBL;Acc:H9GXV4]	7.80347	4.27328	10.5055	8.73281	11.3154	12.6186	11.5659	9.07224	0.514305	3.23952	8.66753	0.00323929	0.0291164
ENSDARG00000013931	eif3m	eukaryotic translation initiation factor 3, subunit M [Source:ZFIN;Acc:ZDB-GENE-040426-2643]	198.217	205.824	164.987	155.388	159.972	142.394	154.459	152.92	-0.260465	7.3849	8.65945	0.00325369	0.0292281
ENSDARG00000089075	CU694221.1	Uncharacterized protein [Source:UniProtKB/TrEMBL;Acc:E7FGB9]	25.983	22.667	28.5421	30.8074	31.8353	35.1906	33.6799	32.938	0.289998	4.91351	8.65357	0.00326422	0.0292874
ENSDARG00000034358	jmjd6	jumonji domain containing 6 [Source:ZFIN;Acc:ZDB-GENE-040426-17]	10.9334	10.4788	12.7205	13.8962	15.3294	18.2752	14.8969	14.4665	0.366337	3.78864	8.65385	0.00326371	0.0292874
ENSDARG00000054058	h1fx	H1 histone family, member X [Source:ZFIN;Acc:ZDB-GENE-030131-1228]	68.8164	75.4328	64.5204	62.5851	61.802	63.528	58.1379	53.4935	-0.21773	5.99107	8.64071	0.00328734	0.029477
ENSDARG00000075084	zgc:193790	zgc:193790 [Source:ZFIN;Acc:ZDB-GENE-080723-55]	6.73157	7.84055	7.34121	7.90111	5.88261	5.05831	5.61332	6.12989	-0.413053	2.72082	8.6346	0.00329837	0.0295581
ENSDARG00000005033	trip4	thyroid hormone receptor interactor 4 [Source:ZFIN;Acc:ZDB-GENE-040724-92]	12.5199	12.0767	14.1761	11.6091	17.544	14.3591	16.1923	16.9594	0.35012	3.85091	8.63124	0.00330446	0.0295949
ENSDARG00000029668	crim1	cysteine rich transmembrane BMP regulator 1 (chordin like) [Source:ZFIN;Acc:ZDB-GENE-040312-2]	34.644	21.8866	41.1361	39.9214	45.3653	44.3282	42.9326	42.0102	0.344332	5.28238	8.62257	0.00332024	0.0296468
ENSDARG00000016405	hug	HuG [Source:ZFIN;Acc:ZDB-GENE-000210-17]	79.0638	86.1345	79.8356	87.8132	98.5164	103.07	92.2496	97.5062	0.209513	6.49874	8.62583	0.00331429	0.0296468
ENSDARG00000051823	HYAL4	hyaluronoglucosaminidase 4 [Source:HGNC Symbol;Acc:5323]	2.5297	2.78692	2.46816	2.25251	3.52957	3.26342	4.04036	3.88227	0.53755	1.62892	8.62654	0.00331301	0.0296468
ENSDARG00000039681	samm50l	sorting and assembly machinery component 50 homolog, like [Source:ZFIN;Acc:ZDB-GENE-041114-30]	65.2576	67.3693	66.1342	67.2287	55.8848	60.2646	58.7548	58.3975	-0.212119	5.96483	8.62332	0.00331887	0.0296468
ENSDARG00000058394	tagln3b	transgelin 3b [Source:ZFIN;Acc:ZDB-GENE-030131-4199]	47.8499	49.2728	37.6553	43.1789	36.2646	36.6591	40.5269	34.2048	-0.283561	5.34969	8.62454	0.00331665	0.0296468
ENSDARG00000058987	GGA3 (1 of 2)	golgi-associated, gamma adaptin ear containing, ARF binding protein 3 [Source:HGNC Symbol;Acc:17079]	21.481	21.5894	26.4853	27.7925	29.7245	30.1323	30.6574	29.6278	0.287773	4.76294	8.62142	0.00332233	0.0296477
ENSDARG00000053358	basp1	brain abundant, membrane attached signal protein 1 [Source:ZFIN;Acc:ZDB-GENE-070424-158]	1762	1772	1711.42	1736.16	1640.52	1604.24	1523.68	1480.74	-0.183039	10.6925	8.61692	0.00333055	0.0297033
ENSDARG00000079259	atp8b2	ATPase, class I, type 8B, member 2 [Source:ZFIN;Acc:ZDB-GENE-030131-2474]	62.5993	51.1308	60.5333	71.4219	72.7713	76.0378	74.8854	69.8399	0.238774	6.07208	8.61412	0.00333566	0.0297132
ENSDARG00000045205	LRTM1	leucine-rich repeats and transmembrane domains 1 [Source:HGNC Symbol;Acc:25023]	1.32916	2.11806	1.36065	1.45547	2.35304	2.17562	2.55992	2.94235	0.661088	1.02437	8.61479	0.00333444	0.0297132
ENSDARG00000045628	rab34a	RAB34, member RAS oncogene family a [Source:ZFIN;Acc:ZDB-GENE-041010-197]	12.1769	9.95861	8.60693	9.77243	8.13184	7.45148	8.01903	7.35587	-0.396158	3.16151	8.60845	0.00334606	0.029788
ENSDARG00000079427	zgc:174563	zgc:174563 [Source:ZFIN;Acc:ZDB-GENE-080218-28]	8.06073	7.84055	7.91078	7.51992	6.7477	5.81977	5.95258	5.5169	-0.400204	2.79557	8.589	0.00338199	0.0300898
ENSDARG00000086367	CABZ01021450.1	Uncharacterized protein [Source:UniProtKB/TrEMBL;Acc:H9GYY1]	10.8477	9.58702	11.2966	9.98035	7.7512	7.77783	8.54335	8.62272	-0.371532	3.22101	8.57199	0.00341374	0.0303541
ENSDARG00000019951	sec62	SEC62 homolog (S. cerevisiae) [Source:ZFIN;Acc:ZDB-GENE-050913-83]	133.645	142.059	148.818	127.631	158.692	177.748	157.759	164.199	0.230142	7.24017	8.55764	0.00344076	0.0305761
ENSDARG00000014169	SYT2 (1 of 2)	synaptotagmin II [Source:HGNC Symbol;Acc:11510]	97.8436	58.3768	116.795	119.14	115.438	115.09	128.489	123.946	0.30896	6.76938	8.55109	0.00345316	0.0306679
ENSDARG00000075625	lrig1	leucine-rich repeats and immunoglobulin-like domains 1 [Source:ZFIN;Acc:ZDB-GENE-031113-23]	53.4238	55.7756	59.6157	55.6197	56.2308	65.1053	70.5983	78.6261	0.240243	5.95026	8.54203	0.00347039	0.0308026
ENSDARG00000076404	MCTP1 (1 of 2)	multiple C2 domains, transmembrane 1 [Source:HGNC Symbol;Acc:26183]	98.0579	87.1007	107.175	107.289	111.908	126.131	114.394	118.184	0.21655	6.76272	8.5378	0.00347846	0.030819
ENSDARG00000035838	ostc	oligosaccharyltransferase complex subunit [Source:ZFIN;Acc:ZDB-GENE-040426-1079]	73.4041	78.1825	65.438	64.2832	62.7363	56.0765	61.4072	61.0537	-0.237561	6.03245	8.5385	0.00347711	0.030819
ENSDARG00000036560	si:dkey-24g18.3	si:dkey-24g18.3 [Source:ZFIN;Acc:ZDB-GENE-081104-390]	9.94729	7.95202	13.385	12.0942	13.9798	12.401	14.6501	14.8752	0.361517	3.63321	8.53884	0.00347646	0.030819
ENSDARG00000089645	CU929307.1	Uncharacterized protein [Source:UniProtKB/TrEMBL;Acc:F1QJT5]	4.03037	4.12465	3.98703	3.77728	5.98642	5.87416	4.68805	5.7621	0.458487	2.24893	8.53416	0.00348543	0.030847
ENSDARG00000038822	mrc1b	mannose receptor, C type 1b [Source:ZFIN;Acc:ZDB-GENE-070705-13]	42.9191	39.9088	45.4395	39.8867	51.4901	53.5202	50.5199	46.2603	0.239545	5.52896	8.53388	0.00348596	0.030847
ENSDARG00000077353	rerea	arginine-glutamic acid dipeptide (RE) repeats a [Source:ZFIN;Acc:ZDB-GENE-060718-1]	107.705	112.443	143.786	136.363	134.781	157.188	148.074	152.593	0.230154	7.0917	8.53289	0.00348785	0.030847
ENSDARG00000016573	mroh1	maestro heat-like repeat family member 1 [Source:ZFIN;Acc:ZDB-GENE-090806-2]	80.6931	66.366	82.6202	92.9073	92.3224	102.091	95.3956	92.6431	0.228366	6.45862	8.52757	0.00349806	0.0309006
ENSDARG00000078537	SYDE2	synapse defective 1, Rho GTPase, homolog 2 (C. elegans) [Source:HGNC Symbol;Acc:25841]	8.87538	7.76623	9.14487	10.119	9.75821	12.0747	12.3061	12.9136	0.366034	3.36993	8.52782	0.00349758	0.0309006
ENSDARG00000035993	sumo3b	SMT3 suppressor of mif two 3 homolog 3b [Source:ZFIN;Acc:ZDB-GENE-040718-426]	79.1067	78.7027	63.223	72.2536	60.6601	68.5863	60.9138	63.2196	-0.22993	6.09544	8.52145	0.00350985	0.0309863
ENSDARG00000037891	mlx	MAX-like protein X [Source:ZFIN;Acc:ZDB-GENE-050522-316]	7.84635	7.87771	7.49942	7.65853	6.60928	5.71099	6.01427	5.31257	-0.401727	2.77386	8.5178	0.00351689	0.0310301
ENSDARG00000031108	lrba	LPS-responsive vesicle trafficking, beach and anchor containing [Source:ZFIN;Acc:ZDB-GENE-090311-19]	35.33	30.2846	38.8578	37.5996	40.6246	44.6545	45.2767	41.5198	0.257545	5.29278	8.51127	0.00352954	0.0311183
ENSDARG00000070446	RSPH1	radial spoke head 1 homolog (Chlamydomonas) [Source:HGNC Symbol;Acc:12371]	4.15899	4.01317	3.57567	4.19313	2.24923	3.75294	3.0534	1.96157	-0.568295	1.75076	8.50972	0.00353255	0.0311183
ENSDARG00000068862	xrcc5	X-ray repair complementing defective repair in Chinese hamster cells 5 [Source:ZFIN;Acc:ZDB-GENE-041008-108]	3.55873	3.64158	4.05032	3.32678	2.35304	2.2844	2.89919	2.69715	-0.527692	1.6425	8.50939	0.00353318	0.0311183
ENSDARG00000074879	CR774186.2	Uncharacterized protein [Source:UniProtKB/TrEMBL;Acc:E7EXZ3]	6.47431	8.0635	6.96149	6.61891	6.50547	4.46001	5.089	4.82218	-0.443827	2.62307	8.50776	0.00353634	0.0311278
ENSDARG00000070575	fam131bb	family with sequence similarity 131, member Bb [Source:ZFIN;Acc:ZDB-GENE-100922-12]	85.7096	60.7921	87.8097	98.4866	96.4056	109.869	98.634	98.2418	0.264582	6.51968	8.50158	0.00354838	0.0312153
ENSDARG00000004433	btk	Bruton agammaglobulinemia tyrosine kinase [Source:ZFIN;Acc:ZDB-GENE-070531-1]	3.73023	2.74977	2.87953	3.32678	5.05212	4.24245	4.22541	4.57699	0.499083	1.93883	8.49719	0.00355696	0.0312722
ENSDARG00000071017	nt5e	5'-nucleotidase, ecto (CD73) [Source:ZFIN;Acc:ZDB-GENE-040426-1261]	17.8794	18.8396	16.7076	17.3616	15.8484	14.0327	14.0641	13.2814	-0.326415	4.00331	8.49428	0.00356265	0.0313037
ENSDARG00000039386	acap3b	ArfGAP with coiled-coil, ankyrin repeat and PH domains 3b [Source:ZFIN;Acc:ZDB-GENE-070209-274]	32.6288	24.0419	36.6111	35.5203	43.9812	40.684	37.381	38.8635	0.307371	5.17519	8.49183	0.00356745	0.0313089
ENSDARG00000095830	serpinb1l1	serpin peptidase inhibitor, clade B (ovalbumin), member 1, like 1 [Source:ZFIN;Acc:ZDB-GENE-040715-5]	6.8602	6.50282	5.79069	5.26741	4.11783	5.1127	4.93479	3.80053	-0.459068	2.40663	8.4928	0.00356555	0.0313089
ENSDARG00000061741	itpr3	inositol 1,4,5-triphosphate receptor, type 3 [Source:ZFIN;Acc:ZDB-GENE-070605-1]	14.1063	11.1477	15.0938	12.4754	15.0526	15.4469	18.6905	18.9618	0.343944	3.91725	8.48733	0.00357628	0.0313679
ENSDARG00000006394	mre11a	meiotic recombination 11 homolog A (S. cerevisiae) [Source:ZFIN;Acc:ZDB-GENE-040426-2638]	9.99016	8.73236	8.73351	9.66846	7.12834	8.32173	6.87786	6.66115	-0.384766	3.04589	8.47829	0.0035941	0.0314871
ENSDARG00000078433	spc25	SPC25, NDC80 kinetochore complex component, homolog (S. cerevisiae) [Source:ZFIN;Acc:ZDB-GENE-060810-13]	4.75926	3.0842	3.10103	2.84163	2.21463	2.50196	2.49824	2.00243	-0.582123	1.52277	8.47844	0.0035938	0.0314871
ENSDARG00000045306	slc51a	solute carrier family 51, alpha subunit [Source:ZFIN;Acc:ZDB-GENE-040912-10]	4.11612	4.19897	4.08196	3.9159	2.8721	2.61074	3.42351	2.61542	-0.510745	1.80803	8.47345	0.00360367	0.0315522
ENSDARG00000003544	adarb1b	adenosine deaminase, RNA-specific, B1b [Source:ZFIN;Acc:ZDB-GENE-030219-15]	29.799	17.0931	35.8517	39.8867	40.763	39.0523	39.725	38.9044	0.387942	5.13027	8.4688	0.00361289	0.0315958
ENSDARG00000012381	hsc70	heat shock cognate 70 [Source:ZFIN;Acc:ZDB-GENE-040426-1221]	11.8338	15.8669	11.7712	11.817	19.5164	15.1205	16.7474	15.4882	0.366437	3.88568	8.46959	0.00361133	0.0315958
ENSDARG00000077178	zgc:152977	zgc:152977 [Source:ZFIN;Acc:ZDB-GENE-060825-353]	7.20321	10.2187	9.33472	12.1636	7.19755	8.37612	6.93954	6.74288	-0.439231	3.09376	8.46606	0.00361833	0.0316248
ENSDARG00000029402	sort1a	sortilin 1a [Source:ZFIN;Acc:ZDB-GENE-040426-2329]	43.0049	48.6783	55.9451	48.169	60.8677	67.6073	53.9742	56.0272	0.256959	5.75969	8.46383	0.00362278	0.0316451
ENSDARG00000076030	cacnb3b	calcium channel, voltage-dependent, beta 3b [Source:ZFIN;Acc:ZDB-GENE-090127-1]	9.69003	6.72578	12.151	10.3615	12.042	12.8905	13.1697	12.9136	0.380788	3.48747	8.45553	0.00363936	0.0317533
ENSDARG00000011581	wu:fd60c08	wu:fd60c08 [Source:ZFIN;Acc:ZDB-GENE-030131-4787]	6.08843	3.45579	6.20205	3.88125	7.12834	7.17953	7.27881	6.49769	0.498949	2.57116	8.45548	0.00363945	0.0317533
ENSDARG00000090398	CABZ01053212.1	Uncharacterized protein [Source:UniProtKB/TrEMBL;Acc:E7EXV9]	3.00134	1.70931	3.0061	3.04955	3.63338	3.9705	4.13288	4.04573	0.538464	1.72442	8.45094	0.00364854	0.031814
ENSDARG00000010415	SIRT4	sirtuin 4 [Source:HGNC Symbol;Acc:14932]	4.41625	5.01646	4.33511	2.94559	6.40166	5.76538	7.55639	4.57699	0.534356	2.35899	8.44964	0.00365115	0.0318181
ENSDARG00000017554	SLC44A2 (2 of 2)	solute carrier family 44, member 2 [Source:HGNC Symbol;Acc:17292]	2.7012	2.56397	3.82882	3.25748	1.9724	2.06684	2.31318	2.1659	-0.5532	1.39407	8.44497	0.00366054	0.0318812
ENSDARG00000076950	KEL	Kell blood group, metallo-endopeptidase [Source:HGNC Symbol;Acc:6308]	4.97364	4.16181	4.30347	4.05452	5.8134	6.09172	4.81142	8.90878	0.526584	2.42271	8.44375	0.003663	0.031884
ENSDARG00000012215	umps	uridine monophosphate synthetase [Source:ZFIN;Acc:ZDB-GENE-040426-785]	9.51852	8.2493	7.43614	6.82684	7.16294	5.49343	6.41522	4.82218	-0.42617	2.81036	8.43708	0.00367646	0.0319824
ENSDARG00000057286	swap70b	SWAP switching B-cell complex subunit 70b [Source:ZFIN;Acc:ZDB-GENE-030131-3587]	93.6846	101.184	96.7647	90.6548	114.296	111.011	115.69	107.968	0.21011	6.69879	8.43551	0.00367963	0.0319913
ENSDARG00000016505	apbb1ip	amyloid beta (A4) precursor protein-binding, family B, member 1 interacting protein [Source:ZFIN;Acc:ZDB-GENE-040426-1318]	6.8602	5.57385	7.40449	7.31199	10.1042	9.24637	8.79009	8.29579	0.40389	2.98718	8.42905	0.00369274	0.0320864
ENSDARG00000087647	41524	septin 7 [Source:HGNC Symbol;Acc:1717]	31.4712	29.7644	31.0419	33.649	25.226	28.1742	25.8459	26.3585	-0.277277	4.85554	8.42179	0.00370751	0.0321772
ENSDARG00000076009	LIMA1 (1 of 2)	LIM domain and actin binding 1 [Source:HGNC Symbol;Acc:24636]	6.47431	5.42521	6.80327	7.06941	8.23565	7.45148	9.12935	9.19484	0.384505	2.9017	8.42234	0.00370638	0.0321772
ENSDARG00000088805	nes	nestin [Source:ZFIN;Acc:ZDB-GENE-071119-2]	20.6235	16.2013	21.106	20.8617	22.5961	24.0406	26.4011	25.4595	0.302715	4.46763	8.41969	0.00371179	0.0321839
ENSDARG00000069038	si:ch211-242e8.1	si:ch211-242e8.1 [Source:ZFIN;Acc:ZDB-GENE-060503-600]	53.5953	58.0423	57.7804	63.3128	69.138	66.0843	71.7086	67.2245	0.215405	5.98502	8.41929	0.00371262	0.0321839
ENSDARG00000079516	cisd1	CDGSH iron sulfur domain 1 [Source:ZFIN;Acc:ZDB-GENE-040426-1162]	149.724	138.343	134.895	136.987	116.683	122.378	126.485	123.906	-0.215279	7.03652	8.41471	0.00372198	0.0322463
ENSDARG00000036316	rpl39	ribosomal protein L39 [Source:ZFIN;Acc:ZDB-GENE-040625-51]	372.337	360.256	298.553	269.158	298.041	234.586	288.808	252.674	-0.285139	8.2167	8.41308	0.00372531	0.0322564
ENSDARG00000030408	rps26l	ribosomal protein S26, like [Source:ZFIN;Acc:ZDB-GENE-040426-1706]	166.746	184.643	152.9	141.18	149.626	125.37	138.544	134.653	-0.251487	7.22433	8.40163	0.00374885	0.0324413
ENSDARG00000069318	efr3bb	EFR3 homolog Bb (S. cerevisiae) [Source:ZFIN;Acc:ZDB-GENE-041014-293]	26.1545	19.4342	31.6115	38.5352	35.4341	41.663	34.1425	36.6976	0.359284	5.03732	8.39789	0.00375657	0.0324703
ENSDARG00000068157	ehmt1a	euchromatic histone-lysine N-methyltransferase 1a [Source:ZFIN;Acc:ZDB-GENE-040724-44]	10.7191	8.99248	11.4232	12.3022	15.2948	15.2293	16.3156	10.9112	0.392985	3.65816	8.39852	0.00375527	0.0324703
ENSDARG00000091001	mycbp	c-myc binding protein [Source:ZFIN;Acc:ZDB-GENE-060331-97]	23.9678	28.1294	23.9539	21.9013	23.219	17.6225	19.8008	18.2262	-0.329021	4.47097	8.39331	0.00376604	0.0325199
ENSDARG00000045155	phf5a	PHD finger protein 5A [Source:ZFIN;Acc:ZDB-GENE-021219-3]	15.0924	16.7215	13.1319	11.713	11.0731	10.171	11.5967	11.0747	-0.375399	3.65681	8.393	0.00376668	0.0325199
ENSDARG00000015015	tspan18b	tetraspanin 18b [Source:ZFIN;Acc:ZDB-GENE-040718-137]	67.6587	69.2644	63.6976	68.407	79.0692	79.2468	79.5734	77.4819	0.207821	6.18984	8.39043	0.00377201	0.032547
ENSDARG00000068729	eif2ak2	eukaryotic translation initiation factor 2-alpha kinase 2 [Source:ZFIN;Acc:ZDB-GENE-080422-1]	7.50334	7.54328	10.7903	10.2922	10.4503	13.8152	11.8743	11.6877	0.387946	3.38593	8.38138	0.00379084	0.0326905
ENSDARG00000079770	BX119910.13	Uncharacterized protein [Source:UniProtKB/TrEMBL;Acc:E7FG76]	3.04421	1.56068	3.10103	5.6486	4.04862	6.58124	5.98343	4.41352	0.684341	2.09314	8.37348	0.00380736	0.0327759
ENSDARG00000017803	gsk3b	glycogen synthase kinase 3 beta [Source:ZFIN;Acc:ZDB-GENE-990714-4]	171.676	158.595	174.67	188.414	190.839	213.21	201.092	217.57	0.225892	7.56431	8.374	0.00380626	0.0327759
ENSDARG00000009208	prkcda	protein kinase C, delta a [Source:ZFIN;Acc:ZDB-GENE-030131-6503]	153.668	157.22	154.45	145.859	181.669	177.041	184.314	179.606	0.219834	7.38086	8.37436	0.00380551	0.0327759
ENSDARG00000008049	si:dkey-42i9.4	si:dkey-42i9.4 [Source:ZFIN;Acc:ZDB-GENE-030131-8398]	23.5391	22.5183	19.0808	18.5052	17.717	15.6644	16.9325	16.8368	-0.32727	4.23959	8.35933	0.00383711	0.0330129
ENSDARG00000090534	TMBIM1 (2 of 2)	transmembrane BAX inhibitor motif containing 1 [Source:HGNC Symbol;Acc:23410]	9.21839	10.4417	10.4422	9.63381	7.54358	7.23392	8.63587	7.51934	-0.380607	3.14914	8.35564	0.00384492	0.033061
ENSDARG00000044565	ola1	Obg-like ATPase 1 [Source:ZFIN;Acc:ZDB-GENE-030131-5063]	231.617	249.077	207.737	202.83	199.801	191.454	185.98	190.435	-0.233397	7.69843	8.34776	0.00386163	0.0331854
ENSDARG00000087396	CABZ01061914.2	Uncharacterized protein [Source:UniProtKB/TrEMBL;Acc:F1QAB2]	13.4631	12.857	12.594	13.0646	9.27376	12.5642	10.6715	8.62272	-0.366685	3.54018	8.34433	0.00386894	0.0332291
ENSDARG00000077078	zgc:173726	zgc:173726 [Source:ZFIN;Acc:ZDB-GENE-071004-108]	1.32916	1.4492	1.74037	1.42081	2.49146	2.66513	2.12813	2.12503	0.623645	0.92989	8.34044	0.00387723	0.033281
ENSDARG00000042946	hook1	hook homolog 1 [Source:ZFIN;Acc:ZDB-GENE-041001-159]	37.9455	37.6792	39.9653	45.1541	35.1572	35.4082	29.7629	34.9404	-0.272013	5.20997	8.33597	0.00388677	0.0333437
ENSDARG00000056228	pld1a	phospholipase D1a [Source:ZFIN;Acc:ZDB-GENE-031002-2]	17.5793	15.8297	16.9291	15.1091	20.3123	19.0366	23.2243	20.3104	0.32219	4.21231	8.33013	0.00389929	0.0334318
ENSDARG00000044754	gnrh2	gonadotropin-releasing hormone 2 [Source:ZFIN;Acc:ZDB-GENE-030516-1]	9.64715	12.2625	8.38543	9.5645	9.6198	5.49343	6.9087	7.27414	-0.450506	3.11989	8.31795	0.00392551	0.0336372
ENSDARG00000013726	ap4b1	adaptor-related protein complex 4, beta 1 subunit [Source:ZFIN;Acc:ZDB-GENE-040426-1284]	25.2541	28.7239	27.1182	28.243	23.1844	21.1579	22.3607	23.9475	-0.291879	4.64704	8.31653	0.00392859	0.0336442
ENSDARG00000009390	npl	N-acetylneuraminate pyruvate lyase (dihydrodipicolinate synthase) [Source:ZFIN;Acc:ZDB-GENE-030131-926]	9.81866	11.2592	9.4613	8.69815	7.78581	6.7988	8.32745	7.15154	-0.395568	3.12113	8.31226	0.00393784	0.033704
ENSDARG00000056855	GATC	glutamyl-tRNA(Gln) amidotransferase, subunit C [Source:HGNC Symbol;Acc:25068]	10.5476	9.80997	7.05642	7.90111	6.7823	5.98294	6.63112	6.94721	-0.421357	2.94949	8.30997	0.00394281	0.0337182
ENSDARG00000076892	nme2b.2	non-metastatic cells 2b.2, protein (NM23B) expressed in [Source:ZFIN;Acc:ZDB-GENE-000210-33]	579.558	649.799	466.515	437.645	479.571	358.596	471.889	418.672	-0.309211	8.91968	8.30941	0.00394403	0.0337182
ENSDARG00000017982	cyp39a1	cytochrome P450, family 39, subfamily A, polypeptide 1 [Source:ZFIN;Acc:ZDB-GENE-041014-339]	20.2805	25.1938	24.2386	24.8469	31.7661	32.743	28.19	26.4811	0.304345	4.73726	8.30651	0.00395032	0.0337526
ENSDARG00000079148	nckap5l	NCK-associated protein 5-like [Source:ZFIN;Acc:ZDB-GENE-090313-304]	43.0906	28.0922	37.9718	39.7135	44.4656	50.2023	47.158	43.3588	0.295444	5.37997	8.30477	0.00395412	0.0337656
ENSDARG00000070284	sft2d3	SFT2 domain containing 3 [Source:ZFIN;Acc:ZDB-GENE-070907-1]	24.0964	25.1938	21.4224	22.6291	20.0009	17.133	20.1709	18.4714	-0.316003	4.40588	8.30059	0.00396322	0.0338239
ENSDARG00000079198	usp5	ubiquitin specific protease 5 [Source:ZFIN;Acc:ZDB-GENE-040426-2584]	23.4962	21.2921	23.5741	26.1638	21.5234	20.9403	17.4876	17.4906	-0.314943	4.42636	8.29692	0.00397123	0.0338728
ENSDARG00000040557	exosc5	exosome component 5 [Source:ZFIN;Acc:ZDB-GENE-060503-675]	9.43277	10.2187	7.75257	7.69319	7.30136	6.09172	7.1246	6.0073	-0.407585	2.95095	8.29239	0.00398117	0.0339381
ENSDARG00000037009	banf1	barrier to autointegration factor 1 [Source:ZFIN;Acc:ZDB-GENE-030131-6657]	122.583	120.247	104.865	104.932	101.908	98.0659	96.9685	98.8139	-0.211172	6.73038	8.2856	0.00399608	0.0340457
ENSDARG00000079252	FAM117A (2 of 2)	family with sequence similarity 117, member A [Source:HGNC Symbol;Acc:24179]	4.28762	4.60772	3.89211	3.70798	3.39115	2.61074	3.36182	2.00243	-0.539818	1.80962	8.28405	0.00399948	0.0340551
ENSDARG00000088634	adcy1b	adenylate cyclase 1b [Source:ZFIN;Acc:ZDB-GENE-100805-1]	14.6637	11.222	17.467	17.431	20.0701	18.6559	18.8447	19.82	0.340147	4.10773	8.28141	0.00400529	0.0340851
ENSDARG00000011723	C2H5orf22	chromosome 5 open reading frame 22 [Source:HGNC Symbol;Acc:25639]	7.0317	7.17169	6.2337	7.10407	9.03154	8.21295	9.43778	9.93043	0.393319	3.00233	8.27156	0.0040271	0.0342511
ENSDARG00000093089	tac3a	tachykinin 3a [Source:ZFIN;Acc:ZDB-GENE-090313-253]	24.1822	25.6397	22.6248	23.2875	22.0771	17.7313	19.0298	19.4522	-0.307469	4.44687	8.25989	0.00405306	0.0344522
ENSDARG00000087450	MCC	Uncharacterized protein [Source:UniProtKB/TrEMBL;Acc:F1R2M5]	11.2764	10.9247	13.8597	12.4754	17.3364	15.5013	15.0511	14.6709	0.345626	3.79383	8.25638	0.0040609	0.0344991
ENSDARG00000067777	HSPB11	heat shock protein family B (small), member 11 [Source:HGNC Symbol;Acc:25019]	7.97498	8.65805	5.98055	6.86149	5.8134	5.33026	5.02731	5.96643	-0.421389	2.69215	8.2525	0.00406958	0.0345531
ENSDARG00000094074	si:dkey-81h8.1	si:dkey-81h8.1 [Source:ZFIN;Acc:ZDB-GENE-060503-931]	13.0344	9.43838	14.0179	13.1685	15.9176	15.0661	16.439	16.3872	0.347425	3.82393	8.2492	0.004077	0.0345963
ENSDARG00000079846	BX511021.4	Ferritin [Source:UniProtKB/TrEMBL;Acc:E7EXI4]	2.78696	1.4492	1.58216	1.2822	2.45685	2.88269	3.57772	2.41109	0.686272	1.19621	8.2476	0.00408059	0.034607
ENSDARG00000030872	cetp	cholesteryl ester transfer protein, plasma [Source:ZFIN;Acc:ZDB-GENE-041114-54]	3.25859	2.45249	2.46816	2.77232	1.9724	1.90366	2.0356	1.38944	-0.593382	1.19383	8.24526	0.00408586	0.034614
ENSDARG00000040450	pemt	phosphatidylethanolamine N-methyltransferase [Source:ZFIN;Acc:ZDB-GENE-040426-719]	13.0773	12.7827	12.4041	11.9556	16.3329	16.1539	14.9277	16.469	0.325643	3.83093	8.24413	0.0040884	0.034614
ENSDARG00000092846	zgc:162611	zgc:162611 [Source:ZFIN;Acc:ZDB-GENE-070410-87]	3.94461	3.64158	3.89211	3.50005	3.11432	2.01244	2.68329	2.61542	-0.525514	1.67768	8.24491	0.00408664	0.034614
ENSDARG00000015805	cgnl1	cingulin-like 1 [Source:ZFIN;Acc:ZDB-GENE-071009-2]	16.1643	17.9106	18.796	19.926	24.3263	20.0157	22.4533	24.7239	0.311535	4.36051	8.24289	0.00409119	0.034618
ENSDARG00000078350	lrrc24	leucine rich repeat containing 24 [Source:ZFIN;Acc:ZDB-GENE-060503-496]	17.8365	14.0089	16.7709	19.4062	20.4853	23.823	20.2943	22.1493	0.32934	4.26882	8.23447	0.00411022	0.0347592
ENSDARG00000071889	pcdh2g8	protocadherin 2 gamma 8 [Source:ZFIN;Acc:ZDB-GENE-050610-30]	2.65833	1.59784	2.40488	2.35647	2.83749	4.07928	3.42351	3.31014	0.571284	1.48847	8.21929	0.00414475	0.0350313
ENSDARG00000078520	arfgap3	ADP-ribosylation factor GTPase activating protein 3 [Source:ZFIN;Acc:ZDB-GENE-040426-1]	5.40241	5.27658	5.31605	4.7476	6.47087	6.7988	7.9265	6.78375	0.413663	2.60483	8.21773	0.0041483	0.0350414
ENSDARG00000059535	LRRTM4 (1 of 4)	leucine rich repeat transmembrane neuronal 4 [Source:HGNC Symbol;Acc:19411]	12.82	8.6952	13.8597	14.9012	10.9693	10.3342	8.66672	7.96886	-0.424344	3.46305	8.21438	0.00415597	0.0350862
ENSDARG00000069113	dbn1	drebrin 1 [Source:ZFIN;Acc:ZDB-GENE-091204-284]	276.852	280.959	282.32	314.97	313.924	380.787	317.245	372.411	0.239092	8.3087	8.2114	0.0041628	0.0351239
ENSDARG00000057262	si:dkey-91i10.3	si:dkey-91i10.3 [Source:ZFIN;Acc:ZDB-GENE-081105-124]	24.6967	23.0757	24.5551	22.5597	26.8524	28.555	28.961	33.837	0.293155	4.73336	8.19598	0.00419833	0.0354036
ENSDARG00000010425	scara5	scavenger receptor class A, member 5 (putative) [Source:ZFIN;Acc:ZDB-GENE-041210-258]	3.25859	3.19567	3.06938	3.95055	2.42225	2.55635	2.09728	2.41109	-0.535289	1.52298	8.18941	0.00421357	0.035512
ENSDARG00000069850	C9H2orf15	chromosome 2 open reading frame 15 [Source:HGNC Symbol;Acc:28436]	43.1764	46.3001	38.4464	38.2927	35.3649	32.4711	38.0287	32.8971	-0.275901	5.25599	8.18748	0.00421806	0.0355296
ENSDARG00000061040	pum2	pumilio homolog 2 (Drosophila) [Source:ZFIN;Acc:ZDB-GENE-081031-76]	26.8405	18.691	30.3774	29.7678	32.8734	33.015	34.3893	31.9572	0.315036	4.89114	8.18366	0.00422695	0.0355844
ENSDARG00000051780	BOLA2	bolA homolog 2 (E. coli) [Source:HGNC Symbol;Acc:29488]	10.5047	10.2187	8.512	7.72784	7.47437	5.54782	7.7106	6.78375	-0.426142	3.0175	8.15842	0.00428617	0.0360625
ENSDARG00000028848	lsm12a	LSM12 homolog a (S. cerevisiae) [Source:ZFIN;Acc:ZDB-GENE-040516-12]	26.1116	23.8561	23.764	22.5251	17.198	22.5176	18.6597	20.4738	-0.312402	4.45164	8.1487	0.00430921	0.0362359
ENSDARG00000057680	foxj2	forkhead box J2 [Source:ZFIN;Acc:ZDB-GENE-100922-240]	6.60294	5.23942	6.51849	5.99514	7.95882	8.4849	8.17324	7.76453	0.389399	2.82111	8.13791	0.00433492	0.0364315
ENSDARG00000040535	CSGALNACT1 (1 of 2)	chondroitin sulfate N-acetylgalactosaminyltransferase 1 [Source:HGNC Symbol;Acc:24290]	11.2764	10.0701	9.96759	11.2279	14.5681	12.673	13.1389	14.1805	0.341336	3.59946	8.13006	0.00435373	0.0365482
ENSDARG00000038559	h1f0	H1 histone family, member 0 [Source:ZFIN;Acc:ZDB-GENE-030131-337]	236.805	278.73	234.254	219.464	225.062	207.119	210.037	191.498	-0.238068	7.81871	8.13076	0.00435206	0.0365482
ENSDARG00000011186	zfpl1	zinc finger protein-like 1 [Source:ZFIN;Acc:ZDB-GENE-040426-1255]	36.2733	36.3787	35.1239	34.3768	30.2089	31.3289	28.7451	30.8947	-0.252935	5.04185	8.12291	0.00437094	0.036672
ENSDARG00000073822	CABZ01046283.1	Uncharacterized protein [Source:UniProtKB/TrEMBL;Acc:F1QCJ4]	28.6413	20.7347	42.0537	42.1393	40.0363	42.6965	42.47	40.9068	0.338256	5.22312	8.11264	0.00439577	0.0368595
ENSDARG00000078600	ldlrad3	low density lipoprotein receptor class A domain containing 3 [Source:ZFIN;Acc:ZDB-GENE-030131-1533]	12.5627	14.2691	14.3976	13.3071	11.7306	9.95344	10.8565	11.0747	-0.341784	3.62207	8.11147	0.00439861	0.0368626
ENSDARG00000062521	atp9b	ATPase, class II, type 9B [Source:ZFIN;Acc:ZDB-GENE-060503-583]	66.2009	66.5889	73.3171	80.5012	83.9137	92.1917	75.9957	87.9027	0.224886	6.28877	8.10818	0.0044066	0.0369087
ENSDARG00000060755	RPRD1A	regulation of nuclear pre-mRNA domain containing 1A [Source:HGNC Symbol;Acc:25560]	65.0004	60.8293	60.5966	62.793	56.1962	61.4612	52.2162	49.6113	-0.209899	5.87225	8.10638	0.00441097	0.0369245
ENSDARG00000027966	ap1s3b	adaptor-related protein complex 1, sigma 3 subunit, b [Source:ZFIN;Acc:ZDB-GENE-040912-62]	14.8352	14.8636	14.0812	13.7576	12.7687	10.443	12.337	10.1348	-0.347286	3.69444	8.10273	0.00441988	0.0369607
ENSDARG00000007517	homer1b	homer homolog 1b (Drosophila) [Source:ZFIN;Acc:ZDB-GENE-040801-44]	14.3207	15.6068	15.4418	18.8171	14.6719	13.7608	11.3192	11.3199	-0.359522	3.85026	8.10256	0.00442027	0.0369607
ENSDARG00000035553	cx27.5	connexin 27.5 [Source:ZFIN;Acc:ZDB-GENE-010619-2]	98.2295	117.794	112.839	98.1054	94.3986	76.5273	101.225	91.5806	-0.254698	6.63023	8.09762	0.00443235	0.0370409
ENSDARG00000086640	ASTN2 (1 of 2)	astrotactin 2 [Source:HGNC Symbol;Acc:17021]	2.5297	2.2667	2.59474	2.87628	3.25274	4.35123	2.96087	4.94478	0.561573	1.67397	8.0961	0.00443606	0.0370511
ENSDARG00000086109	UNC5C (2 of 2)	unc-5 homolog C (C. elegans) [Source:HGNC Symbol;Acc:12569]	3.00134	2.63829	3.98703	4.01986	4.87911	5.00392	5.24321	4.20919	0.490374	2.04132	8.09268	0.00444445	0.0371003
ENSDARG00000020847	atp6v0a1a	ATPase, H+ transporting, lysosomal V0 subunit a isoform 1a [Source:ZFIN;Acc:ZDB-GENE-030131-3027]	27.5265	25.008	27.4346	28.9707	21.4888	25.074	21.5588	22.8849	-0.284122	4.64322	8.08975	0.00445164	0.0371186
ENSDARG00000055510	ypel3	yippee-like 3 [Source:ZFIN;Acc:ZDB-GENE-030516-4]	85.7953	86.8034	78.6648	79.6695	75.7472	77.18	71.3693	68.6548	-0.198043	6.28615	8.09012	0.00445073	0.0371186
ENSDARG00000057519	CT737184.1	Uncharacterized protein [Source:UniProtKB/TrEMBL;Acc:E7F8C3]	2.57257	2.11806	2.72131	2.70301	1.76478	1.74049	1.72717	1.59377	-0.586072	1.08899	8.08831	0.00445516	0.0371272
ENSDARG00000019976	idi1	isopentenyl-diphosphate delta isomerase 1 [Source:ZFIN;Acc:ZDB-GENE-050913-44]	89.3112	91.857	78.0003	87.7786	95.7481	101.764	104.432	109.071	0.222983	6.56539	8.08324	0.00446765	0.0372104
ENSDARG00000013024	ERAP1 (2 of 2)	endoplasmic reticulum aminopeptidase 1 [Source:HGNC Symbol;Acc:18173]	13.849	16.7959	16.8974	17.1537	20.3123	19.9613	20.1401	21.332	0.314671	4.19305	8.0812	0.00447268	0.0372314
ENSDARG00000069473	frem1a	Fras1 related extracellular matrix 1a [Source:ZFIN;Acc:ZDB-GENE-081119-1]	10.1617	6.05692	9.20815	8.52488	12.6995	13.8152	8.7284	11.7694	0.435688	3.33017	8.07161	0.00449642	0.0374039
ENSDARG00000040556	ift20	intraflagellar transport protein 20 [Source:ZFIN;Acc:ZDB-GENE-040614-2]	11.2336	10.4045	9.39801	9.18331	8.47788	8.15856	7.9265	7.06981	-0.362242	3.16885	8.0708	0.00449843	0.0374039
ENSDARG00000053027	FP016247.1	Uncharacterized protein [Source:UniProtKB/TrEMBL;Acc:F1Q8Q5]	2.35819	2.00659	3.0061	1.62874	4.49847	2.88269	4.0712	2.61542	0.631789	1.53204	8.06718	0.00450742	0.0374577
ENSDARG00000033285	gsto2	glutathione S-transferase omega 2 [Source:ZFIN;Acc:ZDB-GENE-041114-67]	10.2045	9.95861	8.57529	9.39123	13.3224	11.6939	11.5967	12.3007	0.343033	3.44125	8.0609	0.00452308	0.0375669
ENSDARG00000077329	nlgn2a	neuroligin 2a [Source:ZFIN;Acc:ZDB-GENE-090918-2]	52.1804	49.3471	64.6153	63.9366	66.7849	67.3353	67.0514	68.4913	0.214725	5.96322	8.05121	0.00454733	0.0377471
ENSDARG00000045799	acanb	aggrecan b [Source:ZFIN;Acc:ZDB-GENE-100422-16]	49.0504	42.2126	56.6096	58.9811	56.8883	58.4153	66.1878	61.0129	0.215316	5.81031	8.04859	0.00455391	0.0377509
ENSDARG00000090969	CU469509.3	Uncharacterized protein [Source:UniProtKB/TrEMBL;Acc:E7F332]	1.88655	2.00659	1.64544	1.97528	2.76829	2.93708	2.93003	2.57456	0.5579	1.21981	8.048	0.00455539	0.0377509
ENSDARG00000037587	SYNPR (1 of 2)	synaptoporin [Source:HGNC Symbol;Acc:16507]	81.3791	56.1101	59.4574	77.1051	60.5563	55.2606	55.3004	58.7652	-0.272115	5.97728	8.04872	0.00455358	0.0377509
ENSDARG00000092470	THBD	thrombomodulin [Source:HGNC Symbol;Acc:11784]	3.21572	3.5301	3.25924	3.08421	4.04862	5.49343	4.71889	4.37266	0.479278	1.97749	8.04568	0.00456123	0.0377782
ENSDARG00000056504	FRG1	FSHD region gene 1 [Source:HGNC Symbol;Acc:3954]	30.0562	30.8048	26.9916	25.1588	24.0149	23.3879	23.8103	22.6806	-0.283654	4.69531	8.03951	0.0045768	0.0378798
ENSDARG00000015865	trim25	tripartite motif-containing 25 [Source:ZFIN;Acc:ZDB-GENE-040426-797]	63.4568	61.3867	65.9443	67.298	53.2203	56.6748	54.1593	62.198	-0.212683	5.92059	8.0378	0.00458112	0.0378798
ENSDARG00000045352	zgc:56530	zgc:56530 [Source:ZFIN;Acc:ZDB-GENE-040426-1065]	46.435	52.3199	42.6866	40.5798	41.4205	34.8642	39.7559	36.4116	-0.270202	5.38955	8.03779	0.00458114	0.0378798
ENSDARG00000055350	sun1	Sad1 and UNC84 domain containing 1 [Source:ZFIN;Acc:ZDB-GENE-050522-551]	96.5144	80.5235	98.2519	103.893	113.119	116.722	107.578	108.458	0.214244	6.68588	8.03514	0.00458784	0.0379141
ENSDARG00000041915	C20H1orf95	chromosome 1 open reading frame 95 [Source:HGNC Symbol;Acc:30491]	39.8749	32.4398	36.706	38.5006	34.6728	34.0484	29.8555	25.4186	-0.27914	5.08479	8.01569	0.00463738	0.0383012
ENSDARG00000088709	tnfaip8l3	tumor necrosis factor, alpha-induced protein 8-like 3 [Source:ZFIN;Acc:ZDB-GENE-040426-1313]	49.9079	51.9854	49.2367	49.174	43.6697	44.437	41.6681	44.3804	-0.224352	5.54998	8.01473	0.00463984	0.0383012
ENSDARG00000035564	dgcr8	DiGeorge syndrome critical region gene 8 [Source:ZFIN;Acc:ZDB-GENE-030131-3421]	97.3719	96.3533	101.226	107.012	113.396	127.219	120.255	109.929	0.205428	6.76755	8.0124	0.00464581	0.0383292
ENSDARG00000088801	BX005175.2	Uncharacterized protein [Source:UniProtKB/TrEMBL;Acc:E7FFF3]	11.448	12.0767	15.3469	14.52	16.9212	16.6435	17.2717	16.5098	0.318321	3.91459	8.01024	0.00465136	0.0383325
ENSDARG00000094708	SFTPB (1 of 2)	surfactant protein B [Source:HGNC Symbol;Acc:10801]	3.4301	3.0842	1.99352	3.60401	5.05212	3.69855	5.82922	3.5962	0.584291	1.92286	8.01058	0.00465049	0.0383325
ENSDARG00000011473	calcrla	calcitonin receptor-like a [Source:ZFIN;Acc:ZDB-GENE-040822-26]	57.0254	50.0903	51.8631	61.7881	61.0753	69.1846	62.9185	69.1043	0.226654	5.91326	7.99647	0.00468686	0.0386036
ENSDARG00000061256	FAM195A	family with sequence similarity 195, member A [Source:HGNC Symbol;Acc:14142]	19.6373	20.6976	19.8402	17.6735	18.0631	16.3715	14.6501	14.7526	-0.311131	4.14883	7.98282	0.00472233	0.0388742
ENSDARG00000055377	gnb5b	guanine nucleotide binding protein (G protein), beta 5b [Source:ZFIN;Acc:ZDB-GENE-040426-1712]	61.1844	68.1124	60.2485	60.3673	53.9124	53.5202	53.4191	56.9263	-0.219966	5.87151	7.97686	0.00473792	0.038938
ENSDARG00000075768	sdhb	succinate dehydrogenase complex, subunit B, iron sulfur (Ip) [Source:ZFIN;Acc:ZDB-GENE-030131-8005]	225.014	298.461	266.593	226.706	226.377	199.123	229.005	201.755	-0.270549	7.87404	7.97806	0.00473477	0.038938
ENSDARG00000016062	si:dkey-206d17.12	si:dkey-206d17.12 [Source:ZFIN;Acc:ZDB-GENE-081031-82]	3.68736	2.30386	2.84788	3.29213	4.25624	4.35123	4.59552	4.0866	0.497767	1.87247	7.97685	0.00473793	0.038938
ENSDARG00000019396	rergla	RERG/RAS-like a [Source:ZFIN;Acc:ZDB-GENE-040718-198]	87.296	80.5235	72.4628	72.115	68.5843	71.7953	64.584	68.8183	-0.208633	6.19599	7.97298	0.00474808	0.0389998
ENSDARG00000030938	fermt3b	fermitin family member 3b [Source:ZFIN;Acc:ZDB-GENE-040426-1366]	2.31532	3.30715	2.02516	3.15351	2.00701	1.90366	1.97391	1.10338	-0.648246	1.16087	7.96784	0.00476158	0.0390891
ENSDARG00000075029	erap2	endoplasmic reticulum aminopeptidase 2 [Source:ZFIN;Acc:ZDB-GENE-080402-6]	25.5114	25.6025	26.6435	24.0499	18.5475	22.4088	19.4616	23.2936	-0.308098	4.53617	7.96075	0.00478026	0.0392208
ENSDARG00000007603	stxbp2	syntaxin binding protein 2 [Source:ZFIN;Acc:ZDB-GENE-040426-2482]	13.3774	12.4483	15.0621	14.8666	17.8208	20.1244	17.0867	16.2238	0.328119	3.98405	7.95752	0.0047888	0.0392692
ENSDARG00000088373	FP067396.1	Uncharacterized protein [Source:UniProtKB/TrEMBL;Acc:E7F0Q4]	3.73023	6.98589	3.57567	5.89118	5.22514	2.33879	2.8375	2.61542	-0.658628	2.06459	7.95599	0.00479286	0.0392809
ENSDARG00000042620	zgc:162356	zgc:162356 [Source:ZFIN;Acc:ZDB-GENE-090507-1]	389.831	422.795	396.394	385.768	472.097	521.114	439.073	445.112	0.210122	8.76082	7.95279	0.00480133	0.0393286
ENSDARG00000021975	ginm1	glycoprotein integral membrane 1 [Source:ZFIN;Acc:ZDB-GENE-030131-5900]	173.391	178.809	151.159	157.884	146.166	147.724	145.854	137.146	-0.216151	7.27577	7.94624	0.00481875	0.0394278
ENSDARG00000027899	shfm1	split hand/foot malformation (ectrodactyly) type 1 [Source:ZFIN;Acc:ZDB-GENE-030131-988]	119.41	121.175	103.283	93.3232	100.316	91.4303	96.4751	89.8642	-0.223392	6.67374	7.94639	0.00481834	0.0394278
ENSDARG00000036069	ddx39b	DEAD (Asp-Glu-Ala-Asp) box polypeptide 39B [Source:ZFIN;Acc:ZDB-GENE-040426-1259]	39.1889	39.0541	38.6996	39.1244	50.7635	44.1106	48.2067	43.7674	0.239753	5.42141	7.9435	0.00482604	0.0394657
ENSDARG00000071032	pnkd	paroxysmal nonkinesigenic dyskinesia [Source:ZFIN;Acc:ZDB-GENE-050208-278]	30.2706	29.3184	30.0926	31.6044	26.714	23.7686	25.9385	25.4186	-0.27127	4.80431	7.93738	0.0048424	0.0395777
ENSDARG00000062915	polr3b	polymerase (RNA) III (DNA directed) polypeptide B [Source:ZFIN;Acc:ZDB-GENE-030131-2887]	36.8307	35.2639	36.4212	34.0995	27.9943	30.0235	34.3276	27.6663	-0.269908	5.03903	7.93608	0.00484586	0.0395843
ENSDARG00000026766	bcl2l10	BCL2-like 10 (apoptosis facilitator) [Source:ZFIN;Acc:ZDB-GENE-030825-2]	66.1152	62.0927	56.1033	57.8375	52.7359	49.5497	55.2696	52.3493	-0.223187	5.82247	7.92227	0.00488301	0.0398658
ENSDARG00000079272	zgc:103519	zgc:103519 [Source:ZFIN;Acc:ZDB-GENE-040912-34]	10.4189	8.91816	8.03736	7.3813	4.53307	6.90758	6.72364	7.5602	-0.456073	2.91872	7.91911	0.00489155	0.0399136
ENSDARG00000076916	magi3	membrane associated guanylate kinase, WW and PDZ domain containing 3 [Source:ZFIN;Acc:ZDB-GENE-090312-48]	44.2911	43.3274	50.629	50.4216	55.8502	54.8255	56.1332	55.169	0.215328	5.68049	7.91785	0.00489493	0.0399193
ENSDARG00000078250	zgc:194398	zgc:194398 [Source:ZFIN;Acc:ZDB-GENE-081022-111]	14.8781	9.80997	14.5242	15.1784	17.0942	19.3086	17.5493	16.6733	0.35931	3.96068	7.90558	0.00492824	0.040169
ENSDARG00000092787	C10H9orf123	chromosome 9 open reading frame 123 [Source:HGNC Symbol;Acc:30536]	20.0232	20.6232	15.252	13.8616	14.9487	11.9659	14.6193	12.3415	-0.369405	3.95505	7.90098	0.00494081	0.0402493
ENSDARG00000069607	zgc:162331	zgc:162331 [Source:ZFIN;Acc:ZDB-GENE-070410-75]	27.6552	32.9972	31.9912	29.5252	25.3644	21.1579	29.0227	24.8056	-0.305701	4.80265	7.8918	0.00496594	0.0404319
ENSDARG00000031560	srpk1b	serine/arginine-rich protein specific kinase 1b [Source:ZFIN;Acc:ZDB-GENE-070112-2292]	117.567	123.554	136.54	126.314	147.134	155.774	141.721	146.954	0.208757	7.09595	7.87907	0.00500103	0.040673
ENSDARG00000014692	znf622	zinc finger protein 622 [Source:ZFIN;Acc:ZDB-GENE-050927-1]	37.9883	44.5536	45.0282	32.3322	51.94	50.3111	49.0086	45.4838	0.275463	5.47776	7.87947	0.00499992	0.040673
ENSDARG00000075164	im:7148400	im:7148400 [Source:ZFIN;Acc:ZDB-GENE-050309-74]	9.77578	9.99577	9.17651	8.76746	7.40517	7.3427	7.21712	7.72367	-0.364265	3.07748	7.87164	0.00502162	0.0408182
ENSDARG00000075340	med1	mediator complex subunit 1 [Source:ZFIN;Acc:ZDB-GENE-081104-257]	34.3867	28.2408	35.1239	36.9412	35.9185	42.5877	42.5934	42.2963	0.258315	5.21656	7.86018	0.00505354	0.0410552
ENSDARG00000045485	rassf8b	Ras association (RalGDS/AF-6) domain family 8b [Source:ZFIN;Acc:ZDB-GENE-040426-1338]	108.734	114.004	110.371	110.234	125.127	129.993	130.556	131.956	0.200934	6.90761	7.85901	0.00505681	0.0410593
ENSDARG00000075314	zgc:174906	zgc:174906 [Source:ZFIN;Acc:ZDB-GENE-030131-6125]	23.196	26.0485	20.7579	20.5498	18.4437	20.8315	17.0867	18.3897	-0.298391	4.36983	7.85221	0.00507586	0.0411915
ENSDARG00000029259	zgc:136493	zgc:136493 [Source:ZFIN;Acc:ZDB-GENE-060512-216]	20.6235	23.8932	18.5745	17.1884	16.1599	17.6769	15.2053	16.0603	-0.319769	4.18552	7.83898	0.00511314	0.0414714
ENSDARG00000078671	cdk5r2b	cyclin-dependent kinase 5, regulatory subunit 2b [Source:ZFIN;Acc:ZDB-GENE-040801-251]	37.1308	36.6759	34.3328	36.2134	29.24	30.6218	32.7855	30.0773	-0.254836	5.063	7.83677	0.0051194	0.0414995
ENSDARG00000053365	rpl31	ribosomal protein L31 [Source:ZFIN;Acc:ZDB-GENE-060331-121]	385.886	406.482	355.416	308.49	353.337	253.514	318.417	291.579	-0.274806	8.38749	7.83258	0.00513128	0.0415731
ENSDARG00000052589	p4hb	procollagen-proline, 2-oxoglutarate 4-dioxygenase (proline 4-hydroxylase), beta polypeptide [Source:ZFIN;Acc:ZDB-GENE-080610-1]	112.207	153.504	119.959	131.581	146.65	185.526	136.416	170.534	0.27956	7.17457	7.82649	0.00514861	0.0416908
ENSDARG00000062129	mxra8b	matrix-remodelling associated 8b [Source:ZFIN;Acc:ZDB-GENE-061013-368]	9.77578	9.25259	11.17	11.8863	8.30486	7.99539	7.27881	9.52177	-0.366582	3.23487	7.82542	0.00515166	0.0416928
ENSDARG00000043288	impact	Impact homolog (mouse) [Source:ZFIN;Acc:ZDB-GENE-040927-10]	7.20321	6.53998	6.51849	6.5496	5.08673	4.84075	5.42826	5.23084	-0.395843	2.57098	7.81638	0.00517749	0.0418735
ENSDARG00000029500	rpl34	ribosomal protein L34 [Source:ZFIN;Acc:ZDB-GENE-040426-1033]	451.487	483.327	405.918	373.223	398.529	344.672	371.744	357.986	-0.234712	8.64071	7.81564	0.00517961	0.0418735
ENSDARG00000016763	znf292a	zinc finger protein 292a [Source:ZFIN;Acc:ZDB-GENE-071004-18]	54.0241	43.699	56.483	58.1147	58.7569	69.6741	61.4998	62.484	0.230065	5.85669	7.8129	0.00518746	0.0419141
ENSDARG00000077523	TDRD7B	Tudor domain-containing protein 7B [Source:UniProtKB/Swiss-Prot;Acc:E7FDW8]	77.9061	70.4906	81.7975	70.7981	88.6198	83.6524	89.628	89.4964	0.202609	6.34879	7.79138	0.00524962	0.0423933
ENSDARG00000044540	fkbp2	FK506 binding protein 2 [Source:ZFIN;Acc:ZDB-GENE-040912-126]	73.447	72.0141	60.8181	60.0554	58.0302	54.4992	59.495	57.5801	-0.228102	5.95649	7.78809	0.00525918	0.0424475
ENSDARG00000042677	cadm1b	cell adhesion molecule 1b [Source:ZFIN;Acc:ZDB-GENE-080327-34]	15.1782	11.6308	17.1822	17.4656	12.0074	12.8361	11.8126	12.1781	-0.346283	3.78573	7.76861	0.0053162	0.0428844
ENSDARG00000061416	C2CD4A	C2 calcium-dependent domain containing 4A [Source:HGNC Symbol;Acc:33627]	3.68736	3.86454	3.48074	3.81194	2.66448	2.77391	2.80666	2.49282	-0.486518	1.68159	7.76754	0.00531934	0.0428863
ENSDARG00000091708	CABZ01084012.1	Uncharacterized protein [Source:UniProtKB/TrEMBL;Acc:E7EZF2]	25.0397	20.809	31.8646	28.6242	20.1739	19.7981	25.63	22.2719	-0.287942	4.6044	7.76597	0.00532396	0.0428863
ENSDARG00000011648	snrpd1	small nuclear ribonucleoprotein D1 polypeptide [Source:ZFIN;Acc:ZDB-GENE-020419-14]	40.175	39.5	33.7316	29.4559	33.0464	27.9567	29.7321	28.0749	-0.275861	5.03477	7.76559	0.00532508	0.0428863
ENSDARG00000055876	msmo1	methylsterol monooxygenase 1 [Source:ZFIN;Acc:ZDB-GENE-040426-2670]	86.267	90.2592	79.4243	84.9369	89.3118	100.242	105.697	107.6	0.217252	6.53806	7.76249	0.00533423	0.0429134
ENSDARG00000061994	acacb	acetyl-CoA carboxylase beta [Source:ZFIN;Acc:ZDB-GENE-060526-132]	16.636	13.6745	17.8151	17.6042	21.9733	21.8106	20.541	18.5531	0.313691	4.21206	7.76323	0.00533206	0.0429134
ENSDARG00000042188	ttc38	tetratricopeptide repeat domain 38 [Source:ZFIN;Acc:ZDB-GENE-050522-318]	6.73157	5.46237	6.58177	6.58426	4.74069	4.89514	5.39742	4.12746	-0.420713	2.48038	7.75817	0.00534701	0.042993
ENSDARG00000031885	psmb11	proteasome (prosome, macropain) subunit, beta type, 11 [Source:ZFIN;Acc:ZDB-GENE-001208-1]	4.41625	1.4492	3.4491	2.52974	6.02102	4.78636	4.37962	3.63707	0.642398	1.93136	7.75521	0.00535578	0.0430402
ENSDARG00000041137	dhrs13a.3	dehydrogenase/reductase (SDR family) member 13a.3 [Source:ZFIN;Acc:ZDB-GENE-041114-134]	22.167	21.2921	24.5551	23.1835	19.6202	19.6349	19.7083	16.6324	-0.292294	4.38385	7.75347	0.00536096	0.0430585
ENSDARG00000090150	CROCC	ciliary rootlet coiled-coil, rootletin [Source:HGNC Symbol;Acc:21299]	66.5439	65.2512	74.9309	77.3477	77.5466	87.079	86.0503	80.5059	0.201195	6.26308	7.74691	0.00538045	0.0431918
ENSDARG00000045180	acta2	actin, alpha 2, smooth muscle, aorta [Source:ZFIN;Acc:ZDB-GENE-030131-1229]	27.3122	33.5174	27.9092	28.5895	26.5756	20.342	25.0749	23.8657	-0.309379	4.74084	7.73507	0.00541585	0.043429
ENSDARG00000079742	MCF2L2	Uncharacterized protein [Source:UniProtKB/TrEMBL;Acc:E7FGN0]	4.80214	2.67545	6.20205	6.89614	6.92072	8.4849	7.15544	6.53855	0.513106	2.62658	7.7351	0.00541577	0.043429
ENSDARG00000045980	zgc:153129	zgc:153129 [Source:ZFIN;Acc:ZDB-GENE-061013-189]	12.3912	12.6712	11.8345	12.0942	10.5195	8.75685	11.2266	8.09146	-0.356947	3.45843	7.71688	0.00547068	0.0436553
ENSDARG00000061770	abcd4	ATP-binding cassette, sub-family D (ALD), member 4 [Source:ZFIN;Acc:ZDB-GENE-050517-30]	13.506	12.7455	13.7015	12.4408	17.6478	17.3505	17.3643	13.8944	0.315872	3.88829	7.71695	0.00547048	0.0436553
ENSDARG00000063344	fam162a	family with sequence similarity 162, member A [Source:ZFIN;Acc:ZDB-GENE-030131-8307]	50.937	56.9647	56.2615	54.1988	53.9816	42.2613	48.1142	42.4597	-0.245611	5.6655	7.72232	0.00545424	0.0436553
ENSDARG00000010454	guca1a	guanylate cyclase activator 1A [Source:ZFIN;Acc:ZDB-GENE-011128-5]	1.02903	2.19238	2.27831	0.450502	0.242225	6.20051	3.76277	6.25249	1.3982	1.47534	7.72396	0.00544927	0.0436553
ENSDARG00000068893	mettl5	methyltransferase like 5 [Source:ZFIN;Acc:ZDB-GENE-041010-21]	15.1353	14.8264	11.7396	11.921	11.0385	11.422	10.9799	9.39917	-0.335718	3.5933	7.71614	0.00547293	0.0436553
ENSDARG00000057568	nefla	neurofilament, light polypeptide a [Source:ZFIN;Acc:ZDB-GENE-091117-1]	225.829	238.412	245.646	240.014	277.901	277.772	284.645	275.191	0.209679	8.01138	7.71683	0.00547083	0.0436553
ENSDARG00000078116	SDK2 (2 of 2)	sidekick cell adhesion molecule 2 [Source:HGNC Symbol;Acc:19308]	14.4064	8.65805	16.2329	16.7725	16.7481	15.9364	20.0476	19.4522	0.361144	4.00083	7.71597	0.00547343	0.0436553
ENSDARG00000012574	slkb	STE20-like kinase b [Source:ZFIN;Acc:ZDB-GENE-030131-1684]	32.4144	28.278	33.6367	35.2085	37.0258	44.3282	39.6017	36.902	0.263023	5.16311	7.71784	0.00546779	0.0436553
ENSDARG00000014495	wnt5a	wingless-type MMTV integration site family, member 5a [Source:ZFIN;Acc:ZDB-GENE-060328-3]	5.0594	6.46566	6.32863	6.20306	4.94831	4.07928	4.44131	4.61785	-0.430566	2.40534	7.71791	0.00546755	0.0436553
ENSDARG00000061248	xylt1	xylosyltransferase I [Source:ZFIN;Acc:ZDB-GENE-111017-2]	19.6373	15.1609	23.2577	22.4558	23.9457	24.1493	25.2908	26.6855	0.302604	4.49404	7.71756	0.00546864	0.0436553
ENSDARG00000035546	jmjd7	jumonji domain containing 7 [Source:ZFIN;Acc:ZDB-GENE-050417-86]	13.849	14.0089	13.1003	11.1239	10.7617	10.1166	11.1341	9.39917	-0.345003	3.55068	7.70974	0.00549236	0.0437593
ENSDARG00000045299	si:ch1073-473i7.3	si:ch1073-473i7.3 [Source:ZFIN;Acc:ZDB-GENE-120215-131]	10.2474	8.62089	10.2524	11.5744	10.2081	7.99539	6.41522	6.62028	-0.41517	3.17033	7.70996	0.00549169	0.0437593
ENSDARG00000024004	cacna1da	calcium channel, voltage-dependent, L type, alpha 1D subunit, a [Source:ZFIN;Acc:ZDB-GENE-030616-135]	57.84	36.23	60.4067	64.0752	63.6706	66.1931	68.6552	67.1019	0.274297	5.9159	7.6991	0.00552483	0.0439239
ENSDARG00000075584	ITFG1	Uncharacterized protein [Source:UniProtKB/TrEMBL;Acc:E7F1C8]	156.584	162.496	163.247	166.998	191.565	189.551	190.699	189.536	0.207501	7.46131	7.70091	0.00551929	0.0439239
ENSDARG00000011809	mical1	microtubule associated monoxygenase, calponin and LIM domain containing 1 [Source:ZFIN;Acc:ZDB-GENE-081022-3]	41.7186	29.913	46.7686	51.5305	37.1989	36.3872	33.9575	28.647	-0.328067	5.25694	7.70146	0.00551762	0.0439239
ENSDARG00000035871	rpl30	ribosomal protein L30 [Source:ZFIN;Acc:ZDB-GENE-030131-8657]	621.019	628.656	513.505	473.581	534.66	418.86	491.011	447.687	-0.252863	9.01473	7.7	0.00552207	0.0439239
ENSDARG00000014280	dlgap1a	discs, large (Drosophila) homolog-associated protein 1a [Source:ZFIN;Acc:ZDB-GENE-030616-580]	22.4671	15.7554	24.9348	28.6588	29.4476	26.2706	28.19	31.0173	0.321768	4.68908	7.69292	0.00554379	0.0440511
ENSDARG00000009871	snrpc	small nuclear ribonucleoprotein polypeptide C [Source:ZFIN;Acc:ZDB-GENE-020419-26]	29.8419	29.0583	26.1689	25.3321	24.6031	22.3001	22.8542	22.4763	-0.275575	4.66517	7.69119	0.0055491	0.0440697
ENSDARG00000006225	ddx39aa	DEAD (Asp-Glu-Ala-Asp) box polypeptide 39Aa [Source:ZFIN;Acc:ZDB-GENE-030131-4275]	92.3554	98.397	94.8028	86.1152	82.5642	81.4224	81.1464	83.4074	-0.199581	6.4534	7.68925	0.00555508	0.0440936
ENSDARG00000062594	COQ7	coenzyme Q7 homolog, ubiquinone (yeast) [Source:HGNC Symbol;Acc:2244]	36.3162	40.0202	38.7312	36.0055	33.1502	30.3498	31.9527	33.1014	-0.253967	5.13022	7.68816	0.00555844	0.0440968
ENSDARG00000059891	AL929217.1	Uncharacterized protein [Source:UniProtKB/TrEMBL;Acc:E7F7F0]	38.8887	28.0922	46.3572	49.4859	48.5142	45.3616	50.3657	52.2676	0.270624	5.48674	7.68561	0.00556628	0.0441354
ENSDARG00000071409	arl3	ADP-ribosylation factor-like 3 [Source:ZFIN;Acc:ZDB-GENE-030131-7518]	244.866	247.442	220.458	211.701	203.607	206.792	194.461	201.101	-0.217273	7.7587	7.67799	0.00558983	0.0442985
ENSDARG00000055270	im:7149628	im:7149628 [Source:ZFIN;Acc:ZDB-GENE-050309-123]	16.6789	17.4276	17.6885	16.3567	14.3605	13.4888	15.2978	11.9737	-0.325168	3.94963	7.67603	0.00559591	0.044323
ENSDARG00000079018	fkbp3	FK506 binding protein 3 [Source:ZFIN;Acc:ZDB-GENE-030616-419]	59.1692	66.2173	61.3877	57.283	56.6461	50.9094	53.9125	51.6137	-0.21637	5.83915	7.671	0.00561153	0.0444231
ENSDARG00000037879	lfng	lunatic fringe homolog [Source:ZFIN;Acc:ZDB-GENE-980605-16]	69.974	60.9779	60.2802	63.001	54.6045	55.9133	57.1818	55.2508	-0.209026	5.89926	7.66973	0.00561549	0.0444308
ENSDARG00000062884	si:dkey-32h20.5	si:dkey-32h20.5 [Source:ZFIN;Acc:ZDB-GENE-120215-96]	11.9625	7.54328	13.48	15.4903	15.364	18.3296	15.6679	14.9978	0.407082	3.81178	7.66219	0.005639	0.0445931
ENSDARG00000089892	CD44 (1 of 2)	CD44 molecule (Indian blood group) [Source:HGNC Symbol;Acc:1681]	3.21572	3.0842	2.43652	3.63867	2.14542	2.2844	2.22065	1.9207	-0.548305	1.39116	7.66113	0.00564232	0.0445956
ENSDARG00000016398	cant1b	calcium activated nucleotidase 1b [Source:ZFIN;Acc:ZDB-GENE-040801-114]	4.15899	6.50282	5.60083	4.78225	6.36706	7.17953	8.01903	7.47847	0.436311	2.64583	7.65391	0.00566495	0.0447507
ENSDARG00000001710	flot1a	flotillin 1a [Source:ZFIN;Acc:ZDB-GENE-020430-1]	136.732	134.218	147.773	152.859	130.248	130.809	121.704	121.535	-0.202245	7.07157	7.64705	0.00568654	0.0448974
ENSDARG00000016868	rhobtb2a	Rho-related BTB domain containing 2a [Source:ZFIN;Acc:ZDB-GENE-060315-11]	43.2192	35.8584	61.5143	47.1641	53.7394	49.0058	60.9446	60.8903	0.249598	5.68671	7.64578	0.00569054	0.0449052
ENSDARG00000062156	ABI3BP (2 of 2)	ABI family, member 3 (NESH) binding protein [Source:HGNC Symbol;Acc:17265]	9.86153	6.91157	9.77773	9.42589	6.50547	7.66905	6.87786	6.78375	-0.392447	2.99551	7.63903	0.00571187	0.0450495
ENSDARG00000057435	c1qtnf3	C1q and tumor necrosis factor related protein 3 [Source:ZFIN;Acc:ZDB-GENE-050522-484]	5.0594	5.35089	4.05032	4.8169	6.02102	6.52685	6.87786	6.62028	0.418574	2.49799	7.63594	0.00572166	0.0450833
ENSDARG00000012397	eya4	eyes absent homolog 4 (Drosophila) [Source:ZFIN;Acc:ZDB-GENE-050327-93]	6.00267	5.01646	6.39191	6.13376	3.94481	4.46001	4.00951	5.31257	-0.43614	2.36857	7.63576	0.00572222	0.0450833
ENSDARG00000015073	eng1b	engrailed 1b [Source:ZFIN;Acc:ZDB-GENE-980526-6]	37.4738	37.6792	34.2379	37.9115	30.2435	35.6257	29.9171	30.3634	-0.249365	5.09501	7.63412	0.00572745	0.0451006
ENSDARG00000079024	RPS6KL1	ribosomal protein S6 kinase-like 1 [Source:HGNC Symbol;Acc:20222]	47.5926	49.8674	45.661	48.7582	41.3167	42.7509	38.8923	43.1953	-0.230634	5.48506	7.6288	0.00574435	0.0452098
ENSDARG00000075120	cc2d1b	coiled-coil and C2 domain containing 1B [Source:ZFIN;Acc:ZDB-GENE-030131-1426]	9.94729	7.58043	11.3915	10.1536	12.3189	12.401	12.9847	12.3007	0.340307	3.47449	7.62184	0.00576657	0.0453606
ENSDARG00000041866	gnrhr1	gonadotropin releasing hormone receptor 1 [Source:ZFIN;Acc:ZDB-GENE-090128-2]	1.15766	1.22625	1.96187	1.83666	2.35304	2.12123	2.46739	2.45196	0.594105	0.963871	7.6172	0.00578143	0.045421
ENSDARG00000029916	KCNQ2 (1 of 2)	potassium voltage-gated channel, KQT-like subfamily, member 2 [Source:HGNC Symbol;Acc:6296]	4.71639	2.97272	5.56919	5.75256	6.05563	6.36368	6.63112	6.82461	0.440065	2.48439	7.61658	0.00578341	0.045421
ENSDARG00000071252	scn1bb	sodium channel, voltage-gated, type I, beta b [Source:ZFIN;Acc:ZDB-GENE-090408-1]	58.3546	62.6129	81.5444	74.1942	81.8029	80.0627	81.0538	81.3641	0.215595	6.22983	7.61789	0.00577921	0.045421
ENSDARG00000086217	FP102016.1	Uncharacterized protein [Source:UniProtKB/TrEMBL;Acc:F1QPJ6]	11.448	11.4078	10.3473	10.6388	8.33946	7.45148	9.28356	9.4809	-0.360161	3.2977	7.61328	0.005794	0.0454801
ENSDARG00000038785	abcf2a	ATP-binding cassette, sub-family F (GCN20), member 2a [Source:ZFIN;Acc:ZDB-GENE-030131-8714]	101.788	105.048	97.3659	104.551	118.206	120.312	110.416	131.139	0.209716	6.79482	7.60818	0.00581039	0.0455848
ENSDARG00000062970	fam129ba	family with sequence similarity 129, member Ba [Source:ZFIN;Acc:ZDB-GENE-070112-1222]	5.57391	5.1651	5.82234	6.16841	7.88962	6.63563	7.74144	7.60107	0.379158	2.71731	7.60607	0.00581722	0.0456142
ENSDARG00000056932	tfip11	tuftelin interacting protein 11 [Source:ZFIN;Acc:ZDB-GENE-040718-479]	39.7034	43.8105	36.0415	38.3273	33.6001	34.1028	33.8341	32.8562	-0.25191	5.19334	7.60413	0.00582347	0.0456392
ENSDARG00000040099	tbcd	tubulin-specific chaperone d [Source:ZFIN;Acc:ZDB-GENE-060823-1]	60.8414	64.6938	65.9759	67.8179	74.6399	73.9709	75.4097	78.0131	0.197949	6.13198	7.60314	0.00582667	0.0456402
ENSDARG00000038664	pole2	polymerase (DNA directed), epsilon 2 [Source:ZFIN;Acc:ZDB-GENE-020419-16]	3.47297	3.64158	3.38582	3.25748	2.28384	2.61074	2.49824	2.49282	-0.500216	1.56642	7.59728	0.00584565	0.0457407
ENSDARG00000041232	rps29	ribosomal protein S29 [Source:ZFIN;Acc:ZDB-GENE-040622-5]	267.462	284.749	239.285	212.221	234.647	190.149	218.796	206.863	-0.25327	7.85973	7.59737	0.00584534	0.0457407
ENSDARG00000055279	CU633908.1	Uncharacterized protein [Source:UniProtKB/TrEMBL;Acc:F1R873]	7.46046	8.32361	9.2398	8.38627	9.93123	12.3466	10.4556	10.8703	0.354655	3.26153	7.5946	0.00585435	0.0457846
ENSDARG00000069274	ighmbp2	immunoglobulin mu binding protein 2 [Source:ZFIN;Acc:ZDB-GENE-050419-258]	10.6333	9.6985	10.8536	10.7081	13.703	12.9449	13.4473	12.9545	0.321085	3.56712	7.59308	0.00585927	0.045799
[truncated: 12,965 more rows]
