# Supplementary material for: Characterizing the neurotranscriptomic states in alternative stress coping styles
Source: BMC Genomics. 2015 Jun 2;16(1):425. doi: 10.1186/s12864-015-1626-x (PMC4450845; doi:10.1186/s12864-015-1626-x)
Supplement: Additional file 5: Table S4. — Description of data: Module classification of recently wild-derived zebrafish transcriptomes. [file 12864_2015_1626_MOESM5_ESM.xlsx]

## Sheet: WGCNA_genemodules
Esembl ID	Module Color	Gene Significance for Line	Gene Significance for Line (p-value)
ENSDARG00000030805	antiquewhite1	0.919234	0.00340778
ENSDARG00000062190	antiquewhite1	0.912891	0.00410242
ENSDARG00000045306	antiquewhite1	-0.912622	0.00413354
ENSDARG00000018228	antiquewhite1	0.888805	0.0074524
ENSDARG00000068969	antiquewhite1	-0.887827	0.00761316
ENSDARG00000068406	antiquewhite1	0.86027	0.0129827
ENSDARG00000051785	antiquewhite1	0.857168	0.0136914
ENSDARG00000018681	antiquewhite1	0.856226	0.0139109
ENSDARG00000061819	antiquewhite1	0.856204	0.013916
ENSDARG00000059751	antiquewhite1	-0.844636	0.0167761
ENSDARG00000068655	antiquewhite1	-0.837916	0.0185787
ENSDARG00000069286	antiquewhite1	-0.830994	0.0205451
ENSDARG00000078741	antiquewhite1	0.820681	0.0236849
ENSDARG00000074009	antiquewhite1	-0.816148	0.025145
ENSDARG00000061591	antiquewhite1	-0.806768	0.0283236
ENSDARG00000054302	antiquewhite1	-0.799504	0.0309316
ENSDARG00000062915	antiquewhite1	-0.798611	0.031261
ENSDARG00000042090	antiquewhite1	0.793434	0.03321
ENSDARG00000031119	antiquewhite1	0.787155	0.035662
ENSDARG00000002303	antiquewhite1	0.770138	0.0427993
ENSDARG00000053561	antiquewhite1	0.766236	0.0445376
ENSDARG00000027129	antiquewhite1	-0.738874	0.0578036
ENSDARG00000079049	antiquewhite1	0.709831	0.0739609
ENSDARG00000070343	antiquewhite1	-0.708052	0.0750208
ENSDARG00000013771	antiquewhite1	-0.686976	0.0881852
ENSDARG00000077840	antiquewhite1	-0.680047	0.0927604
ENSDARG00000074843	antiquewhite1	0.654939	0.110358
ENSDARG00000068461	antiquewhite1	-0.654222	0.110883
ENSDARG00000088172	antiquewhite1	-0.644674	0.118011
ENSDARG00000052290	antiquewhite1	-0.64311	0.1192
ENSDARG00000017425	antiquewhite1	-0.642636	0.119561
ENSDARG00000035770	antiquewhite1	0.629424	0.129868
ENSDARG00000078076	antiquewhite1	0.629095	0.130129
ENSDARG00000004211	antiquewhite1	0.618404	0.138797
ENSDARG00000059259	antiquewhite1	-0.609074	0.146591
ENSDARG00000078522	antiquewhite1	0.608295	0.147251
ENSDARG00000028321	antiquewhite1	-0.605319	0.149789
ENSDARG00000014802	antiquewhite1	-0.590472	0.162769
ENSDARG00000057927	antiquewhite1	0.588475	0.164557
ENSDARG00000015964	antiquewhite1	0.579765	0.172463
ENSDARG00000058820	antiquewhite1	-0.579595	0.17262
ENSDARG00000003323	antiquewhite1	0.575028	0.17684
ENSDARG00000004301	antiquewhite1	-0.562049	0.189107
ENSDARG00000054874	antiquewhite1	0.548308	0.202529
ENSDARG00000030215	antiquewhite1	-0.545676	0.20515
ENSDARG00000024759	antiquewhite1	0.534678	0.216278
ENSDARG00000009350	antiquewhite1	-0.532567	0.218446
ENSDARG00000078249	antiquewhite1	-0.515917	0.235901
ENSDARG00000029975	antiquewhite1	-0.503588	0.249227
ENSDARG00000027933	antiquewhite1	0.491105	0.263065
ENSDARG00000075346	antiquewhite1	-0.475574	0.280754
ENSDARG00000062297	antiquewhite1	-0.463561	0.294789
ENSDARG00000079783	antiquewhite1	-0.45999	0.29902
ENSDARG00000040216	antiquewhite1	0.442178	0.320516
ENSDARG00000086885	antiquewhite1	0.441363	0.321514
ENSDARG00000033361	antiquewhite1	-0.441012	0.321944
ENSDARG00000009020	antiquewhite1	0.422961	0.344424
ENSDARG00000079285	antiquewhite1	0.420084	0.348066
ENSDARG00000076326	antiquewhite1	-0.418761	0.349747
ENSDARG00000056840	antiquewhite1	0.410755	0.359986
ENSDARG00000017762	antiquewhite1	0.410487	0.360332
ENSDARG00000077469	antiquewhite1	-0.409175	0.362021
ENSDARG00000061948	antiquewhite1	0.405185	0.367182
ENSDARG00000092976	antiquewhite1	0.402788	0.370298
ENSDARG00000093143	antiquewhite1	-0.400638	0.373101
ENSDARG00000092882	antiquewhite1	-0.398082	0.376445
ENSDARG00000078701	antiquewhite1	-0.397666	0.376989
ENSDARG00000053571	antiquewhite1	0.384834	0.393968
ENSDARG00000015010	antiquewhite1	-0.375603	0.406366
ENSDARG00000089019	antiquewhite1	-0.368349	0.416216
ENSDARG00000029292	antiquewhite1	-0.363774	0.422474
ENSDARG00000061011	antiquewhite1	0.362646	0.424024
ENSDARG00000038812	antiquewhite1	-0.361863	0.4251
ENSDARG00000059982	antiquewhite1	0.360321	0.427223
ENSDARG00000018820	antiquewhite1	-0.338534	0.457645
ENSDARG00000088346	antiquewhite1	-0.336985	0.459838
ENSDARG00000063011	antiquewhite1	0.332292	0.466505
ENSDARG00000059557	antiquewhite1	-0.331395	0.467784
ENSDARG00000059305	antiquewhite1	-0.306846	0.503254
ENSDARG00000036784	antiquewhite1	-0.292549	0.524331
ENSDARG00000086919	antiquewhite1	0.289651	0.528638
ENSDARG00000067566	antiquewhite1	-0.285097	0.535431
ENSDARG00000063224	antiquewhite1	0.260125	0.573186
ENSDARG00000075180	antiquewhite1	-0.25746	0.577263
ENSDARG00000030064	antiquewhite1	-0.25527	0.58062
ENSDARG00000060282	antiquewhite1	-0.25125	0.586798
ENSDARG00000002510	antiquewhite1	-0.249816	0.589008
ENSDARG00000019367	antiquewhite1	-0.234462	0.612815
ENSDARG00000094384	antiquewhite1	-0.232742	0.615498
ENSDARG00000075017	antiquewhite1	0.226556	0.625181
ENSDARG00000041959	antiquewhite1	0.2175	0.639432
ENSDARG00000069168	antiquewhite1	-0.21168	0.648637
ENSDARG00000053716	antiquewhite1	-0.196731	0.672444
ENSDARG00000040532	antiquewhite1	0.185313	0.690777
ENSDARG00000061380	antiquewhite1	-0.18052	0.698509
ENSDARG00000077165	antiquewhite1	-0.179478	0.700192
ENSDARG00000078603	antiquewhite1	-0.169075	0.717054
ENSDARG00000012432	antiquewhite1	-0.152184	0.744626
ENSDARG00000038305	antiquewhite1	0.138423	0.76725
ENSDARG00000038040	antiquewhite1	-0.131023	0.779473
ENSDARG00000017657	antiquewhite1	-0.121198	0.795755
ENSDARG00000044251	antiquewhite1	0.11783	0.801351
ENSDARG00000045704	antiquewhite1	0.0894795	0.848702
ENSDARG00000062754	antiquewhite1	0.0701401	0.881219
ENSDARG00000045145	antiquewhite1	0.0487996	0.917254
ENSDARG00000014058	antiquewhite1	-0.0457783	0.922366
ENSDARG00000067517	antiquewhite1	-0.0193785	0.967108
ENSDARG00000043260	antiquewhite1	-0.0191406	0.967512
ENSDARG00000013005	antiquewhite3	-0.995607	2.4508e-06
ENSDARG00000045827	antiquewhite3	0.992008	1.09208e-05
ENSDARG00000011281	antiquewhite3	-0.991687	1.2049e-05
ENSDARG00000079555	antiquewhite3	-0.991111	1.42414e-05
ENSDARG00000092077	antiquewhite3	0.990861	1.52589e-05
ENSDARG00000015524	antiquewhite3	0.990569	1.65061e-05
ENSDARG00000035882	antiquewhite3	0.990469	1.69457e-05
ENSDARG00000006332	antiquewhite3	-0.990425	1.71438e-05
ENSDARG00000025826	antiquewhite3	0.989423	2.19718e-05
ENSDARG00000074558	antiquewhite3	-0.988479	2.71942e-05
ENSDARG00000087678	antiquewhite3	0.986902	3.74458e-05
ENSDARG00000032103	antiquewhite3	0.986703	3.88818e-05
ENSDARG00000071643	antiquewhite3	0.985856	4.53502e-05
ENSDARG00000021233	antiquewhite3	0.984759	5.46345e-05
ENSDARG00000061365	antiquewhite3	0.984158	6.01612e-05
ENSDARG00000074345	antiquewhite3	0.983981	6.18439e-05
ENSDARG00000008727	antiquewhite3	-0.983346	6.81351e-05
ENSDARG00000077405	antiquewhite3	0.982513	7.69394e-05
ENSDARG00000028236	antiquewhite3	0.982323	7.90433e-05
ENSDARG00000095295	antiquewhite3	-0.982305	7.92426e-05
ENSDARG00000088041	antiquewhite3	0.982272	7.9611e-05
ENSDARG00000078619	antiquewhite3	0.982269	7.9644e-05
ENSDARG00000068637	antiquewhite3	-0.982171	8.07401e-05
ENSDARG00000010096	antiquewhite3	-0.981442	8.9222e-05
ENSDARG00000013880	antiquewhite3	0.98129	9.10469e-05
ENSDARG00000089483	antiquewhite3	0.981018	9.43804e-05
ENSDARG00000058753	antiquewhite3	0.980534	0.000100485
ENSDARG00000086842	antiquewhite3	-0.979982	0.000107724
ENSDARG00000037998	antiquewhite3	-0.979633	0.00011247
ENSDARG00000045485	antiquewhite3	0.979358	0.000116282
ENSDARG00000017407	antiquewhite3	-0.978617	0.000126957
ENSDARG00000061462	antiquewhite3	-0.978523	0.000128349
ENSDARG00000051913	antiquewhite3	0.97823	0.00013274
ENSDARG00000038361	antiquewhite3	-0.978175	0.000133578
ENSDARG00000029596	antiquewhite3	0.978066	0.000135248
ENSDARG00000006314	antiquewhite3	0.977441	0.000145045
ENSDARG00000058658	antiquewhite3	0.977383	0.000145964
ENSDARG00000088745	antiquewhite3	-0.977337	0.000146709
ENSDARG00000079145	antiquewhite3	0.976751	0.000156332
ENSDARG00000035961	antiquewhite3	0.976506	0.00016045
ENSDARG00000030791	antiquewhite3	0.976121	0.000167072
ENSDARG00000086583	antiquewhite3	-0.975479	0.000178477
ENSDARG00000017014	antiquewhite3	0.975451	0.000178981
ENSDARG00000054849	antiquewhite3	0.975387	0.000180137
ENSDARG00000030097	antiquewhite3	0.975177	0.000183982
ENSDARG00000054833	antiquewhite3	0.974756	0.000191839
ENSDARG00000013479	antiquewhite3	-0.974668	0.000193515
ENSDARG00000095947	antiquewhite3	-0.974098	0.000204513
ENSDARG00000091006	antiquewhite3	0.973802	0.000210383
ENSDARG00000088967	antiquewhite3	-0.973526	0.000215937
ENSDARG00000075332	antiquewhite3	-0.973216	0.000222262
ENSDARG00000030753	antiquewhite3	0.973092	0.000224834
ENSDARG00000031651	antiquewhite3	0.97297	0.000227381
ENSDARG00000036090	antiquewhite3	0.972643	0.000234276
ENSDARG00000036700	antiquewhite3	-0.972086	0.000246318
ENSDARG00000058284	antiquewhite3	0.971768	0.000253333
ENSDARG00000022101	antiquewhite3	0.971459	0.000260291
ENSDARG00000073764	antiquewhite3	0.97129	0.000264131
ENSDARG00000015563	antiquewhite3	0.971113	0.000268205
ENSDARG00000017612	antiquewhite3	0.971045	0.000269779
ENSDARG00000008784	antiquewhite3	0.970613	0.000279874
ENSDARG00000003061	antiquewhite3	-0.970589	0.000280459
ENSDARG00000079971	antiquewhite3	-0.970251	0.000288522
ENSDARG00000074508	antiquewhite3	0.970181	0.000290215
ENSDARG00000055728	antiquewhite3	-0.970131	0.000291421
ENSDARG00000051954	antiquewhite3	-0.96994	0.000296079
ENSDARG00000043727	antiquewhite3	-0.969824	0.000298916
ENSDARG00000096659	antiquewhite3	0.969773	0.000300162
ENSDARG00000073684	antiquewhite3	-0.9695	0.000306946
ENSDARG00000076264	antiquewhite3	-0.969066	0.000317926
ENSDARG00000094439	antiquewhite3	-0.968931	0.00032137
ENSDARG00000069677	antiquewhite3	0.968916	0.000321764
ENSDARG00000042975	antiquewhite3	-0.968821	0.000324213
ENSDARG00000091135	antiquewhite3	-0.968726	0.000326653
ENSDARG00000071622	antiquewhite3	-0.968578	0.000330502
ENSDARG00000052912	antiquewhite3	0.968526	0.000331882
ENSDARG00000067815	antiquewhite3	-0.968419	0.000334675
ENSDARG00000078751	antiquewhite3	0.968256	0.000338979
ENSDARG00000075057	antiquewhite3	-0.968238	0.000339475
ENSDARG00000038300	antiquewhite3	0.967645	0.000355415
ENSDARG00000045959	antiquewhite3	0.967639	0.000355593
ENSDARG00000056128	antiquewhite3	-0.967591	0.000356896
ENSDARG00000024964	antiquewhite3	0.967404	0.000362032
ENSDARG00000094433	antiquewhite3	0.967316	0.000364442
ENSDARG00000052103	antiquewhite3	-0.967259	0.00036604
ENSDARG00000069407	antiquewhite3	0.966971	0.00037407
ENSDARG00000004517	antiquewhite3	0.966665	0.000382745
ENSDARG00000015575	antiquewhite3	0.966636	0.000383562
ENSDARG00000062157	antiquewhite3	-0.9666	0.000384584
ENSDARG00000074902	antiquewhite3	-0.966463	0.000388517
ENSDARG00000003054	antiquewhite3	0.966381	0.00039088
ENSDARG00000079483	antiquewhite3	0.966033	0.000401016
ENSDARG00000089720	antiquewhite3	-0.965768	0.000408822
ENSDARG00000044634	antiquewhite3	0.965456	0.000418123
ENSDARG00000073696	antiquewhite3	0.965301	0.000422802
ENSDARG00000075881	antiquewhite3	-0.964717	0.000440679
ENSDARG00000094604	antiquewhite3	-0.964511	0.000447075
ENSDARG00000013930	antiquewhite3	-0.964367	0.000451591
ENSDARG00000060002	antiquewhite3	-0.964366	0.000451634
ENSDARG00000073893	antiquewhite3	-0.964275	0.000454486
ENSDARG00000078974	antiquewhite3	0.964186	0.000457311
ENSDARG00000035579	antiquewhite3	-0.964046	0.000461742
ENSDARG00000037070	antiquewhite3	0.963663	0.000474051
ENSDARG00000039699	antiquewhite3	-0.963534	0.000478226
ENSDARG00000012490	antiquewhite3	0.963463	0.000480545
ENSDARG00000061010	antiquewhite3	0.963211	0.000488812
ENSDARG00000061231	antiquewhite3	0.962653	0.000507392
ENSDARG00000031455	antiquewhite3	0.962465	0.00051375
ENSDARG00000089646	antiquewhite3	0.962402	0.000515893
ENSDARG00000013175	antiquewhite3	-0.962221	0.000522066
ENSDARG00000027172	antiquewhite3	0.961927	0.000532202
ENSDARG00000075363	antiquewhite3	0.961759	0.000538031
ENSDARG00000071045	antiquewhite3	-0.961264	0.000555494
ENSDARG00000028367	antiquewhite3	0.961261	0.000555586
ENSDARG00000078891	antiquewhite3	0.961133	0.00056015
ENSDARG00000042159	antiquewhite3	0.960743	0.000574177
ENSDARG00000077906	antiquewhite3	0.96071	0.000575388
ENSDARG00000060323	antiquewhite3	0.960682	0.000576405
ENSDARG00000002897	antiquewhite3	0.96061	0.000579018
ENSDARG00000059437	antiquewhite3	-0.960468	0.000584188
ENSDARG00000054420	antiquewhite3	0.960426	0.000585754
ENSDARG00000075333	antiquewhite3	0.96027	0.000591492
ENSDARG00000014310	antiquewhite3	-0.960188	0.00059452
ENSDARG00000056102	antiquewhite3	0.960127	0.000596761
ENSDARG00000090654	antiquewhite3	-0.960117	0.000597143
ENSDARG00000018623	antiquewhite3	-0.959727	0.000611721
ENSDARG00000057568	antiquewhite3	0.959438	0.000622671
ENSDARG00000052594	antiquewhite3	0.959253	0.000629704
ENSDARG00000013928	antiquewhite3	-0.959216	0.000631118
ENSDARG00000002235	antiquewhite3	0.958986	0.000639974
ENSDARG00000094745	antiquewhite3	-0.958779	0.000648032
ENSDARG00000030887	antiquewhite3	0.958717	0.00065046
ENSDARG00000070801	antiquewhite3	0.958387	0.000663413
ENSDARG00000039601	antiquewhite3	0.958374	0.000663927
ENSDARG00000071463	antiquewhite3	-0.958279	0.000667668
ENSDARG00000095005	antiquewhite3	-0.958273	0.000667911
ENSDARG00000061629	antiquewhite3	-0.957965	0.000680199
ENSDARG00000058548	antiquewhite3	-0.957948	0.000680877
ENSDARG00000058848	antiquewhite3	0.957711	0.000690432
ENSDARG00000093024	antiquewhite3	0.957669	0.000692133
ENSDARG00000004845	antiquewhite3	-0.957665	0.000692267
ENSDARG00000017023	antiquewhite3	-0.9575	0.000698969
ENSDARG00000045999	antiquewhite3	0.957494	0.000699242
ENSDARG00000062471	antiquewhite3	-0.957457	0.000700717
ENSDARG00000090969	antiquewhite3	0.957393	0.000703345
ENSDARG00000058375	antiquewhite3	0.957213	0.000710738
ENSDARG00000042571	antiquewhite3	-0.956894	0.000723913
ENSDARG00000002264	antiquewhite3	-0.956807	0.000727544
ENSDARG00000068716	antiquewhite3	-0.956778	0.000728768
ENSDARG00000087110	antiquewhite3	0.956753	0.000729822
ENSDARG00000093954	antiquewhite3	0.956722	0.000731121
ENSDARG00000057286	antiquewhite3	0.956692	0.000732362
ENSDARG00000075815	antiquewhite3	0.9564	0.000744627
ENSDARG00000041150	antiquewhite3	0.95638	0.000745485
ENSDARG00000005544	antiquewhite3	0.956206	0.000752881
ENSDARG00000093182	antiquewhite3	0.956205	0.000752903
ENSDARG00000033307	antiquewhite3	0.956051	0.000759501
ENSDARG00000086261	antiquewhite3	0.955669	0.000775958
ENSDARG00000074806	antiquewhite3	0.955542	0.000781452
ENSDARG00000002362	antiquewhite3	0.955293	0.000792327
ENSDARG00000040505	antiquewhite3	0.955202	0.000796356
ENSDARG00000012203	antiquewhite3	0.954911	0.000809222
ENSDARG00000015239	antiquewhite3	-0.954862	0.000811402
ENSDARG00000088711	antiquewhite3	0.954758	0.000816025
ENSDARG00000044627	antiquewhite3	-0.954688	0.00081917
ENSDARG00000095936	antiquewhite3	0.954529	0.000826292
ENSDARG00000090398	antiquewhite3	0.954223	0.000840123
ENSDARG00000071618	antiquewhite3	0.95406	0.000847546
ENSDARG00000057680	antiquewhite3	0.954001	0.000850218
ENSDARG00000006729	antiquewhite3	-0.953925	0.000853725
ENSDARG00000006372	antiquewhite3	-0.953677	0.000865113
ENSDARG00000003113	antiquewhite3	-0.953599	0.000868748
ENSDARG00000000540	antiquewhite3	-0.953464	0.000875012
ENSDARG00000037943	antiquewhite3	0.953422	0.000876949
ENSDARG00000045567	antiquewhite3	0.953392	0.000878375
ENSDARG00000036071	antiquewhite3	0.953134	0.000890449
ENSDARG00000067714	antiquewhite3	0.952966	0.000898381
ENSDARG00000009018	antiquewhite3	0.952697	0.00091112
ENSDARG00000087446	antiquewhite3	0.952641	0.000913802
ENSDARG00000008098	antiquewhite3	-0.952549	0.000918188
ENSDARG00000030417	antiquewhite3	0.952549	0.000918216
ENSDARG00000094325	antiquewhite3	0.952496	0.000920734
ENSDARG00000040450	antiquewhite3	0.952469	0.000922032
ENSDARG00000008502	antiquewhite3	-0.952463	0.000922339
ENSDARG00000086162	antiquewhite3	0.952395	0.000925567
ENSDARG00000088609	antiquewhite3	0.952382	0.00092623
ENSDARG00000038467	antiquewhite3	0.952082	0.000940717
ENSDARG00000057729	antiquewhite3	-0.951992	0.000945104
ENSDARG00000089853	antiquewhite3	-0.951749	0.000956961
ENSDARG00000091765	antiquewhite3	-0.951735	0.000957645
ENSDARG00000005356	antiquewhite3	0.951662	0.000961229
ENSDARG00000029936	antiquewhite3	-0.951581	0.000965233
ENSDARG00000090861	antiquewhite3	0.951556	0.000966484
ENSDARG00000062593	antiquewhite3	0.951513	0.000968572
ENSDARG00000027428	antiquewhite3	-0.951383	0.000975018
ENSDARG00000091956	antiquewhite3	-0.951315	0.000978393
ENSDARG00000011537	antiquewhite3	0.951106	0.000988817
ENSDARG00000005108	antiquewhite3	0.951073	0.000990461
ENSDARG00000003270	antiquewhite3	-0.950983	0.000995006
ENSDARG00000067838	antiquewhite3	-0.950861	0.00100113
ENSDARG00000029795	antiquewhite3	-0.95079	0.00100472
ENSDARG00000090667	antiquewhite3	-0.95059	0.00101484
ENSDARG00000033138	antiquewhite3	0.950205	0.00103449
ENSDARG00000043288	antiquewhite3	-0.949784	0.00105626
ENSDARG00000089939	antiquewhite3	-0.949782	0.00105638
ENSDARG00000033179	antiquewhite3	-0.949697	0.00106081
ENSDARG00000038374	antiquewhite3	0.949644	0.00106358
ENSDARG00000046074	antiquewhite3	-0.949492	0.0010715
ENSDARG00000077323	antiquewhite3	-0.949478	0.00107227
ENSDARG00000007786	antiquewhite3	0.949293	0.00108197
ENSDARG00000068763	antiquewhite3	0.949262	0.00108364
ENSDARG00000058004	antiquewhite3	-0.949152	0.00108947
ENSDARG00000006848	antiquewhite3	-0.949129	0.00109064
ENSDARG00000004932	antiquewhite3	-0.949119	0.00109117
ENSDARG00000078824	antiquewhite3	0.948816	0.00110731
ENSDARG00000054300	antiquewhite3	-0.948529	0.00112272
ENSDARG00000086535	antiquewhite3	-0.948408	0.00112926
ENSDARG00000020250	antiquewhite3	0.948323	0.0011339
ENSDARG00000036460	antiquewhite3	-0.948313	0.0011344
ENSDARG00000023858	antiquewhite3	0.948312	0.00113447
ENSDARG00000008548	antiquewhite3	0.948293	0.0011355
ENSDARG00000037618	antiquewhite3	-0.948241	0.00113832
ENSDARG00000032459	antiquewhite3	0.948166	0.00114242
ENSDARG00000078528	antiquewhite3	-0.948132	0.00114425
ENSDARG00000088962	antiquewhite3	0.948112	0.00114533
ENSDARG00000002148	antiquewhite3	0.947979	0.00115263
ENSDARG00000030289	antiquewhite3	0.947839	0.00116032
ENSDARG00000018534	antiquewhite3	0.947794	0.00116277
ENSDARG00000091801	antiquewhite3	0.94754	0.00117681
ENSDARG00000073752	antiquewhite3	0.947534	0.00117714
ENSDARG00000006300	antiquewhite3	-0.947419	0.00118356
ENSDARG00000080021	antiquewhite3	0.947106	0.00120103
ENSDARG00000057691	antiquewhite3	0.947098	0.00120147
ENSDARG00000012113	antiquewhite3	-0.947092	0.00120182
ENSDARG00000068989	antiquewhite3	0.947031	0.00120521
ENSDARG00000038881	antiquewhite3	-0.946988	0.00120763
ENSDARG00000075164	antiquewhite3	-0.946838	0.00121613
ENSDARG00000074195	antiquewhite3	0.946758	0.00122065
ENSDARG00000025920	antiquewhite3	0.945834	0.00127366
ENSDARG00000061211	antiquewhite3	0.945803	0.00127547
ENSDARG00000053442	antiquewhite3	0.945669	0.00128325
ENSDARG00000074979	antiquewhite3	0.945582	0.00128833
ENSDARG00000090851	antiquewhite3	0.945521	0.00129193
ENSDARG00000013990	antiquewhite3	0.945467	0.0012951
ENSDARG00000042947	antiquewhite3	0.945426	0.00129747
ENSDARG00000069552	antiquewhite3	-0.945372	0.00130064
ENSDARG00000094133	antiquewhite3	0.944927	0.00132698
ENSDARG00000030498	antiquewhite3	-0.944906	0.00132825
ENSDARG00000076923	antiquewhite3	0.944843	0.001332
ENSDARG00000025613	antiquewhite3	-0.944836	0.00133241
ENSDARG00000068516	antiquewhite3	0.944701	0.00134045
ENSDARG00000074571	antiquewhite3	0.944675	0.00134202
ENSDARG00000027600	antiquewhite3	0.944659	0.00134297
ENSDARG00000002937	antiquewhite3	0.944651	0.00134348
ENSDARG00000077736	antiquewhite3	0.944537	0.0013503
ENSDARG00000077938	antiquewhite3	0.94444	0.00135616
ENSDARG00000036820	antiquewhite3	0.944096	0.00137698
ENSDARG00000039322	antiquewhite3	0.944089	0.00137741
ENSDARG00000087839	antiquewhite3	-0.943951	0.00138583
ENSDARG00000077249	antiquewhite3	0.943673	0.00140286
ENSDARG00000018902	antiquewhite3	0.943543	0.00141088
ENSDARG00000096554	antiquewhite3	-0.943245	0.00142931
ENSDARG00000070844	antiquewhite3	-0.943225	0.00143057
ENSDARG00000037810	antiquewhite3	0.943069	0.00144028
ENSDARG00000089140	antiquewhite3	-0.943053	0.00144128
ENSDARG00000037900	antiquewhite3	0.942934	0.00144871
ENSDARG00000087851	antiquewhite3	0.942378	0.00148381
ENSDARG00000061747	antiquewhite3	0.942371	0.00148428
ENSDARG00000015349	antiquewhite3	0.942285	0.00148976
ENSDARG00000090108	antiquewhite3	-0.942181	0.00149642
ENSDARG00000088424	antiquewhite3	0.942098	0.00150173
ENSDARG00000079818	antiquewhite3	0.94184	0.00151824
ENSDARG00000016059	antiquewhite3	0.941669	0.00152933
ENSDARG00000013777	antiquewhite3	0.941256	0.00155616
ENSDARG00000036428	antiquewhite3	0.940936	0.00157719
ENSDARG00000018611	antiquewhite3	-0.940927	0.00157777
ENSDARG00000004794	antiquewhite3	0.940896	0.0015798
ENSDARG00000088054	antiquewhite3	-0.940889	0.00158029
ENSDARG00000088733	antiquewhite3	0.940877	0.00158106
ENSDARG00000052396	antiquewhite3	-0.940792	0.00158669
ENSDARG00000004059	antiquewhite3	-0.940693	0.00159321
ENSDARG00000091602	antiquewhite3	0.940655	0.00159576
ENSDARG00000071032	antiquewhite3	-0.940608	0.0015989
ENSDARG00000036785	antiquewhite3	0.940544	0.00160316
ENSDARG00000090818	antiquewhite3	0.940501	0.00160599
ENSDARG00000079508	antiquewhite3	0.940296	0.00161967
ENSDARG00000041623	antiquewhite3	-0.940174	0.00162786
ENSDARG00000001676	antiquewhite3	0.94011	0.00163216
ENSDARG00000089368	antiquewhite3	-0.940092	0.00163336
ENSDARG00000074791	antiquewhite3	0.939872	0.00164824
ENSDARG00000037932	antiquewhite3	-0.93978	0.00165443
ENSDARG00000061732	antiquewhite3	0.93963	0.00166461
ENSDARG00000037064	antiquewhite3	-0.939575	0.00166839
ENSDARG00000033451	antiquewhite3	-0.939529	0.00167152
ENSDARG00000017636	antiquewhite3	-0.939505	0.00167313
ENSDARG00000029718	antiquewhite3	0.939441	0.0016775
ENSDARG00000095009	antiquewhite3	-0.939333	0.00168489
ENSDARG00000086180	antiquewhite3	0.939324	0.00168553
ENSDARG00000018516	antiquewhite3	0.939171	0.00169601
ENSDARG00000017298	antiquewhite3	-0.939085	0.00170191
ENSDARG00000014031	antiquewhite3	0.939076	0.00170253
ENSDARG00000011186	antiquewhite3	-0.939022	0.00170628
ENSDARG00000071674	antiquewhite3	0.938894	0.00171516
ENSDARG00000091601	antiquewhite3	-0.938889	0.00171544
ENSDARG00000090876	antiquewhite3	0.938766	0.00172404
ENSDARG00000010420	antiquewhite3	-0.938318	0.00175531
ENSDARG00000077859	antiquewhite3	-0.938139	0.00176786
ENSDARG00000077810	antiquewhite3	0.938088	0.00177147
ENSDARG00000055377	antiquewhite3	-0.938021	0.00177622
ENSDARG00000055813	antiquewhite3	-0.937972	0.00177966
ENSDARG00000032200	antiquewhite3	-0.937914	0.00178377
ENSDARG00000087241	antiquewhite3	-0.937718	0.00179772
ENSDARG00000005827	antiquewhite3	-0.93763	0.00180398
ENSDARG00000059367	antiquewhite3	-0.937611	0.00180528
ENSDARG00000076704	antiquewhite3	0.937559	0.00180903
ENSDARG00000060520	antiquewhite3	0.937477	0.00181488
ENSDARG00000027687	antiquewhite3	-0.937402	0.00182029
ENSDARG00000070316	antiquewhite3	-0.937351	0.0018239
ENSDARG00000089286	antiquewhite3	0.93734	0.00182468
ENSDARG00000003146	antiquewhite3	0.937173	0.00183669
ENSDARG00000009387	antiquewhite3	-0.937154	0.00183807
ENSDARG00000061081	antiquewhite3	-0.937057	0.00184508
ENSDARG00000069250	antiquewhite3	0.93693	0.00185427
ENSDARG00000075178	antiquewhite3	0.936333	0.00189789
ENSDARG00000030449	antiquewhite3	-0.93628	0.00190178
ENSDARG00000078940	antiquewhite3	0.936158	0.00191074
ENSDARG00000022832	antiquewhite3	-0.936153	0.00191109
ENSDARG00000035949	antiquewhite3	0.936151	0.00191129
ENSDARG00000033993	antiquewhite3	0.936107	0.0019145
ENSDARG00000086969	antiquewhite3	0.935865	0.00193244
ENSDARG00000070780	antiquewhite3	-0.935815	0.00193616
ENSDARG00000019530	antiquewhite3	0.935754	0.00194069
ENSDARG00000087939	antiquewhite3	0.935703	0.00194446
ENSDARG00000086367	antiquewhite3	-0.935569	0.00195449
ENSDARG00000075111	antiquewhite3	0.935476	0.00196149
ENSDARG00000077068	antiquewhite3	0.935403	0.00196691
ENSDARG00000017773	antiquewhite3	0.935389	0.001968
ENSDARG00000007477	antiquewhite3	0.935374	0.00196911
ENSDARG00000051851	antiquewhite3	-0.935127	0.00198772
ENSDARG00000042188	antiquewhite3	-0.935072	0.00199184
ENSDARG00000006207	antiquewhite3	-0.934953	0.00200088
ENSDARG00000021195	antiquewhite3	0.934756	0.00201584
ENSDARG00000051762	antiquewhite3	0.9346	0.00202773
ENSDARG00000003098	antiquewhite3	0.934516	0.00203418
ENSDARG00000025846	antiquewhite3	-0.93448	0.00203689
ENSDARG00000090173	antiquewhite3	-0.934383	0.00204436
ENSDARG00000061687	antiquewhite3	0.934	0.00207386
ENSDARG00000091574	antiquewhite3	0.93395	0.00207776
ENSDARG00000018241	antiquewhite3	0.933891	0.0020823
ENSDARG00000086985	antiquewhite3	0.933815	0.00208824
ENSDARG00000075204	antiquewhite3	0.93377	0.00209172
ENSDARG00000074386	antiquewhite3	0.933729	0.0020949
ENSDARG00000093802	antiquewhite3	0.933694	0.00209761
ENSDARG00000069157	antiquewhite3	0.933586	0.0021061
ENSDARG00000059700	antiquewhite3	0.933441	0.00211743
ENSDARG00000094675	antiquewhite3	0.933204	0.00213607
ENSDARG00000093260	antiquewhite3	0.933199	0.00213645
ENSDARG00000022001	antiquewhite3	0.933194	0.00213682
ENSDARG00000068724	antiquewhite3	0.932991	0.0021529
ENSDARG00000077854	antiquewhite3	-0.932927	0.00215793
ENSDARG00000077086	antiquewhite3	0.932734	0.00217326
ENSDARG00000051823	antiquewhite3	0.93255	0.00218791
ENSDARG00000019335	antiquewhite3	-0.93255	0.00218793
ENSDARG00000010250	antiquewhite3	0.932511	0.00219105
ENSDARG00000091442	antiquewhite3	-0.932482	0.00219337
ENSDARG00000040452	antiquewhite3	0.932432	0.00219739
ENSDARG00000073784	antiquewhite3	0.932309	0.00220725
ENSDARG00000071241	antiquewhite3	-0.93228	0.00220957
ENSDARG00000070516	antiquewhite3	0.932279	0.00220966
ENSDARG00000018865	antiquewhite3	-0.932131	0.00222155
ENSDARG00000053010	antiquewhite3	-0.932078	0.00222579
ENSDARG00000003584	antiquewhite3	0.932075	0.00222606
ENSDARG00000078599	antiquewhite3	0.932042	0.00222874
ENSDARG00000093686	antiquewhite3	0.931812	0.00224738
ENSDARG00000013423	antiquewhite3	-0.931807	0.00224779
ENSDARG00000091851	antiquewhite3	-0.931731	0.00225392
ENSDARG00000080001	antiquewhite3	-0.931586	0.00226578
ENSDARG00000061301	antiquewhite3	-0.931525	0.0022707
ENSDARG00000076811	antiquewhite3	-0.93141	0.00228016
ENSDARG00000076462	antiquewhite3	0.931305	0.0022887
ENSDARG00000016238	antiquewhite3	-0.931271	0.00229152
ENSDARG00000071319	antiquewhite3	-0.931205	0.00229692
ENSDARG00000024324	antiquewhite3	0.931139	0.00230237
ENSDARG00000013184	antiquewhite3	-0.93103	0.00231135
ENSDARG00000014836	antiquewhite3	0.931029	0.00231143
ENSDARG00000020072	antiquewhite3	0.931	0.00231379
ENSDARG00000021404	antiquewhite3	0.930954	0.00231761
ENSDARG00000045205	antiquewhite3	0.930927	0.00231989
ENSDARG00000006797	antiquewhite3	-0.930893	0.00232267
ENSDARG00000052350	antiquewhite3	0.930821	0.00232866
ENSDARG00000011175	antiquewhite3	0.930811	0.00232944
ENSDARG00000020671	antiquewhite3	-0.930684	0.00234003
ENSDARG00000088486	antiquewhite3	0.930604	0.00234669
ENSDARG00000012199	antiquewhite3	0.930601	0.00234688
ENSDARG00000091211	antiquewhite3	-0.930586	0.00234812
ENSDARG00000090605	antiquewhite3	0.930536	0.0023523
ENSDARG00000044329	antiquewhite3	-0.930503	0.00235509
ENSDARG00000012184	antiquewhite3	0.93048	0.002357
ENSDARG00000056425	antiquewhite3	0.930408	0.002363
ENSDARG00000057430	antiquewhite3	-0.930329	0.00236959
ENSDARG00000009123	antiquewhite3	-0.929935	0.00240272
ENSDARG00000057435	antiquewhite3	0.929593	0.00243171
ENSDARG00000017960	antiquewhite3	-0.929585	0.00243239
ENSDARG00000052708	antiquewhite3	-0.929563	0.00243425
ENSDARG00000090820	antiquewhite3	0.929483	0.00244104
ENSDARG00000073821	antiquewhite3	0.92945	0.00244385
ENSDARG00000005414	antiquewhite3	0.929036	0.00247934
ENSDARG00000062457	antiquewhite3	-0.928999	0.00248248
ENSDARG00000053131	antiquewhite3	0.928988	0.0024835
ENSDARG00000068367	antiquewhite3	-0.928986	0.00248364
ENSDARG00000053559	antiquewhite3	-0.928792	0.00250041
ENSDARG00000060976	antiquewhite3	0.92861	0.00251615
ENSDARG00000007125	antiquewhite3	0.928529	0.00252315
ENSDARG00000068710	antiquewhite3	-0.928392	0.00253508
ENSDARG00000078063	antiquewhite3	0.928353	0.00253851
ENSDARG00000094074	antiquewhite3	0.928329	0.0025406
ENSDARG00000020371	antiquewhite3	0.928305	0.00254266
ENSDARG00000036338	antiquewhite3	0.928125	0.00255842
ENSDARG00000042557	antiquewhite3	-0.928102	0.00256044
ENSDARG00000053504	antiquewhite3	0.927992	0.0025701
ENSDARG00000012485	antiquewhite3	0.927871	0.00258071
ENSDARG00000088672	antiquewhite3	0.927851	0.00258245
ENSDARG00000003607	antiquewhite3	0.9275	0.00261349
ENSDARG00000059747	antiquewhite3	0.927209	0.00263938
ENSDARG00000008937	antiquewhite3	-0.927028	0.00265552
ENSDARG00000041086	antiquewhite3	0.926936	0.00266382
ENSDARG00000086667	antiquewhite3	-0.926868	0.00266988
ENSDARG00000075639	antiquewhite3	-0.926777	0.00267807
ENSDARG00000060953	antiquewhite3	-0.926713	0.00268378
ENSDARG00000073925	antiquewhite3	0.926658	0.00268881
ENSDARG00000052851	antiquewhite3	0.926556	0.00269797
ENSDARG00000022260	antiquewhite3	0.926398	0.00271229
ENSDARG00000058421	antiquewhite3	-0.926373	0.00271454
ENSDARG00000001898	antiquewhite3	0.926314	0.00271989
ENSDARG00000089862	antiquewhite3	-0.926301	0.00272106
ENSDARG00000061216	antiquewhite3	0.926283	0.0027227
ENSDARG00000088644	antiquewhite3	0.926098	0.00273954
ENSDARG00000078768	antiquewhite3	-0.926089	0.00274036
ENSDARG00000075347	antiquewhite3	0.926021	0.0027466
ENSDARG00000074734	antiquewhite3	-0.926003	0.00274825
ENSDARG00000038308	antiquewhite3	0.925985	0.00274984
ENSDARG00000053855	antiquewhite3	-0.925919	0.00275593
ENSDARG00000076748	antiquewhite3	0.925859	0.00276141
ENSDARG00000053159	antiquewhite3	-0.925678	0.00277796
ENSDARG00000091503	antiquewhite3	0.925548	0.00278995
ENSDARG00000077567	antiquewhite3	0.925489	0.00279544
ENSDARG00000070626	antiquewhite3	0.925449	0.00279911
ENSDARG00000040266	antiquewhite3	0.92541	0.00280271
ENSDARG00000078190	antiquewhite3	0.925371	0.00280633
ENSDARG00000052331	antiquewhite3	0.925283	0.00281442
ENSDARG00000022132	antiquewhite3	0.925233	0.00281909
ENSDARG00000038713	antiquewhite3	0.92516	0.00282582
ENSDARG00000008141	antiquewhite3	0.925029	0.002838
ENSDARG00000068870	antiquewhite3	-0.924954	0.002845
ENSDARG00000003938	antiquewhite3	0.924817	0.0028578
ENSDARG00000039675	antiquewhite3	-0.924712	0.00286764
ENSDARG00000032618	antiquewhite3	-0.924606	0.00287755
ENSDARG00000078003	antiquewhite3	0.924605	0.00287761
ENSDARG00000036067	antiquewhite3	0.924508	0.00288679
ENSDARG00000006169	antiquewhite3	0.924476	0.00288979
ENSDARG00000060497	antiquewhite3	0.924201	0.00291568
ENSDARG00000000551	antiquewhite3	0.924171	0.00291855
ENSDARG00000095184	antiquewhite3	0.924023	0.00293256
ENSDARG00000004869	antiquewhite3	-0.924017	0.00293318
ENSDARG00000025074	antiquewhite3	0.92394	0.00294041
ENSDARG00000071424	antiquewhite3	0.923618	0.00297118
ENSDARG00000091499	antiquewhite3	0.92347	0.00298532
ENSDARG00000079427	antiquewhite3	-0.923384	0.00299359
ENSDARG00000076541	antiquewhite3	-0.923312	0.00300051
ENSDARG00000033945	antiquewhite3	-0.923295	0.00300213
ENSDARG00000014017	antiquewhite3	-0.923284	0.00300318
ENSDARG00000008920	antiquewhite3	-0.923068	0.00302398
ENSDARG00000037357	antiquewhite3	0.922869	0.00304323
ENSDARG00000042147	antiquewhite3	0.922635	0.00306604
ENSDARG00000012330	antiquewhite3	-0.922626	0.00306686
ENSDARG00000010853	antiquewhite3	-0.922617	0.00306773
ENSDARG00000068214	antiquewhite3	-0.922608	0.00306861
ENSDARG00000036299	antiquewhite3	0.922407	0.00308824
ENSDARG00000008983	antiquewhite3	-0.922383	0.00309062
ENSDARG00000089654	antiquewhite3	-0.921955	0.00313264
ENSDARG00000012625	antiquewhite3	0.921882	0.0031399
ENSDARG00000033121	antiquewhite3	-0.921814	0.00314662
ENSDARG00000061904	antiquewhite3	0.921716	0.00315632
ENSDARG00000052417	antiquewhite3	-0.921688	0.00315905
ENSDARG00000034763	antiquewhite3	-0.921637	0.00316415
ENSDARG00000067546	antiquewhite3	0.921437	0.00318396
ENSDARG00000044613	antiquewhite3	-0.921373	0.00319038
ENSDARG00000079009	antiquewhite3	0.921371	0.00319055
ENSDARG00000028943	antiquewhite3	0.921325	0.00319519
ENSDARG00000062487	antiquewhite3	-0.921133	0.00321439
ENSDARG00000069409	antiquewhite3	-0.921087	0.00321899
ENSDARG00000063715	antiquewhite3	0.920898	0.00323792
ENSDARG00000059175	antiquewhite3	-0.920864	0.0032413
ENSDARG00000029353	antiquewhite3	-0.920783	0.00324949
ENSDARG00000094013	antiquewhite3	0.920686	0.00325927
ENSDARG00000063665	antiquewhite3	0.920489	0.00327922
ENSDARG00000077134	antiquewhite3	0.920463	0.00328185
ENSDARG00000089585	antiquewhite3	-0.92022	0.00330648
ENSDARG00000037891	antiquewhite3	-0.920217	0.00330687
ENSDARG00000088736	antiquewhite3	0.920068	0.00332196
ENSDARG00000087410	antiquewhite3	0.919866	0.00334265
ENSDARG00000074971	antiquewhite3	-0.919828	0.00334651
ENSDARG00000074644	antiquewhite3	0.919822	0.00334719
ENSDARG00000058319	antiquewhite3	-0.919801	0.00334932
ENSDARG00000033411	antiquewhite3	0.919726	0.00335702
ENSDARG00000008732	antiquewhite3	0.919594	0.00337059
ENSDARG00000034430	antiquewhite3	-0.919592	0.00337083
ENSDARG00000071667	antiquewhite3	-0.919438	0.00338668
ENSDARG00000055669	antiquewhite3	0.919415	0.00338903
ENSDARG00000092228	antiquewhite3	-0.919344	0.00339644
ENSDARG00000079881	antiquewhite3	0.919259	0.00340522
ENSDARG00000060120	antiquewhite3	0.91892	0.00344038
ENSDARG00000045273	antiquewhite3	0.918841	0.00344863
ENSDARG00000039399	antiquewhite3	0.91871	0.00346231
ENSDARG00000089836	antiquewhite3	-0.918701	0.00346324
ENSDARG00000052522	antiquewhite3	-0.918664	0.00346717
ENSDARG00000016936	antiquewhite3	0.918564	0.00347764
ENSDARG00000088023	antiquewhite3	-0.918451	0.00348942
ENSDARG00000086189	antiquewhite3	0.918422	0.00349246
ENSDARG00000019098	antiquewhite3	-0.918132	0.00352312
ENSDARG00000045248	antiquewhite3	-0.918084	0.00352813
ENSDARG00000079778	antiquewhite3	0.918011	0.00353589
ENSDARG00000044339	antiquewhite3	-0.917848	0.00355318
ENSDARG00000008186	antiquewhite3	0.917788	0.00355953
ENSDARG00000037378	antiquewhite3	0.917514	0.00358876
ENSDARG00000040640	antiquewhite3	0.917271	0.00361474
ENSDARG00000086808	antiquewhite3	0.917083	0.00363486
ENSDARG00000094466	antiquewhite3	-0.916858	0.00365921
ENSDARG00000040912	antiquewhite3	0.9167	0.00367624
ENSDARG00000061951	antiquewhite3	0.916533	0.00369442
ENSDARG00000000943	antiquewhite3	0.916519	0.00369585
ENSDARG00000042837	antiquewhite3	0.916206	0.00373002
ENSDARG00000031240	antiquewhite3	-0.916118	0.0037396
ENSDARG00000026986	antiquewhite3	0.91605	0.00374704
ENSDARG00000040116	antiquewhite3	0.91596	0.00375689
ENSDARG00000009933	antiquewhite3	-0.915953	0.00375766
ENSDARG00000010331	antiquewhite3	0.915948	0.00375819
ENSDARG00000062790	antiquewhite3	0.91574	0.00378103
ENSDARG00000007553	antiquewhite3	0.915582	0.00379846
ENSDARG00000089918	antiquewhite3	-0.915522	0.00380512
ENSDARG00000041592	antiquewhite3	-0.915355	0.0038236
ENSDARG00000030573	antiquewhite3	-0.915218	0.00383879
ENSDARG00000016364	antiquewhite3	0.915128	0.00384881
ENSDARG00000074752	antiquewhite3	0.915103	0.00385158
ENSDARG00000010878	antiquewhite3	-0.915101	0.00385185
ENSDARG00000054666	antiquewhite3	0.915055	0.0038569
ENSDARG00000014106	antiquewhite3	0.914803	0.00388504
ENSDARG00000059460	antiquewhite3	-0.914694	0.0038973
ENSDARG00000036496	antiquewhite3	0.914543	0.00391421
ENSDARG00000086655	antiquewhite3	0.914398	0.00393057
ENSDARG00000008032	antiquewhite3	0.914204	0.00395243
ENSDARG00000005832	antiquewhite3	-0.9142	0.00395281
ENSDARG00000010977	antiquewhite3	-0.914149	0.00395859
ENSDARG00000005368	antiquewhite3	-0.914046	0.00397027
ENSDARG00000071333	antiquewhite3	0.914035	0.00397159
ENSDARG00000022788	antiquewhite3	-0.914003	0.00397522
ENSDARG00000062502	antiquewhite3	-0.913966	0.00397932
ENSDARG00000089194	antiquewhite3	-0.913874	0.00398986
ENSDARG00000071707	antiquewhite3	0.913775	0.00400104
ENSDARG00000022650	antiquewhite3	-0.91348	0.00403469
ENSDARG00000058430	antiquewhite3	-0.913477	0.00403505
ENSDARG00000011897	antiquewhite3	0.913474	0.00403535
ENSDARG00000076870	antiquewhite3	0.913446	0.00403857
ENSDARG00000021982	antiquewhite3	0.91332	0.00405306
ENSDARG00000044796	antiquewhite3	0.913312	0.00405394
ENSDARG00000088414	antiquewhite3	0.913094	0.00407895
ENSDARG00000063257	antiquewhite3	0.913089	0.00407958
ENSDARG00000068026	antiquewhite3	0.912992	0.0040907
ENSDARG00000026322	antiquewhite3	-0.912913	0.00409988
ENSDARG00000045788	antiquewhite3	0.912748	0.0041189
ENSDARG00000053110	antiquewhite3	-0.912726	0.00412143
ENSDARG00000044925	antiquewhite3	-0.912649	0.00413034
ENSDARG00000042509	antiquewhite3	0.91256	0.00414074
ENSDARG00000062485	antiquewhite3	-0.912452	0.00415324
ENSDARG00000091294	antiquewhite3	-0.912289	0.00417224
ENSDARG00000079680	antiquewhite3	-0.912257	0.00417599
ENSDARG00000069995	antiquewhite3	-0.912209	0.00418163
ENSDARG00000061421	antiquewhite3	0.912169	0.00418623
ENSDARG00000092497	antiquewhite3	0.912114	0.00419264
ENSDARG00000007383	antiquewhite3	0.912054	0.00419972
ENSDARG00000003989	antiquewhite3	0.912006	0.00420537
ENSDARG00000078037	antiquewhite3	-0.911969	0.00420967
ENSDARG00000079549	antiquewhite3	0.911893	0.00421864
ENSDARG00000073914	antiquewhite3	0.911877	0.00422043
ENSDARG00000073845	antiquewhite3	0.911795	0.00423015
ENSDARG00000078078	antiquewhite3	0.911705	0.00424074
ENSDARG00000057531	antiquewhite3	0.911555	0.00425842
ENSDARG00000096556	antiquewhite3	0.91128	0.00429091
ENSDARG00000062135	antiquewhite3	0.911193	0.00430117
ENSDARG00000063089	antiquewhite3	0.911094	0.00431296
ENSDARG00000038980	antiquewhite3	0.911087	0.00431376
ENSDARG00000086826	antiquewhite3	0.911067	0.0043162
ENSDARG00000033367	antiquewhite3	0.910926	0.004333
ENSDARG00000062608	antiquewhite3	-0.910854	0.00434153
ENSDARG00000077751	antiquewhite3	-0.910757	0.00435319
ENSDARG00000009262	antiquewhite3	0.910748	0.0043542
ENSDARG00000075426	antiquewhite3	0.910721	0.00435742
ENSDARG00000088290	antiquewhite3	-0.910645	0.0043665
ENSDARG00000022564	antiquewhite3	-0.910616	0.00436999
ENSDARG00000058257	antiquewhite3	0.910612	0.0043705
ENSDARG00000060341	antiquewhite3	0.91015	0.00442611
ENSDARG00000077202	antiquewhite3	-0.910143	0.00442694
ENSDARG00000004979	antiquewhite3	0.909932	0.00445246
ENSDARG00000078216	antiquewhite3	0.909921	0.00445372
ENSDARG00000076701	antiquewhite3	0.90985	0.00446232
ENSDARG00000079358	antiquewhite3	0.909797	0.00446884
ENSDARG00000093286	antiquewhite3	0.909661	0.00448527
ENSDARG00000061338	antiquewhite3	0.90954	0.0045
ENSDARG00000090338	antiquewhite3	-0.90949	0.00450615
ENSDARG00000002538	antiquewhite3	-0.909226	0.00453841
ENSDARG00000057025	antiquewhite3	-0.908966	0.00457032
ENSDARG00000069589	antiquewhite3	-0.908826	0.00458762
ENSDARG00000059555	antiquewhite3	0.908813	0.00458916
ENSDARG00000004954	antiquewhite3	0.908803	0.00459035
ENSDARG00000075270	antiquewhite3	0.908782	0.00459302
ENSDARG00000068125	antiquewhite3	-0.908734	0.00459888
ENSDARG00000070995	antiquewhite3	0.908687	0.00460467
ENSDARG00000077863	antiquewhite3	-0.908634	0.00461122
ENSDARG00000043032	antiquewhite3	0.908453	0.00463365
ENSDARG00000010312	antiquewhite3	0.908433	0.00463613
ENSDARG00000020847	antiquewhite3	-0.90843	0.00463651
ENSDARG00000053468	antiquewhite3	0.908385	0.00464211
ENSDARG00000022350	antiquewhite3	0.90829	0.00465393
ENSDARG00000076763	antiquewhite3	-0.908267	0.00465682
ENSDARG00000052658	antiquewhite3	0.908199	0.00466522
ENSDARG00000012002	antiquewhite3	0.908117	0.00467545
ENSDARG00000037910	antiquewhite3	0.907672	0.00473109
ENSDARG00000069728	antiquewhite3	0.90766	0.0047326
ENSDARG00000011723	antiquewhite3	0.907537	0.00474809
ENSDARG00000094316	antiquewhite3	0.907439	0.00476039
ENSDARG00000042909	antiquewhite3	0.907425	0.0047621
ENSDARG00000074347	antiquewhite3	0.906663	0.00485872
ENSDARG00000014623	antiquewhite3	-0.906468	0.00488363
ENSDARG00000038399	antiquewhite3	-0.906021	0.00494096
ENSDARG00000060181	antiquewhite3	0.905769	0.00497343
ENSDARG00000071877	antiquewhite3	-0.905446	0.00501521
ENSDARG00000043550	antiquewhite3	-0.905378	0.00502404
ENSDARG00000036548	antiquewhite3	-0.90531	0.00503298
ENSDARG00000035835	antiquewhite3	-0.905215	0.0050453
ENSDARG00000043905	antiquewhite3	-0.905194	0.00504808
ENSDARG00000030004	antiquewhite3	0.904765	0.00510415
ENSDARG00000003994	antiquewhite3	-0.90469	0.00511394
ENSDARG00000018065	antiquewhite3	0.904382	0.00515446
ENSDARG00000079064	antiquewhite3	0.904336	0.0051606
ENSDARG00000042900	antiquewhite3	0.90424	0.00517329
ENSDARG00000028541	antiquewhite3	0.904184	0.00518066
ENSDARG00000040944	antiquewhite3	0.904129	0.0051879
ENSDARG00000075120	antiquewhite3	0.904111	0.00519025
ENSDARG00000053656	antiquewhite3	0.904104	0.0051912
ENSDARG00000059841	antiquewhite3	0.904017	0.00520279
ENSDARG00000060257	antiquewhite3	-0.903918	0.00521594
ENSDARG00000078800	antiquewhite3	0.903878	0.00522129
ENSDARG00000029133	antiquewhite3	-0.90385	0.00522493
ENSDARG00000088862	antiquewhite3	0.90336	0.00529038
ENSDARG00000087910	antiquewhite3	0.903126	0.00532171
ENSDARG00000058179	antiquewhite3	-0.903106	0.00532443
ENSDARG00000094377	antiquewhite3	0.903065	0.00532998
ENSDARG00000067520	antiquewhite3	-0.903042	0.00533302
ENSDARG00000061710	antiquewhite3	0.902931	0.00534795
ENSDARG00000024681	antiquewhite3	-0.902829	0.00536178
ENSDARG00000059396	antiquewhite3	-0.902792	0.00536673
ENSDARG00000043692	antiquewhite3	0.902534	0.00540169
ENSDARG00000078725	antiquewhite3	0.90241	0.00541848
ENSDARG00000086458	antiquewhite3	-0.902275	0.00543678
ENSDARG00000079020	antiquewhite3	-0.902114	0.00545877
ENSDARG00000096077	antiquewhite3	-0.902108	0.00545962
ENSDARG00000089920	antiquewhite3	0.902056	0.0054667
ENSDARG00000039677	antiquewhite3	-0.901908	0.00548684
ENSDARG00000056932	antiquewhite3	-0.901885	0.00549001
ENSDARG00000027046	antiquewhite3	0.901843	0.00549578
ENSDARG00000036415	antiquewhite3	-0.901675	0.00551884
ENSDARG00000015611	antiquewhite3	-0.901586	0.00553105
ENSDARG00000002414	antiquewhite3	-0.901276	0.00557376
ENSDARG00000013329	antiquewhite3	0.901267	0.00557498
ENSDARG00000086740	antiquewhite3	-0.901203	0.00558379
ENSDARG00000022466	antiquewhite3	0.901124	0.0055947
ENSDARG00000042285	antiquewhite3	0.90098	0.00561471
ENSDARG00000040884	antiquewhite3	0.900858	0.00563163
ENSDARG00000020286	antiquewhite3	0.900786	0.00564162
ENSDARG00000069489	antiquewhite3	0.90077	0.00564384
ENSDARG00000067817	antiquewhite3	0.900301	0.00570926
ENSDARG00000087714	antiquewhite3	-0.90027	0.00571368
ENSDARG00000051926	antiquewhite3	0.899853	0.00577223
ENSDARG00000075929	antiquewhite3	0.899848	0.00577297
ENSDARG00000078671	antiquewhite3	-0.899826	0.00577595
ENSDARG00000008808	antiquewhite3	-0.899716	0.00579148
ENSDARG00000056080	antiquewhite3	0.899575	0.0058114
ENSDARG00000058917	antiquewhite3	0.899573	0.00581167
ENSDARG00000062359	antiquewhite3	-0.899571	0.00581208
ENSDARG00000090748	antiquewhite3	0.899561	0.00581337
ENSDARG00000062594	antiquewhite3	-0.899421	0.0058333
ENSDARG00000068940	antiquewhite3	-0.899389	0.00583786
ENSDARG00000052674	antiquewhite3	-0.899315	0.00584831
ENSDARG00000062379	antiquewhite3	-0.899242	0.00585862
ENSDARG00000053840	antiquewhite3	0.899212	0.00586295
ENSDARG00000069360	antiquewhite3	0.899105	0.00587814
ENSDARG00000036636	antiquewhite3	-0.89892	0.0059046
ENSDARG00000040301	antiquewhite3	0.898856	0.00591364
ENSDARG00000007358	antiquewhite3	0.898726	0.00593225
ENSDARG00000017906	antiquewhite3	0.898686	0.00593797
ENSDARG00000055344	antiquewhite3	0.898568	0.0059549
ENSDARG00000074221	antiquewhite3	0.898467	0.00596938
ENSDARG00000040712	antiquewhite3	0.898289	0.00599501
ENSDARG00000062552	antiquewhite3	-0.89808	0.00602522
ENSDARG00000086642	antiquewhite3	0.898069	0.0060268
ENSDARG00000075599	antiquewhite3	-0.898032	0.00603212
ENSDARG00000004055	antiquewhite3	0.898007	0.00603576
ENSDARG00000038473	antiquewhite3	-0.89796	0.00604253
ENSDARG00000011459	antiquewhite3	-0.897817	0.00606324
ENSDARG00000036161	antiquewhite3	-0.897809	0.00606435
ENSDARG00000075916	antiquewhite3	0.897799	0.0060658
ENSDARG00000003695	antiquewhite3	0.897608	0.00609357
ENSDARG00000086405	antiquewhite3	-0.897596	0.00609527
ENSDARG00000020377	antiquewhite3	0.897501	0.00610909
ENSDARG00000014430	antiquewhite3	0.897345	0.00613188
ENSDARG00000071113	antiquewhite3	0.89717	0.0061575
ENSDARG00000078195	antiquewhite3	-0.897088	0.00616937
ENSDARG00000028878	antiquewhite3	-0.89694	0.00619121
ENSDARG00000074895	antiquewhite3	-0.896927	0.00619301
ENSDARG00000035870	antiquewhite3	0.896899	0.00619711
ENSDARG00000012397	antiquewhite3	-0.896741	0.00622041
ENSDARG00000076297	antiquewhite3	0.896739	0.00622064
ENSDARG00000074533	antiquewhite3	0.896657	0.00623268
ENSDARG00000090752	antiquewhite3	0.896548	0.00624877
ENSDARG00000026925	antiquewhite3	0.896498	0.00625622
ENSDARG00000053091	antiquewhite3	0.896463	0.00626141
ENSDARG00000018006	antiquewhite3	-0.896316	0.00628307
ENSDARG00000025495	antiquewhite3	-0.896033	0.00632504
ENSDARG00000059535	antiquewhite3	-0.896031	0.00632534
ENSDARG00000016855	antiquewhite3	-0.89602	0.00632706
ENSDARG00000090310	antiquewhite3	0.895989	0.00633165
ENSDARG00000069904	antiquewhite3	0.895863	0.0063504
ENSDARG00000042397	antiquewhite3	0.895824	0.00635612
ENSDARG00000026682	antiquewhite3	0.895692	0.00637591
ENSDARG00000005254	antiquewhite3	0.895441	0.00641332
ENSDARG00000079402	antiquewhite3	-0.895407	0.00641853
ENSDARG00000016398	antiquewhite3	0.895262	0.00644016
ENSDARG00000060123	antiquewhite3	0.895046	0.00647274
ENSDARG00000076480	antiquewhite3	0.894965	0.00648498
ENSDARG00000086579	antiquewhite3	0.89492	0.00649164
ENSDARG00000013475	antiquewhite3	-0.894841	0.0065036
ENSDARG00000077078	antiquewhite3	0.894838	0.00650414
ENSDARG00000079249	antiquewhite3	0.894813	0.00650779
ENSDARG00000089817	antiquewhite3	0.894752	0.0065171
ENSDARG00000089791	antiquewhite3	0.894686	0.0065271
ENSDARG00000089449	antiquewhite3	0.894608	0.00653891
ENSDARG00000077045	antiquewhite3	-0.89455	0.00654756
ENSDARG00000011931	antiquewhite3	-0.894441	0.00656422
ENSDARG00000054864	antiquewhite3	-0.894351	0.0065779
ENSDARG00000070456	antiquewhite3	0.894298	0.0065859
ENSDARG00000004151	antiquewhite3	0.894265	0.00659098
ENSDARG00000044440	antiquewhite3	0.894191	0.00660224
ENSDARG00000006389	antiquewhite3	0.893996	0.006632
ENSDARG00000037421	antiquewhite3	0.893983	0.00663394
ENSDARG00000012141	antiquewhite3	0.893982	0.00663406
ENSDARG00000067665	antiquewhite3	-0.893646	0.00668556
ENSDARG00000077218	antiquewhite3	0.893496	0.0067085
ENSDARG00000041340	antiquewhite3	-0.893024	0.00678135
ENSDARG00000078542	antiquewhite3	-0.893	0.00678499
ENSDARG00000008887	antiquewhite3	0.89293	0.00679597
ENSDARG00000077547	antiquewhite3	0.892928	0.0067962
ENSDARG00000016405	antiquewhite3	0.89286	0.00680677
ENSDARG00000069435	antiquewhite3	-0.892804	0.00681543
ENSDARG00000078520	antiquewhite3	0.89269	0.00683319
ENSDARG00000086139	antiquewhite3	0.892565	0.00685253
ENSDARG00000016904	antiquewhite3	-0.892351	0.00688585
ENSDARG00000036282	antiquewhite3	0.892344	0.00688706
ENSDARG00000042827	antiquewhite3	-0.892304	0.00689321
ENSDARG00000077799	antiquewhite3	0.892249	0.00690187
ENSDARG00000017369	antiquewhite3	0.892247	0.0069021
ENSDARG00000062970	antiquewhite3	0.892215	0.00690713
ENSDARG00000025375	antiquewhite3	0.892197	0.00691004
ENSDARG00000015880	antiquewhite3	0.892044	0.00693398
ENSDARG00000024642	antiquewhite3	-0.891963	0.00694667
ENSDARG00000038938	antiquewhite3	0.891787	0.00697436
ENSDARG00000061145	antiquewhite3	-0.891698	0.00698831
ENSDARG00000040466	antiquewhite3	-0.891677	0.00699157
ENSDARG00000055339	antiquewhite3	-0.891657	0.00699479
ENSDARG00000035326	antiquewhite3	-0.891627	0.00699944
ENSDARG00000078731	antiquewhite3	0.891605	0.00700299
ENSDARG00000053380	antiquewhite3	0.891585	0.00700603
ENSDARG00000073686	antiquewhite3	0.891486	0.00702171
ENSDARG00000091402	antiquewhite3	-0.89099	0.00710022
ENSDARG00000070681	antiquewhite3	0.890953	0.00710607
ENSDARG00000016062	antiquewhite3	0.890883	0.00711726
ENSDARG00000068460	antiquewhite3	0.890822	0.00712697
ENSDARG00000038141	antiquewhite3	0.890805	0.00712968
ENSDARG00000075626	antiquewhite3	-0.890788	0.00713239
ENSDARG00000002013	antiquewhite3	0.890708	0.00714513
ENSDARG00000037654	antiquewhite3	-0.890699	0.00714653
ENSDARG00000015803	antiquewhite3	0.890613	0.00716026
ENSDARG00000004105	antiquewhite3	0.89057	0.0071671
ENSDARG00000090418	antiquewhite3	-0.890258	0.00721706
ENSDARG00000005780	antiquewhite3	0.890235	0.00722085
ENSDARG00000074311	antiquewhite3	-0.890026	0.00725437
ENSDARG00000001950	antiquewhite3	-0.890013	0.0072564
ENSDARG00000044556	antiquewhite3	0.88997	0.00726346
ENSDARG00000002754	antiquewhite3	0.889858	0.00728144
ENSDARG00000057855	antiquewhite3	-0.889665	0.00731261
ENSDARG00000076765	antiquewhite3	0.889587	0.00732515
ENSDARG00000043357	antiquewhite3	-0.889538	0.00733318
ENSDARG00000020217	antiquewhite3	-0.889511	0.00733754
ENSDARG00000014976	antiquewhite3	-0.88931	0.00737007
ENSDARG00000063412	antiquewhite3	0.889147	0.00739656
ENSDARG00000044622	antiquewhite3	-0.888921	0.00743348
ENSDARG00000034262	antiquewhite3	0.888914	0.0074346
ENSDARG00000054530	antiquewhite3	-0.888874	0.00744117
ENSDARG00000096281	antiquewhite3	0.888784	0.00745585
ENSDARG00000015325	antiquewhite3	-0.888777	0.00745694
ENSDARG00000037713	antiquewhite3	-0.888644	0.00747876
ENSDARG00000011538	antiquewhite3	0.888556	0.00749316
ENSDARG00000054968	antiquewhite3	0.888407	0.00751751
ENSDARG00000020218	antiquewhite3	0.88823	0.00754672
ENSDARG00000001832	antiquewhite3	-0.888179	0.00755499
ENSDARG00000078696	antiquewhite3	-0.888123	0.00756428
ENSDARG00000062817	antiquewhite3	-0.888003	0.00758406
ENSDARG00000008014	antiquewhite3	0.887838	0.00761135
ENSDARG00000019532	antiquewhite3	0.887615	0.00764829
ENSDARG00000077583	antiquewhite3	-0.887258	0.00770763
ENSDARG00000061006	antiquewhite3	0.887066	0.00773967
ENSDARG00000090534	antiquewhite3	-0.886865	0.00777335
ENSDARG00000068889	antiquewhite3	0.886822	0.0077804
ENSDARG00000001807	antiquewhite3	0.886646	0.00780995
ENSDARG00000021200	antiquewhite3	-0.886545	0.00782688
ENSDARG00000005374	antiquewhite3	-0.886195	0.00788585
ENSDARG00000033466	antiquewhite3	0.88619	0.00788672
ENSDARG00000070542	antiquewhite3	-0.88619	0.00788674
ENSDARG00000039900	antiquewhite3	0.886118	0.00789885
ENSDARG00000038270	antiquewhite3	0.886087	0.00790416
ENSDARG00000008906	antiquewhite3	0.886036	0.00791279
ENSDARG00000071017	antiquewhite3	-0.886021	0.00791541
ENSDARG00000016065	antiquewhite3	0.885943	0.00792848
ENSDARG00000057080	antiquewhite3	0.885845	0.00794507
ENSDARG00000058248	antiquewhite3	0.885697	0.00797025
ENSDARG00000079815	antiquewhite3	0.885691	0.0079713
ENSDARG00000052074	antiquewhite3	-0.885684	0.00797254
ENSDARG00000055620	antiquewhite3	0.885563	0.00799307
ENSDARG00000076227	antiquewhite3	-0.885468	0.00800924
ENSDARG00000013236	antiquewhite3	0.885205	0.00805409
ENSDARG00000061937	antiquewhite3	0.885127	0.00806744
ENSDARG00000090304	antiquewhite3	0.885104	0.00807139
ENSDARG00000041600	antiquewhite3	-0.885081	0.00807536
ENSDARG00000056279	antiquewhite3	0.884871	0.00811122
ENSDARG00000093489	antiquewhite3	-0.884546	0.00816719
ENSDARG00000043220	antiquewhite3	0.884524	0.00817099
ENSDARG00000009806	antiquewhite3	0.884418	0.00818917
ENSDARG00000087550	antiquewhite3	0.88426	0.00821652
ENSDARG00000027826	antiquewhite3	-0.884091	0.00824587
ENSDARG00000045951	antiquewhite3	-0.884082	0.0082473
ENSDARG00000017266	antiquewhite3	0.884024	0.00825733
ENSDARG00000068434	antiquewhite3	-0.883985	0.00826421
ENSDARG00000004713	antiquewhite3	-0.883934	0.00827304
ENSDARG00000059795	antiquewhite3	-0.883801	0.00829607
ENSDARG00000059362	antiquewhite3	0.883782	0.00829943
ENSDARG00000079024	antiquewhite3	-0.883754	0.00830429
ENSDARG00000001929	antiquewhite3	0.883723	0.00830966
ENSDARG00000057334	antiquewhite3	-0.883681	0.00831697
ENSDARG00000032578	antiquewhite3	-0.883671	0.00831867
ENSDARG00000059083	antiquewhite3	-0.883585	0.00833368
ENSDARG00000057303	antiquewhite3	0.883438	0.00835944
ENSDARG00000087483	antiquewhite3	-0.883389	0.0083679
ENSDARG00000044179	antiquewhite3	-0.883192	0.0084024
ENSDARG00000043638	antiquewhite3	0.883153	0.00840926
ENSDARG00000095180	antiquewhite3	0.883136	0.00841228
ENSDARG00000053831	antiquewhite3	0.882929	0.00844852
ENSDARG00000045414	antiquewhite3	0.882878	0.00845742
ENSDARG00000013434	antiquewhite3	0.882793	0.00847252
ENSDARG00000087247	antiquewhite3	0.882708	0.00848746
ENSDARG00000032010	antiquewhite3	0.882685	0.00849147
ENSDARG00000055472	antiquewhite3	0.882479	0.00852781
ENSDARG00000036236	antiquewhite3	0.882175	0.00858162
ENSDARG00000011797	antiquewhite3	-0.882156	0.00858501
ENSDARG00000027547	antiquewhite3	0.881763	0.0086549
ENSDARG00000042467	antiquewhite3	0.881747	0.00865772
ENSDARG00000077521	antiquewhite3	0.881633	0.00867808
ENSDARG00000043484	antiquewhite3	0.881624	0.00867967
ENSDARG00000011404	antiquewhite3	-0.88158	0.00868755
ENSDARG00000061255	antiquewhite3	0.881481	0.00870517
ENSDARG00000005176	antiquewhite3	0.881467	0.00870763
ENSDARG00000086778	antiquewhite3	0.881321	0.00873372
ENSDARG00000092158	antiquewhite3	-0.881271	0.00874272
ENSDARG00000012381	antiquewhite3	0.881199	0.00875564
ENSDARG00000077792	antiquewhite3	0.881037	0.00878472
ENSDARG00000063155	antiquewhite3	-0.881029	0.00878626
ENSDARG00000078969	antiquewhite3	0.880927	0.00880458
ENSDARG00000077318	antiquewhite3	-0.880925	0.00880495
ENSDARG00000077470	antiquewhite3	-0.880815	0.00882467
ENSDARG00000062305	antiquewhite3	0.880194	0.00893691
ENSDARG00000027140	antiquewhite3	-0.879996	0.00897302
ENSDARG00000011777	antiquewhite3	0.879958	0.00897985
ENSDARG00000062823	antiquewhite3	0.879823	0.00900439
ENSDARG00000091429	antiquewhite3	0.879823	0.0090044
ENSDARG00000053800	antiquewhite3	-0.879411	0.0090798
ENSDARG00000094059	antiquewhite3	0.879325	0.00909559
ENSDARG00000027853	antiquewhite3	0.879267	0.00910616
ENSDARG00000010169	antiquewhite3	-0.879204	0.00911763
ENSDARG00000004176	antiquewhite3	-0.8787	0.00921052
ENSDARG00000005626	antiquewhite3	-0.87867	0.00921613
ENSDARG00000042732	antiquewhite3	0.878433	0.00925992
ENSDARG00000005786	antiquewhite3	0.878347	0.00927577
ENSDARG00000090882	antiquewhite3	0.878057	0.00932981
ENSDARG00000041616	antiquewhite3	-0.87801	0.00933853
ENSDARG00000077236	antiquewhite3	0.877948	0.00935011
ENSDARG00000062997	antiquewhite3	0.877862	0.00936596
ENSDARG00000006060	antiquewhite3	0.877833	0.00937154
ENSDARG00000093120	antiquewhite3	0.877752	0.00938658
ENSDARG00000095287	antiquewhite3	-0.877743	0.00938825
ENSDARG00000074056	antiquewhite3	0.877664	0.00940307
ENSDARG00000037794	antiquewhite3	0.87766	0.00940367
ENSDARG00000075261	antiquewhite3	-0.877519	0.00943018
ENSDARG00000092260	antiquewhite3	0.877414	0.00944981
ENSDARG00000035997	antiquewhite3	0.877382	0.00945589
ENSDARG00000011934	antiquewhite3	0.877318	0.00946787
ENSDARG00000076953	antiquewhite3	0.877225	0.00948522
ENSDARG00000022161	antiquewhite3	0.877202	0.00948964
ENSDARG00000044365	antiquewhite3	0.877074	0.00951358
ENSDARG00000027803	antiquewhite3	0.876934	0.00954004
ENSDARG00000073862	antiquewhite3	0.876922	0.00954235
ENSDARG00000075162	antiquewhite3	0.876833	0.00955906
ENSDARG00000070449	antiquewhite3	-0.876709	0.00958252
ENSDARG00000027813	antiquewhite3	0.876652	0.00959327
ENSDARG00000007247	antiquewhite3	0.876644	0.00959471
ENSDARG00000038398	antiquewhite3	0.876533	0.0096157
ENSDARG00000036066	antiquewhite3	0.876453	0.00963097
ENSDARG00000061989	antiquewhite3	-0.876265	0.00966654
ENSDARG00000070787	antiquewhite3	0.876203	0.00967834
ENSDARG00000045586	antiquewhite3	-0.876127	0.00969272
ENSDARG00000020191	antiquewhite3	0.875982	0.00972039
ENSDARG00000090071	antiquewhite3	0.87597	0.00972276
ENSDARG00000077121	antiquewhite3	-0.875969	0.00972288
ENSDARG00000034801	antiquewhite3	0.87595	0.00972658
ENSDARG00000089139	antiquewhite3	0.875664	0.00978112
ENSDARG00000022503	antiquewhite3	0.875547	0.00980349
ENSDARG00000070076	antiquewhite3	0.875517	0.00980921
ENSDARG00000063252	antiquewhite3	0.875431	0.00982579
ENSDARG00000078600	antiquewhite3	-0.875231	0.00986417
ENSDARG00000029751	antiquewhite3	0.875145	0.00988058
ENSDARG00000087950	antiquewhite3	0.875039	0.00990094
ENSDARG00000074991	antiquewhite3	-0.874752	0.00995644
ENSDARG00000086257	antiquewhite3	0.874689	0.00996851
ENSDARG00000060360	antiquewhite3	0.874662	0.0099738
ENSDARG00000073789	antiquewhite3	-0.874604	0.00998502
ENSDARG00000088171	antiquewhite3	0.874577	0.00999029
ENSDARG00000073999	antiquewhite3	0.874535	0.00999832
ENSDARG00000077119	antiquewhite3	-0.874479	0.0100091
ENSDARG00000045687	antiquewhite3	-0.87439	0.0100265
ENSDARG00000090282	antiquewhite3	0.874302	0.0100435
ENSDARG00000016505	antiquewhite3	0.87427	0.0100497
ENSDARG00000054448	antiquewhite3	0.874168	0.0100696
ENSDARG00000043607	antiquewhite3	-0.874143	0.0100743
ENSDARG00000017720	antiquewhite3	-0.874056	0.0100914
ENSDARG00000063295	antiquewhite3	-0.874014	0.0100994
ENSDARG00000091656	antiquewhite3	-0.873938	0.0101143
ENSDARG00000042456	antiquewhite3	-0.873884	0.0101249
ENSDARG00000071692	antiquewhite3	-0.873803	0.0101406
ENSDARG00000027587	antiquewhite3	0.873679	0.0101648
ENSDARG00000063330	antiquewhite3	-0.873653	0.01017
ENSDARG00000088984	antiquewhite3	0.873651	0.0101704
ENSDARG00000037924	antiquewhite3	-0.873625	0.0101753
ENSDARG00000045261	antiquewhite3	0.873622	0.010176
ENSDARG00000057395	antiquewhite3	0.873371	0.0102252
ENSDARG00000080010	antiquewhite3	-0.873323	0.0102345
ENSDARG00000058675	antiquewhite3	-0.873313	0.0102366
ENSDARG00000077721	antiquewhite3	0.873205	0.0102577
ENSDARG00000087835	antiquewhite3	-0.873147	0.0102691
ENSDARG00000092846	antiquewhite3	-0.873119	0.0102747
ENSDARG00000056729	antiquewhite3	0.873087	0.010281
ENSDARG00000019976	antiquewhite3	0.872998	0.0102986
ENSDARG00000016651	antiquewhite3	0.872949	0.0103081
ENSDARG00000041173	antiquewhite3	0.872507	0.0103954
ENSDARG00000061203	antiquewhite3	0.872398	0.010417
ENSDARG00000089883	antiquewhite3	0.872324	0.0104317
ENSDARG00000044804	antiquewhite3	0.872221	0.0104521
ENSDARG00000074829	antiquewhite3	0.871992	0.0104977
ENSDARG00000092470	antiquewhite3	0.871957	0.0105047
ENSDARG00000016128	antiquewhite3	0.871853	0.0105255
ENSDARG00000006225	antiquewhite3	-0.871776	0.0105407
ENSDARG00000071414	antiquewhite3	0.871658	0.0105643
ENSDARG00000078250	antiquewhite3	0.871636	0.0105688
ENSDARG00000020711	antiquewhite3	-0.871507	0.0105946
ENSDARG00000088521	antiquewhite3	0.871505	0.0105949
ENSDARG00000010408	antiquewhite3	-0.871397	0.0106166
ENSDARG00000020363	antiquewhite3	-0.871325	0.0106311
ENSDARG00000076916	antiquewhite3	0.871261	0.0106439
ENSDARG00000036386	antiquewhite3	-0.871051	0.0106862
ENSDARG00000014233	antiquewhite3	0.870934	0.0107097
ENSDARG00000079516	antiquewhite3	-0.870792	0.0107382
ENSDARG00000086216	antiquewhite3	-0.870791	0.0107385
ENSDARG00000041104	antiquewhite3	0.870606	0.0107759
ENSDARG00000010948	antiquewhite3	-0.870491	0.010799
ENSDARG00000038401	antiquewhite3	0.870463	0.0108047
ENSDARG00000091642	antiquewhite3	0.870436	0.0108102
ENSDARG00000036494	antiquewhite3	-0.870427	0.010812
ENSDARG00000059805	antiquewhite3	0.870245	0.010849
ENSDARG00000070874	antiquewhite3	0.870181	0.010862
ENSDARG00000010301	antiquewhite3	0.870071	0.0108842
ENSDARG00000043077	antiquewhite3	0.870024	0.0108938
ENSDARG00000034522	antiquewhite3	-0.86987	0.0109253
ENSDARG00000031013	antiquewhite3	-0.869747	0.0109504
ENSDARG00000043795	antiquewhite3	-0.869732	0.0109534
ENSDARG00000051970	antiquewhite3	0.869665	0.010967
ENSDARG00000070047	antiquewhite3	0.869664	0.0109673
ENSDARG00000088013	antiquewhite3	0.869595	0.0109812
ENSDARG00000036272	antiquewhite3	-0.869496	0.0110015
ENSDARG00000086747	antiquewhite3	0.869317	0.0110383
ENSDARG00000018319	antiquewhite3	0.869296	0.0110425
ENSDARG00000056233	antiquewhite3	0.869195	0.0110633
ENSDARG00000004906	antiquewhite3	0.869141	0.0110744
ENSDARG00000023988	antiquewhite3	0.868887	0.0111266
ENSDARG00000061274	antiquewhite3	0.86888	0.011128
ENSDARG00000060618	antiquewhite3	0.868873	0.0111295
ENSDARG00000018312	antiquewhite3	-0.868567	0.0111927
ENSDARG00000005872	antiquewhite3	-0.868436	0.0112196
ENSDARG00000021241	antiquewhite3	0.868294	0.0112491
ENSDARG00000040338	antiquewhite3	-0.868211	0.0112663
ENSDARG00000051935	antiquewhite3	-0.867572	0.0113993
ENSDARG00000021979	antiquewhite3	0.867566	0.0114004
ENSDARG00000003208	antiquewhite3	-0.867557	0.0114023
ENSDARG00000040633	antiquewhite3	0.86752	0.0114101
ENSDARG00000075467	antiquewhite3	-0.86752	0.0114101
ENSDARG00000041586	antiquewhite3	-0.8675	0.0114143
ENSDARG00000067605	antiquewhite3	-0.867468	0.0114209
ENSDARG00000059090	antiquewhite3	0.86741	0.0114332
ENSDARG00000035918	antiquewhite3	0.867281	0.0114601
ENSDARG00000028748	antiquewhite3	0.867247	0.0114672
ENSDARG00000042041	antiquewhite3	-0.867089	0.0115004
ENSDARG00000091618	antiquewhite3	0.86698	0.0115233
ENSDARG00000036944	antiquewhite3	0.866548	0.0116142
ENSDARG00000028661	antiquewhite3	0.86649	0.0116265
ENSDARG00000074397	antiquewhite3	0.86647	0.0116308
ENSDARG00000042368	antiquewhite3	0.86646	0.0116328
ENSDARG00000061311	antiquewhite3	0.866367	0.0116524
ENSDARG00000053358	antiquewhite3	-0.866308	0.0116649
ENSDARG00000027638	antiquewhite3	-0.866285	0.0116699
ENSDARG00000062553	antiquewhite3	0.866283	0.0116702
ENSDARG00000020298	antiquewhite3	0.866155	0.0116972
ENSDARG00000060675	antiquewhite3	-0.866112	0.0117064
ENSDARG00000088554	antiquewhite3	0.866046	0.0117205
ENSDARG00000028937	antiquewhite3	-0.865984	0.0117337
ENSDARG00000077760	antiquewhite3	-0.865819	0.0117688
ENSDARG00000076805	antiquewhite3	0.865661	0.0118022
ENSDARG00000058818	antiquewhite3	-0.865575	0.0118207
ENSDARG00000090714	antiquewhite3	0.865507	0.0118351
ENSDARG00000052736	antiquewhite3	0.865483	0.0118402
ENSDARG00000086103	antiquewhite3	0.865233	0.0118937
ENSDARG00000036069	antiquewhite3	0.865138	0.0119141
ENSDARG00000024471	antiquewhite3	0.865105	0.0119211
ENSDARG00000069601	antiquewhite3	-0.865081	0.0119261
ENSDARG00000075172	antiquewhite3	0.864851	0.0119756
ENSDARG00000026491	antiquewhite3	0.864669	0.0120146
ENSDARG00000058231	antiquewhite3	0.86435	0.0120833
ENSDARG00000006757	antiquewhite3	-0.864224	0.0121106
ENSDARG00000025285	antiquewhite3	-0.864213	0.0121129
ENSDARG00000090321	antiquewhite3	0.863958	0.0121683
ENSDARG00000079899	antiquewhite3	0.863958	0.0121683
ENSDARG00000068587	antiquewhite3	-0.863865	0.0121884
ENSDARG00000031873	antiquewhite3	0.863805	0.0122014
ENSDARG00000093562	antiquewhite3	-0.863673	0.0122301
ENSDARG00000093460	antiquewhite3	-0.863658	0.0122335
ENSDARG00000014098	antiquewhite3	-0.863575	0.0122515
ENSDARG00000088831	antiquewhite3	-0.863498	0.0122682
ENSDARG00000017254	antiquewhite3	-0.863432	0.0122826
ENSDARG00000041332	antiquewhite3	-0.863297	0.0123119
ENSDARG00000075697	antiquewhite3	0.863147	0.0123447
ENSDARG00000068104	antiquewhite3	0.862654	0.0124528
ENSDARG00000058021	antiquewhite3	0.862488	0.0124894
ENSDARG00000004925	antiquewhite3	-0.86239	0.012511
ENSDARG00000062049	antiquewhite3	0.86237	0.0125154
ENSDARG00000055106	antiquewhite3	-0.862231	0.0125459
ENSDARG00000009212	antiquewhite3	-0.86205	0.0125858
ENSDARG00000055350	antiquewhite3	0.861876	0.0126243
ENSDARG00000092225	antiquewhite3	-0.861856	0.0126287
ENSDARG00000058351	antiquewhite3	0.861685	0.0126667
ENSDARG00000061990	antiquewhite3	-0.861578	0.0126904
ENSDARG00000063466	antiquewhite3	-0.861528	0.0127017
ENSDARG00000009748	antiquewhite3	-0.861511	0.0127053
ENSDARG00000088805	antiquewhite3	0.861455	0.0127178
ENSDARG00000059400	antiquewhite3	0.861455	0.0127179
ENSDARG00000038476	antiquewhite3	-0.861378	0.0127349
ENSDARG00000011240	antiquewhite3	-0.861305	0.0127513
ENSDARG00000086124	antiquewhite3	0.861298	0.0127527
ENSDARG00000035175	antiquewhite3	-0.861292	0.0127541
ENSDARG00000070148	antiquewhite3	-0.861243	0.0127649
ENSDARG00000062618	antiquewhite3	0.861163	0.0127828
ENSDARG00000018000	antiquewhite3	0.861105	0.0127957
ENSDARG00000069675	antiquewhite3	-0.861088	0.0127996
ENSDARG00000059925	antiquewhite3	-0.860838	0.0128554
ENSDARG00000086126	antiquewhite3	-0.860767	0.0128713
ENSDARG00000061735	antiquewhite3	0.860594	0.0129101
ENSDARG00000010445	antiquewhite3	0.860567	0.0129162
ENSDARG00000076221	antiquewhite3	-0.860512	0.0129284
ENSDARG00000070498	antiquewhite3	0.860484	0.0129346
ENSDARG00000034165	antiquewhite3	0.860405	0.0129524
ENSDARG00000031246	antiquewhite3	-0.860225	0.0129929
ENSDARG00000005716	antiquewhite3	0.860175	0.0130041
ENSDARG00000016429	antiquewhite3	0.860171	0.0130052
ENSDARG00000078691	antiquewhite3	-0.860164	0.0130068
ENSDARG00000042310	antiquewhite3	-0.859996	0.0130446
ENSDARG00000053381	antiquewhite3	0.859941	0.013057
ENSDARG00000012946	antiquewhite3	0.859767	0.0130963
ENSDARG00000055530	antiquewhite3	0.859713	0.0131086
ENSDARG00000068738	antiquewhite3	-0.859613	0.0131311
ENSDARG00000039373	antiquewhite3	0.859274	0.013208
ENSDARG00000040024	antiquewhite3	0.859211	0.0132223
ENSDARG00000012040	antiquewhite3	0.859194	0.0132262
ENSDARG00000068274	antiquewhite3	-0.858884	0.0132967
ENSDARG00000016260	antiquewhite3	0.858852	0.0133042
ENSDARG00000044577	antiquewhite3	-0.858712	0.0133361
ENSDARG00000043313	antiquewhite3	0.858533	0.0133769
ENSDARG00000006926	antiquewhite3	-0.858522	0.0133796
ENSDARG00000033126	antiquewhite3	-0.8582	0.0134532
ENSDARG00000096359	antiquewhite3	0.858093	0.0134778
ENSDARG00000092810	antiquewhite3	0.858047	0.0134886
ENSDARG00000014793	antiquewhite3	0.858024	0.0134939
ENSDARG00000056376	antiquewhite3	0.857976	0.0135049
ENSDARG00000062237	antiquewhite3	-0.857905	0.0135212
ENSDARG00000090989	antiquewhite3	0.857866	0.0135302
ENSDARG00000073824	antiquewhite3	0.857805	0.0135443
ENSDARG00000061040	antiquewhite3	0.857717	0.0135646
ENSDARG00000079932	antiquewhite3	-0.857655	0.0135788
ENSDARG00000093606	antiquewhite3	-0.857647	0.0135806
ENSDARG00000069485	antiquewhite3	-0.857585	0.013595
ENSDARG00000069038	antiquewhite3	0.857346	0.0136502
ENSDARG00000032959	antiquewhite3	-0.85716	0.0136933
ENSDARG00000029415	antiquewhite3	0.85708	0.0137118
ENSDARG00000025847	antiquewhite3	-0.857079	0.0137121
ENSDARG00000009390	antiquewhite3	-0.856846	0.0137663
ENSDARG00000074431	antiquewhite3	0.856791	0.0137791
ENSDARG00000091508	antiquewhite3	0.856728	0.0137937
ENSDARG00000036993	antiquewhite3	-0.856685	0.0138037
ENSDARG00000027236	antiquewhite3	-0.856653	0.0138113
ENSDARG00000039489	antiquewhite3	0.856547	0.013836
ENSDARG00000078758	antiquewhite3	-0.856516	0.0138432
ENSDARG00000077377	antiquewhite3	0.856224	0.0139115
ENSDARG00000036612	antiquewhite3	-0.855977	0.0139692
ENSDARG00000024109	antiquewhite3	-0.855827	0.0140045
ENSDARG00000087753	antiquewhite3	-0.855818	0.0140067
ENSDARG00000054177	antiquewhite3	-0.855745	0.0140237
ENSDARG00000053097	antiquewhite3	0.855639	0.0140488
ENSDARG00000027828	antiquewhite3	0.855619	0.0140534
ENSDARG00000063631	antiquewhite3	0.855583	0.0140619
ENSDARG00000041991	antiquewhite3	-0.855156	0.0141628
ENSDARG00000071235	antiquewhite3	-0.85497	0.0142066
ENSDARG00000095022	antiquewhite3	0.854918	0.014219
ENSDARG00000093997	antiquewhite3	-0.854767	0.0142548
ENSDARG00000028228	antiquewhite3	-0.85466	0.0142802
ENSDARG00000030832	antiquewhite3	0.854617	0.0142905
ENSDARG00000059690	antiquewhite3	0.854602	0.014294
ENSDARG00000075710	antiquewhite3	-0.85459	0.0142968
ENSDARG00000036481	antiquewhite3	-0.854576	0.0143003
ENSDARG00000079542	antiquewhite3	0.854543	0.0143081
ENSDARG00000033735	antiquewhite3	0.854533	0.0143105
ENSDARG00000019951	antiquewhite3	0.854508	0.0143165
ENSDARG00000031560	antiquewhite3	0.854386	0.0143454
ENSDARG00000069338	antiquewhite3	-0.854353	0.0143533
ENSDARG00000042880	antiquewhite3	0.854233	0.014382
ENSDARG00000013711	antiquewhite3	0.854129	0.0144068
ENSDARG00000075043	antiquewhite3	0.854126	0.0144075
ENSDARG00000026329	antiquewhite3	0.854046	0.0144267
ENSDARG00000062864	antiquewhite3	-0.853934	0.0144532
ENSDARG00000090180	antiquewhite3	0.853883	0.0144655
ENSDARG00000014490	antiquewhite3	-0.853834	0.0144772
ENSDARG00000041023	antiquewhite3	0.853824	0.0144797
ENSDARG00000075627	antiquewhite3	-0.853716	0.0145055
ENSDARG00000058323	antiquewhite3	0.853701	0.0145092
ENSDARG00000094876	antiquewhite3	0.853639	0.014524
ENSDARG00000077812	antiquewhite3	0.853637	0.0145246
ENSDARG00000009740	antiquewhite3	0.853483	0.0145614
ENSDARG00000070019	antiquewhite3	0.853459	0.0145673
ENSDARG00000016368	antiquewhite3	-0.853063	0.0146627
ENSDARG00000038290	antiquewhite3	0.852975	0.0146839
ENSDARG00000062116	antiquewhite3	-0.85282	0.0147212
ENSDARG00000056394	antiquewhite3	0.852428	0.0148161
ENSDARG00000034168	antiquewhite3	-0.852376	0.0148287
ENSDARG00000044642	antiquewhite3	0.852247	0.0148601
ENSDARG00000079990	antiquewhite3	0.85222	0.0148666
ENSDARG00000014859	antiquewhite3	0.85222	0.0148667
ENSDARG00000061473	antiquewhite3	0.852151	0.0148834
ENSDARG00000078523	antiquewhite3	-0.852121	0.0148908
ENSDARG00000067639	antiquewhite3	-0.851795	0.0149703
ENSDARG00000062045	antiquewhite3	0.851743	0.014983
ENSDARG00000077115	antiquewhite3	0.85173	0.014986
ENSDARG00000067719	antiquewhite3	0.851621	0.0150128
ENSDARG00000030867	antiquewhite3	0.851459	0.0150524
ENSDARG00000022659	antiquewhite3	-0.851299	0.0150915
ENSDARG00000091600	antiquewhite3	-0.851266	0.0150998
ENSDARG00000087183	antiquewhite3	0.85105	0.0151528
ENSDARG00000034434	antiquewhite3	0.850976	0.0151708
ENSDARG00000069980	antiquewhite3	0.850839	0.0152046
ENSDARG00000013628	antiquewhite3	0.850742	0.0152285
ENSDARG00000086505	antiquewhite3	-0.850725	0.0152327
ENSDARG00000076780	antiquewhite3	-0.850468	0.0152963
ENSDARG00000052129	antiquewhite3	-0.85045	0.0153006
ENSDARG00000074904	antiquewhite3	0.850428	0.0153059
ENSDARG00000039255	antiquewhite3	-0.850323	0.015332
ENSDARG00000044845	antiquewhite3	-0.850242	0.015352
ENSDARG00000068021	antiquewhite3	-0.850205	0.0153612
ENSDARG00000007663	antiquewhite3	0.850018	0.0154076
ENSDARG00000037094	antiquewhite3	0.850014	0.0154086
ENSDARG00000020822	antiquewhite3	-0.849922	0.0154314
ENSDARG00000087086	antiquewhite3	-0.849819	0.0154571
ENSDARG00000061362	antiquewhite3	-0.849784	0.0154658
ENSDARG00000040290	antiquewhite3	-0.849542	0.0155259
ENSDARG00000092610	antiquewhite3	0.849536	0.0155274
ENSDARG00000042586	antiquewhite3	0.849369	0.015569
ENSDARG00000037645	antiquewhite3	0.849231	0.0156036
ENSDARG00000005944	antiquewhite3	0.84921	0.0156089
ENSDARG00000016311	antiquewhite3	0.849068	0.0156444
ENSDARG00000005713	antiquewhite3	-0.848963	0.0156706
ENSDARG00000045568	antiquewhite3	-0.848924	0.0156804
ENSDARG00000020242	antiquewhite3	0.848781	0.0157162
ENSDARG00000077654	antiquewhite3	0.848395	0.0158132
ENSDARG00000012144	antiquewhite3	-0.84838	0.0158172
ENSDARG00000031108	antiquewhite3	0.848235	0.0158536
ENSDARG00000071578	antiquewhite3	0.848004	0.0159119
ENSDARG00000071819	antiquewhite3	-0.847845	0.0159521
ENSDARG00000087185	antiquewhite3	-0.847759	0.0159739
ENSDARG00000026489	antiquewhite3	-0.847694	0.0159903
ENSDARG00000005159	antiquewhite3	0.847493	0.0160412
ENSDARG00000052254	antiquewhite3	0.847242	0.0161052
ENSDARG00000063706	antiquewhite3	0.847162	0.0161255
ENSDARG00000079931	antiquewhite3	0.846887	0.0161957
ENSDARG00000073872	antiquewhite3	0.84686	0.0162025
ENSDARG00000095603	antiquewhite3	0.846782	0.0162224
ENSDARG00000076153	antiquewhite3	0.846756	0.0162291
ENSDARG00000062702	antiquewhite3	0.84674	0.0162332
ENSDARG00000037997	antiquewhite3	-0.846659	0.0162539
ENSDARG00000030472	antiquewhite3	0.846572	0.0162762
ENSDARG00000087319	antiquewhite3	-0.846572	0.0162762
ENSDARG00000032237	antiquewhite3	-0.846516	0.0162905
ENSDARG00000070511	antiquewhite3	0.846081	0.0164021
ENSDARG00000011125	antiquewhite3	-0.846026	0.0164162
ENSDARG00000014655	antiquewhite3	0.84602	0.0164179
ENSDARG00000002031	antiquewhite3	0.845927	0.0164418
ENSDARG00000058347	antiquewhite3	0.845813	0.016471
ENSDARG00000036863	antiquewhite3	-0.845703	0.0164994
ENSDARG00000070284	antiquewhite3	-0.845697	0.016501
ENSDARG00000004633	antiquewhite3	0.845379	0.0165832
ENSDARG00000078169	antiquewhite3	0.845328	0.0165963
ENSDARG00000090113	antiquewhite3	-0.845318	0.0165991
ENSDARG00000004251	antiquewhite3	-0.84516	0.01664
ENSDARG00000042620	antiquewhite3	0.845059	0.0166661
ENSDARG00000025122	antiquewhite3	-0.845015	0.0166775
ENSDARG00000091972	antiquewhite3	0.84437	0.0168455
ENSDARG00000035725	antiquewhite3	-0.84424	0.0168794
ENSDARG00000088440	antiquewhite3	0.844224	0.0168837
ENSDARG00000059044	antiquewhite3	0.844207	0.0168881
ENSDARG00000075831	antiquewhite3	-0.844193	0.0168916
ENSDARG00000062129	antiquewhite3	-0.84403	0.0169343
ENSDARG00000008858	antiquewhite3	-0.843793	0.0169966
ENSDARG00000086217	antiquewhite3	-0.843733	0.0170122
ENSDARG00000020611	antiquewhite3	-0.843679	0.0170264
ENSDARG00000022853	antiquewhite3	0.843644	0.0170357
ENSDARG00000015865	antiquewhite3	-0.843583	0.0170516
ENSDARG00000087307	antiquewhite3	-0.843521	0.017068
ENSDARG00000000767	antiquewhite3	0.843478	0.0170792
ENSDARG00000038785	antiquewhite3	0.843364	0.0171092
ENSDARG00000042345	antiquewhite3	-0.843357	0.0171111
ENSDARG00000036848	antiquewhite3	0.843135	0.0171697
ENSDARG00000045160	antiquewhite3	0.842922	0.017226
ENSDARG00000061020	antiquewhite3	0.842895	0.0172332
ENSDARG00000059817	antiquewhite3	0.842837	0.0172484
ENSDARG00000063627	antiquewhite3	-0.842739	0.0172744
ENSDARG00000074518	antiquewhite3	-0.84262	0.0173058
ENSDARG00000039424	antiquewhite3	-0.842445	0.0173523
ENSDARG00000002792	antiquewhite3	0.842029	0.0174631
ENSDARG00000019128	antiquewhite3	-0.841904	0.0174962
ENSDARG00000024209	antiquewhite3	0.841857	0.0175089
ENSDARG00000003449	antiquewhite3	0.841812	0.017521
ENSDARG00000078087	antiquewhite3	0.841701	0.0175506
ENSDARG00000036966	antiquewhite3	0.841681	0.0175557
ENSDARG00000088062	antiquewhite3	-0.841664	0.0175605
ENSDARG00000006916	antiquewhite3	0.841611	0.0175746
ENSDARG00000044295	antiquewhite3	0.841555	0.0175895
ENSDARG00000070140	antiquewhite3	0.841543	0.0175929
ENSDARG00000044605	antiquewhite3	0.841474	0.0176112
ENSDARG00000094984	antiquewhite3	-0.841362	0.0176412
ENSDARG00000044575	antiquewhite3	-0.841259	0.0176689
ENSDARG00000068149	antiquewhite3	0.841243	0.017673
ENSDARG00000031647	antiquewhite3	0.841128	0.0177041
ENSDARG00000055357	antiquewhite3	0.841052	0.0177244
ENSDARG00000095553	antiquewhite3	0.841022	0.0177324
ENSDARG00000055270	antiquewhite3	-0.840772	0.0177999
ENSDARG00000061692	antiquewhite3	0.840768	0.0178009
ENSDARG00000063542	antiquewhite3	0.840702	0.0178187
ENSDARG00000059784	antiquewhite3	0.840588	0.0178493
ENSDARG00000000229	antiquewhite3	-0.840455	0.0178853
ENSDARG00000089075	antiquewhite3	0.840329	0.0179194
ENSDARG00000078404	antiquewhite3	0.840122	0.0179755
ENSDARG00000013379	antiquewhite3	0.840101	0.0179811
ENSDARG00000013946	antiquewhite3	0.839969	0.0180167
ENSDARG00000039828	antiquewhite3	0.839917	0.018031
ENSDARG00000002916	antiquewhite3	-0.839906	0.018034
ENSDARG00000093448	antiquewhite3	-0.839758	0.018074
ENSDARG00000045856	antiquewhite3	0.839739	0.0180792
ENSDARG00000040864	antiquewhite3	0.839627	0.0181097
ENSDARG00000054879	antiquewhite3	-0.839275	0.0182057
ENSDARG00000025189	antiquewhite3	-0.839233	0.018217
ENSDARG00000005980	antiquewhite3	0.83923	0.0182178
ENSDARG00000039932	antiquewhite3	0.839134	0.0182442
ENSDARG00000010382	antiquewhite3	-0.838892	0.0183104
ENSDARG00000059874	antiquewhite3	0.838842	0.018324
ENSDARG00000005791	antiquewhite3	-0.838812	0.0183321
ENSDARG00000090857	antiquewhite3	0.838652	0.018376
ENSDARG00000074996	antiquewhite3	-0.838184	0.0185046
ENSDARG00000079277	antiquewhite3	0.838132	0.0185191
ENSDARG00000017785	antiquewhite3	0.838101	0.0185277
ENSDARG00000095983	antiquewhite3	0.837971	0.0185633
ENSDARG00000056228	antiquewhite3	0.837928	0.0185754
ENSDARG00000000384	antiquewhite3	0.837916	0.0185786
ENSDARG00000020328	antiquewhite3	0.837594	0.0186677
ENSDARG00000051854	antiquewhite3	0.837542	0.0186821
ENSDARG00000095512	antiquewhite3	0.837509	0.0186911
ENSDARG00000030265	antiquewhite3	0.837497	0.0186945
ENSDARG00000061994	antiquewhite3	0.837484	0.0186981
ENSDARG00000076618	antiquewhite3	-0.83743	0.0187129
ENSDARG00000016138	antiquewhite3	0.837347	0.0187361
ENSDARG00000015551	antiquewhite3	-0.837213	0.0187733
ENSDARG00000092774	antiquewhite3	0.83714	0.0187935
ENSDARG00000087088	antiquewhite3	0.837074	0.0188118
ENSDARG00000091114	antiquewhite3	0.836878	0.0188664
ENSDARG00000038822	antiquewhite3	0.836727	0.0189084
ENSDARG00000078481	antiquewhite3	-0.836674	0.0189234
ENSDARG00000042628	antiquewhite3	-0.836665	0.0189257
ENSDARG00000035360	antiquewhite3	0.836624	0.0189373
ENSDARG00000055548	antiquewhite3	0.83642	0.0189941
ENSDARG00000020080	antiquewhite3	0.836365	0.0190094
ENSDARG00000079198	antiquewhite3	-0.836362	0.0190105
ENSDARG00000056019	antiquewhite3	0.836222	0.0190495
ENSDARG00000077508	antiquewhite3	0.836168	0.0190648
ENSDARG00000075954	antiquewhite3	-0.836152	0.0190692
ENSDARG00000004363	antiquewhite3	-0.836098	0.0190841
ENSDARG00000087352	antiquewhite3	0.836062	0.0190942
ENSDARG00000030598	antiquewhite3	0.835916	0.0191354
ENSDARG00000056165	antiquewhite3	0.835863	0.0191502
ENSDARG00000059295	antiquewhite3	0.835823	0.0191615
ENSDARG00000028663	antiquewhite3	0.835761	0.0191789
ENSDARG00000056134	antiquewhite3	0.835733	0.0191867
ENSDARG00000089874	antiquewhite3	0.835566	0.0192337
ENSDARG00000039521	antiquewhite3	-0.835565	0.019234
ENSDARG00000028543	antiquewhite3	0.835263	0.019319
ENSDARG00000021110	antiquewhite3	-0.835233	0.0193275
ENSDARG00000060072	antiquewhite3	0.835228	0.0193289
ENSDARG00000079716	antiquewhite3	0.835072	0.019373
ENSDARG00000001804	antiquewhite3	0.835071	0.0193733
ENSDARG00000058202	antiquewhite3	0.835048	0.0193798
ENSDARG00000055712	antiquewhite3	-0.83501	0.0193907
ENSDARG00000075532	antiquewhite3	0.835007	0.0193915
ENSDARG00000044795	antiquewhite3	0.834979	0.0193994
ENSDARG00000045878	antiquewhite3	0.834872	0.0194297
ENSDARG00000020944	antiquewhite3	0.834632	0.0194975
ENSDARG00000055279	antiquewhite3	0.834597	0.0195077
ENSDARG00000069171	antiquewhite3	0.834486	0.0195392
ENSDARG00000063695	antiquewhite3	-0.834483	0.01954
ENSDARG00000027966	antiquewhite3	-0.834452	0.0195489
ENSDARG00000019496	antiquewhite3	-0.834396	0.0195646
ENSDARG00000043471	antiquewhite3	0.834224	0.0196135
ENSDARG00000013128	antiquewhite3	-0.834192	0.0196228
ENSDARG00000016543	antiquewhite3	0.834175	0.0196274
ENSDARG00000091215	antiquewhite3	-0.834076	0.0196559
ENSDARG00000062707	antiquewhite3	0.834022	0.0196712
ENSDARG00000003845	antiquewhite3	-0.833974	0.0196849
ENSDARG00000029916	antiquewhite3	0.833941	0.0196944
ENSDARG00000076009	antiquewhite3	0.833729	0.0197549
ENSDARG00000093374	antiquewhite3	0.833711	0.0197599
ENSDARG00000077748	antiquewhite3	-0.833689	0.0197662
ENSDARG00000079343	antiquewhite3	-0.833104	0.019934
ENSDARG00000052465	antiquewhite3	0.833101	0.0199346
ENSDARG00000044097	antiquewhite3	0.833069	0.019944
ENSDARG00000078895	antiquewhite3	-0.832673	0.020058
ENSDARG00000061110	antiquewhite3	0.832659	0.0200618
ENSDARG00000079946	antiquewhite3	0.832578	0.0200854
ENSDARG00000034894	antiquewhite3	-0.832472	0.0201158
ENSDARG00000009830	antiquewhite3	0.832422	0.0201302
ENSDARG00000040251	antiquewhite3	0.832344	0.020153
ENSDARG00000008915	antiquewhite3	-0.832104	0.0202224
ENSDARG00000071648	antiquewhite3	-0.83201	0.0202494
ENSDARG00000062206	antiquewhite3	0.831937	0.0202706
ENSDARG00000025679	antiquewhite3	0.831851	0.0202956
ENSDARG00000078781	antiquewhite3	0.831833	0.0203008
ENSDARG00000052429	antiquewhite3	-0.831718	0.0203343
ENSDARG00000005834	antiquewhite3	0.831528	0.0203896
ENSDARG00000042980	antiquewhite3	-0.831444	0.0204141
ENSDARG00000059337	antiquewhite3	-0.831344	0.0204432
ENSDARG00000091563	antiquewhite3	0.831303	0.0204552
ENSDARG00000046081	antiquewhite3	-0.831273	0.0204637
ENSDARG00000055719	antiquewhite3	-0.83126	0.0204676
ENSDARG00000068397	antiquewhite3	-0.831223	0.0204783
ENSDARG00000020890	antiquewhite3	0.83112	0.0205084
ENSDARG00000036445	antiquewhite3	-0.831087	0.0205181
ENSDARG00000027799	antiquewhite3	0.830916	0.0205681
ENSDARG00000001285	antiquewhite3	0.830911	0.0205695
ENSDARG00000012071	antiquewhite3	0.830698	0.0206319
ENSDARG00000060992	antiquewhite3	-0.830138	0.0207964
ENSDARG00000071215	antiquewhite3	0.830135	0.0207971
ENSDARG00000061051	antiquewhite3	-0.829759	0.0209079
ENSDARG00000069737	antiquewhite3	0.829717	0.0209202
ENSDARG00000055876	antiquewhite3	0.82967	0.0209342
ENSDARG00000075285	antiquewhite3	0.829549	0.0209699
ENSDARG00000078281	antiquewhite3	-0.829543	0.0209717
ENSDARG00000045027	antiquewhite3	0.829455	0.0209978
ENSDARG00000011640	antiquewhite3	-0.829443	0.0210013
ENSDARG00000074331	antiquewhite3	0.829441	0.0210019
ENSDARG00000042329	antiquewhite3	0.829416	0.0210092
ENSDARG00000054264	antiquewhite3	0.829384	0.0210188
ENSDARG00000093089	antiquewhite3	-0.8293	0.0210438
ENSDARG00000043553	antiquewhite3	0.829232	0.0210639
ENSDARG00000074763	antiquewhite3	-0.829144	0.0210899
ENSDARG00000044815	antiquewhite3	0.829042	0.0211201
ENSDARG00000089591	antiquewhite3	0.829003	0.0211317
ENSDARG00000013794	antiquewhite3	0.828875	0.0211697
ENSDARG00000087450	antiquewhite3	0.828744	0.0212087
ENSDARG00000091157	antiquewhite3	0.828679	0.0212281
ENSDARG00000043443	antiquewhite3	-0.828527	0.0212733
ENSDARG00000080675	antiquewhite3	-0.828499	0.0212818
ENSDARG00000017165	antiquewhite3	-0.828454	0.0212952
ENSDARG00000070705	antiquewhite3	-0.828312	0.0213375
ENSDARG00000007136	antiquewhite3	-0.828267	0.021351
ENSDARG00000070657	antiquewhite3	-0.828187	0.021375
ENSDARG00000091811	antiquewhite3	-0.82801	0.0214279
ENSDARG00000034058	antiquewhite3	0.827956	0.0214439
ENSDARG00000093126	antiquewhite3	0.827918	0.0214552
ENSDARG00000060758	antiquewhite3	0.827867	0.0214706
ENSDARG00000074746	antiquewhite3	0.82784	0.0214787
ENSDARG00000018602	antiquewhite3	0.827673	0.0215289
ENSDARG00000086623	antiquewhite3	0.82767	0.0215296
ENSDARG00000078227	antiquewhite3	-0.827513	0.0215768
ENSDARG00000012369	antiquewhite3	0.827498	0.0215814
ENSDARG00000060729	antiquewhite3	0.827393	0.0216129
ENSDARG00000004017	antiquewhite3	0.827319	0.0216353
ENSDARG00000057936	antiquewhite3	-0.827195	0.0216724
ENSDARG00000094965	antiquewhite3	-0.827088	0.0217046
ENSDARG00000078659	antiquewhite3	0.826695	0.0218234
ENSDARG00000071567	antiquewhite3	-0.826488	0.0218861
ENSDARG00000017803	antiquewhite3	0.82637	0.0219217
ENSDARG00000038870	antiquewhite3	-0.826246	0.0219594
ENSDARG00000014201	antiquewhite3	-0.826236	0.0219625
ENSDARG00000055989	antiquewhite3	0.82619	0.0219764
ENSDARG00000015676	antiquewhite3	0.826155	0.021987
ENSDARG00000040615	antiquewhite3	-0.826099	0.022004
ENSDARG00000045853	antiquewhite3	-0.826095	0.0220054
ENSDARG00000061191	antiquewhite3	-0.825955	0.0220478
ENSDARG00000001210	antiquewhite3	-0.825939	0.0220528
ENSDARG00000091528	antiquewhite3	0.825873	0.0220728
ENSDARG00000094762	antiquewhite3	-0.825634	0.0221456
ENSDARG00000060917	antiquewhite3	-0.825601	0.0221556
ENSDARG00000040135	antiquewhite3	0.825151	0.022293
ENSDARG00000087981	antiquewhite3	0.825136	0.0222978
ENSDARG00000025983	antiquewhite3	0.824607	0.0224598
ENSDARG00000001470	antiquewhite3	0.824544	0.0224792
ENSDARG00000029331	antiquewhite3	-0.824544	0.0224794
ENSDARG00000007196	antiquewhite3	-0.824311	0.0225511
ENSDARG00000028322	antiquewhite3	0.824293	0.0225567
ENSDARG00000070278	antiquewhite3	0.824286	0.0225589
ENSDARG00000078215	antiquewhite3	0.823902	0.0226772
ENSDARG00000078045	antiquewhite3	-0.823839	0.0226968
ENSDARG00000026630	antiquewhite3	0.823704	0.0227384
ENSDARG00000054609	antiquewhite3	0.823644	0.022757
ENSDARG00000062865	antiquewhite3	0.823548	0.0227867
ENSDARG00000089087	antiquewhite3	-0.823542	0.0227887
ENSDARG00000091813	antiquewhite3	-0.823514	0.0227974
ENSDARG00000052142	antiquewhite3	0.823403	0.0228316
ENSDARG00000060348	antiquewhite3	0.823155	0.0229087
ENSDARG00000058020	antiquewhite3	-0.823013	0.022953
ENSDARG00000023989	antiquewhite3	0.822814	0.0230147
ENSDARG00000063247	antiquewhite3	0.822684	0.0230553
ENSDARG00000042126	antiquewhite3	0.822639	0.0230693
ENSDARG00000075222	antiquewhite3	0.822617	0.0230762
ENSDARG00000075617	antiquewhite3	0.822542	0.0230995
ENSDARG00000029045	antiquewhite3	-0.822486	0.0231172
ENSDARG00000059699	antiquewhite3	0.822356	0.0231578
ENSDARG00000052842	antiquewhite3	-0.822352	0.023159
ENSDARG00000041718	antiquewhite3	-0.822348	0.0231602
ENSDARG00000074842	antiquewhite3	0.822059	0.0232508
ENSDARG00000069003	antiquewhite3	-0.821864	0.0233118
ENSDARG00000052045	antiquewhite3	0.821679	0.0233701
ENSDARG00000088740	antiquewhite3	0.821636	0.0233834
ENSDARG00000096575	antiquewhite3	0.821585	0.0233995
ENSDARG00000021120	antiquewhite3	-0.82153	0.0234168
ENSDARG00000005463	antiquewhite3	0.821504	0.0234252
ENSDARG00000042624	antiquewhite3	0.821482	0.023432
ENSDARG00000057107	antiquewhite3	0.821365	0.0234688
ENSDARG00000044812	antiquewhite3	0.821188	0.0235246
ENSDARG00000035352	antiquewhite3	0.821157	0.0235344
ENSDARG00000010042	antiquewhite3	0.821132	0.0235422
ENSDARG00000056683	antiquewhite3	-0.821081	0.0235584
ENSDARG00000052764	antiquewhite3	0.821044	0.0235699
ENSDARG00000056572	antiquewhite3	-0.820942	0.0236024
ENSDARG00000074303	antiquewhite3	0.820915	0.023611
ENSDARG00000037012	antiquewhite3	-0.820773	0.0236557
ENSDARG00000075015	antiquewhite3	-0.820644	0.0236967
ENSDARG00000018896	antiquewhite3	-0.820524	0.0237346
ENSDARG00000079229	antiquewhite3	-0.820512	0.0237384
ENSDARG00000003049	antiquewhite3	-0.820364	0.0237853
ENSDARG00000055136	antiquewhite3	-0.820334	0.0237948
ENSDARG00000056742	antiquewhite3	-0.820278	0.0238128
ENSDARG00000011510	antiquewhite3	-0.820217	0.0238322
ENSDARG00000045011	antiquewhite3	-0.820108	0.0238667
ENSDARG00000006666	antiquewhite3	0.820006	0.0238992
ENSDARG00000078142	antiquewhite3	0.819901	0.0239328
ENSDARG00000021177	antiquewhite3	0.819832	0.0239545
ENSDARG00000076081	antiquewhite3	0.819829	0.0239556
ENSDARG00000092644	antiquewhite3	0.819768	0.023975
ENSDARG00000037358	antiquewhite3	0.819674	0.0240049
ENSDARG00000016038	antiquewhite3	-0.819632	0.0240185
ENSDARG00000005959	antiquewhite3	-0.819619	0.0240227
ENSDARG00000063583	antiquewhite3	0.819503	0.0240597
ENSDARG00000036900	antiquewhite3	0.819449	0.0240769
ENSDARG00000017121	antiquewhite3	0.819411	0.0240889
ENSDARG00000039880	antiquewhite3	-0.819285	0.0241293
ENSDARG00000076330	antiquewhite3	-0.819182	0.0241622
ENSDARG00000094977	antiquewhite3	-0.819173	0.0241652
ENSDARG00000062956	antiquewhite3	0.819172	0.0241654
ENSDARG00000020600	antiquewhite3	0.819063	0.0242004
ENSDARG00000002305	antiquewhite3	-0.818971	0.02423
ENSDARG00000004470	antiquewhite3	-0.818666	0.024328
ENSDARG00000074677	antiquewhite3	0.818596	0.0243505
ENSDARG00000036424	antiquewhite3	-0.818564	0.0243608
ENSDARG00000090832	antiquewhite3	0.818535	0.0243702
ENSDARG00000057768	antiquewhite3	0.818436	0.0244019
ENSDARG00000012577	antiquewhite3	0.81835	0.0244296
ENSDARG00000035598	antiquewhite3	-0.818181	0.024484
ENSDARG00000061196	antiquewhite3	-0.81811	0.024507
ENSDARG00000045461	antiquewhite3	0.818087	0.0245145
ENSDARG00000021351	antiquewhite3	0.817862	0.0245873
ENSDARG00000068966	antiquewhite3	0.817834	0.0245962
ENSDARG00000054754	antiquewhite3	0.817819	0.024601
ENSDARG00000089924	antiquewhite3	0.817693	0.0246419
ENSDARG00000026484	antiquewhite3	-0.817469	0.0247146
ENSDARG00000042627	antiquewhite3	0.817318	0.0247636
ENSDARG00000057669	antiquewhite3	0.817296	0.0247705
ENSDARG00000054451	antiquewhite3	0.817135	0.0248229
ENSDARG00000071198	antiquewhite3	-0.817042	0.0248531
ENSDARG00000060415	antiquewhite3	-0.816902	0.0248988
ENSDARG00000052741	antiquewhite3	0.816834	0.024921
ENSDARG00000079095	antiquewhite3	-0.816664	0.0249764
ENSDARG00000089904	antiquewhite3	0.81657	0.0250069
ENSDARG00000058601	antiquewhite3	0.816433	0.0250516
ENSDARG00000078350	antiquewhite3	0.815968	0.0252041
ENSDARG00000075853	antiquewhite3	0.815784	0.0252645
ENSDARG00000015003	antiquewhite3	0.815747	0.0252765
ENSDARG00000088852	antiquewhite3	0.815666	0.0253034
ENSDARG00000017982	antiquewhite3	0.815563	0.0253369
ENSDARG00000092018	antiquewhite3	-0.815471	0.0253675
ENSDARG00000055445	antiquewhite3	0.815468	0.0253685
ENSDARG00000007015	antiquewhite3	0.815352	0.0254064
ENSDARG00000012499	antiquewhite3	0.815191	0.0254597
ENSDARG00000075152	antiquewhite3	0.815026	0.025514
ENSDARG00000045638	antiquewhite3	0.81498	0.0255292
ENSDARG00000010981	antiquewhite3	0.814833	0.0255779
ENSDARG00000076807	antiquewhite3	0.814735	0.0256102
ENSDARG00000051884	antiquewhite3	0.814511	0.0256845
ENSDARG00000045092	antiquewhite3	-0.814269	0.0257648
ENSDARG00000010794	antiquewhite3	0.814251	0.0257708
ENSDARG00000074067	antiquewhite3	-0.814151	0.0258041
ENSDARG00000059658	antiquewhite3	-0.814102	0.0258204
ENSDARG00000054010	antiquewhite3	0.814081	0.0258271
ENSDARG00000091777	antiquewhite3	0.814023	0.0258466
ENSDARG00000078894	antiquewhite3	-0.814015	0.0258492
ENSDARG00000087186	antiquewhite3	0.813959	0.025868
ENSDARG00000021439	antiquewhite3	0.813613	0.0259831
ENSDARG00000057997	antiquewhite3	0.813576	0.0259954
ENSDARG00000054423	antiquewhite3	0.813556	0.0260023
ENSDARG00000074246	antiquewhite3	-0.813543	0.0260064
ENSDARG00000033548	antiquewhite3	-0.813519	0.0260144
ENSDARG00000027618	antiquewhite3	0.813515	0.0260158
ENSDARG00000020898	antiquewhite3	0.813374	0.0260629
ENSDARG00000069278	antiquewhite3	-0.813331	0.0260774
ENSDARG00000069735	antiquewhite3	0.813325	0.0260794
ENSDARG00000026198	antiquewhite3	0.813269	0.026098
ENSDARG00000074844	antiquewhite3	0.813252	0.0261036
ENSDARG00000035552	antiquewhite3	0.813153	0.0261369
ENSDARG00000039264	antiquewhite3	0.812921	0.0262146
ENSDARG00000007315	antiquewhite3	-0.81291	0.0262184
ENSDARG00000037353	antiquewhite3	-0.812888	0.0262256
ENSDARG00000052903	antiquewhite3	0.812819	0.0262489
ENSDARG00000074825	antiquewhite3	0.812757	0.0262694
ENSDARG00000068628	antiquewhite3	-0.812747	0.0262731
ENSDARG00000059572	antiquewhite3	-0.812741	0.0262751
ENSDARG00000059391	antiquewhite3	-0.812559	0.026336
ENSDARG00000004452	antiquewhite3	-0.81254	0.0263426
ENSDARG00000017665	antiquewhite3	0.812523	0.0263482
ENSDARG00000007603	antiquewhite3	0.81222	0.0264503
ENSDARG00000037805	antiquewhite3	-0.812186	0.0264618
ENSDARG00000009134	antiquewhite3	0.812136	0.0264786
ENSDARG00000069478	antiquewhite3	0.811942	0.0265439
ENSDARG00000035564	antiquewhite3	0.811261	0.0267744
ENSDARG00000055575	antiquewhite3	0.811133	0.0268178
ENSDARG00000016649	antiquewhite3	0.810898	0.0268979
ENSDARG00000035595	antiquewhite3	0.810701	0.0269651
ENSDARG00000061096	antiquewhite3	-0.810571	0.0270093
ENSDARG00000076417	antiquewhite3	0.810533	0.0270222
ENSDARG00000062780	antiquewhite3	0.810441	0.0270537
ENSDARG00000003486	antiquewhite3	0.810391	0.0270707
ENSDARG00000061728	antiquewhite3	-0.810216	0.0271305
ENSDARG00000090381	antiquewhite3	0.810132	0.0271591
ENSDARG00000024278	antiquewhite3	-0.810125	0.0271617
ENSDARG00000028323	antiquewhite3	0.810121	0.0271629
ENSDARG00000014692	antiquewhite3	0.810099	0.0271704
ENSDARG00000091835	antiquewhite3	-0.810052	0.0271865
ENSDARG00000037640	antiquewhite3	-0.809979	0.0272116
ENSDARG00000089892	antiquewhite3	-0.809815	0.0272676
ENSDARG00000007745	antiquewhite3	0.80957	0.0273517
ENSDARG00000014428	antiquewhite3	0.80954	0.0273622
ENSDARG00000089512	antiquewhite3	0.809406	0.0274082
ENSDARG00000057255	antiquewhite3	0.809375	0.0274187
ENSDARG00000031731	antiquewhite3	0.809252	0.027461
ENSDARG00000051940	antiquewhite3	0.809057	0.0275281
ENSDARG00000061916	antiquewhite3	0.809009	0.0275449
ENSDARG00000015862	antiquewhite3	-0.808942	0.0275679
ENSDARG00000074915	antiquewhite3	-0.808901	0.0275821
ENSDARG00000075116	antiquewhite3	0.808688	0.0276555
ENSDARG00000030716	antiquewhite3	-0.808666	0.0276631
ENSDARG00000023267	antiquewhite3	-0.808466	0.0277325
ENSDARG00000046124	antiquewhite3	0.808377	0.0277631
ENSDARG00000010008	antiquewhite3	-0.808372	0.0277651
ENSDARG00000017034	antiquewhite3	0.808292	0.0277926
ENSDARG00000063383	antiquewhite3	0.808173	0.027834
ENSDARG00000031745	antiquewhite3	0.808161	0.0278382
ENSDARG00000041182	antiquewhite3	-0.808085	0.0278645
ENSDARG00000063026	antiquewhite3	0.808018	0.0278877
ENSDARG00000078176	antiquewhite3	0.808011	0.02789
ENSDARG00000058292	antiquewhite3	-0.807759	0.0279775
ENSDARG00000079340	antiquewhite3	0.807537	0.0280549
ENSDARG00000076899	antiquewhite3	0.807452	0.0280847
ENSDARG00000057671	antiquewhite3	0.807444	0.0280873
ENSDARG00000020840	antiquewhite3	0.807431	0.028092
ENSDARG00000039241	antiquewhite3	-0.807342	0.028123
ENSDARG00000091669	antiquewhite3	0.807308	0.0281347
ENSDARG00000057626	antiquewhite3	-0.806897	0.0282783
ENSDARG00000061896	antiquewhite3	-0.806579	0.0283898
ENSDARG00000077256	antiquewhite3	0.806577	0.0283905
ENSDARG00000041627	antiquewhite3	-0.806512	0.0284131
ENSDARG00000056078	antiquewhite3	0.806383	0.0284585
ENSDARG00000059035	antiquewhite3	0.806367	0.0284643
ENSDARG00000044304	antiquewhite3	0.806157	0.028538
ENSDARG00000076222	antiquewhite3	-0.806148	0.0285413
ENSDARG00000074505	antiquewhite3	0.806024	0.0285849
ENSDARG00000051800	antiquewhite3	0.805927	0.028619
ENSDARG00000025808	antiquewhite3	-0.805764	0.0286762
ENSDARG00000002197	antiquewhite3	0.805632	0.0287228
ENSDARG00000060482	antiquewhite3	0.805461	0.0287832
ENSDARG00000086109	antiquewhite3	0.805422	0.028797
ENSDARG00000002546	antiquewhite3	0.805259	0.0288547
ENSDARG00000033327	antiquewhite3	0.8052	0.0288757
ENSDARG00000010516	antiquewhite3	-0.805182	0.028882
ENSDARG00000045254	antiquewhite3	0.80476	0.0290315
ENSDARG00000088536	antiquewhite3	-0.804729	0.0290428
ENSDARG00000059246	antiquewhite3	0.804602	0.0290878
ENSDARG00000017615	antiquewhite3	-0.804543	0.0291088
ENSDARG00000028982	antiquewhite3	0.804482	0.0291303
ENSDARG00000088801	antiquewhite3	0.804433	0.0291478
ENSDARG00000061770	antiquewhite3	0.804416	0.029154
ENSDARG00000017905	antiquewhite3	-0.804137	0.0292533
ENSDARG00000076134	antiquewhite3	-0.804134	0.0292543
ENSDARG00000025299	antiquewhite3	0.804012	0.0292978
ENSDARG00000087784	antiquewhite3	-0.803967	0.029314
ENSDARG00000056913	antiquewhite3	-0.80392	0.0293307
ENSDARG00000077505	antiquewhite3	0.803873	0.0293477
ENSDARG00000013755	antiquewhite3	-0.803618	0.0294386
ENSDARG00000062314	antiquewhite3	0.803401	0.0295163
ENSDARG00000040009	antiquewhite3	0.803315	0.0295474
ENSDARG00000018146	antiquewhite3	-0.803182	0.0295949
ENSDARG00000053344	antiquewhite3	0.803053	0.0296413
ENSDARG00000036911	antiquewhite3	0.803051	0.029642
ENSDARG00000040644	antiquewhite3	0.803009	0.0296571
ENSDARG00000086283	antiquewhite3	0.802972	0.0296705
ENSDARG00000076404	antiquewhite3	0.802752	0.0297496
ENSDARG00000020493	antiquewhite3	-0.802752	0.0297496
ENSDARG00000053165	antiquewhite3	0.802735	0.0297557
ENSDARG00000021855	antiquewhite3	0.802658	0.0297835
ENSDARG00000057262	antiquewhite3	0.802593	0.0298069
ENSDARG00000076987	antiquewhite3	0.802503	0.0298393
ENSDARG00000074194	antiquewhite3	-0.802426	0.0298671
ENSDARG00000019418	antiquewhite3	0.802405	0.0298745
ENSDARG00000009886	antiquewhite3	0.802398	0.0298771
ENSDARG00000075029	antiquewhite3	-0.802335	0.0298999
ENSDARG00000060893	antiquewhite3	-0.802294	0.0299145
ENSDARG00000019191	antiquewhite3	-0.802184	0.0299545
ENSDARG00000052654	antiquewhite3	0.802182	0.029955
ENSDARG00000042854	antiquewhite3	0.802172	0.0299587
ENSDARG00000071889	antiquewhite3	0.802129	0.0299744
ENSDARG00000026531	antiquewhite3	0.802122	0.0299768
ENSDARG00000019239	antiquewhite3	0.802101	0.0299843
ENSDARG00000062530	antiquewhite3	0.802088	0.0299891
ENSDARG00000089225	antiquewhite3	-0.80205	0.030003
ENSDARG00000059919	antiquewhite3	0.801956	0.0300367
ENSDARG00000010934	antiquewhite3	0.801926	0.0300479
ENSDARG00000091371	antiquewhite3	0.801899	0.0300576
ENSDARG00000094512	antiquewhite3	0.801796	0.0300948
ENSDARG00000058366	antiquewhite3	-0.801701	0.0301291
ENSDARG00000073798	antiquewhite3	0.801592	0.0301688
ENSDARG00000002644	antiquewhite3	-0.801588	0.0301703
ENSDARG00000089893	antiquewhite3	0.801545	0.0301856
ENSDARG00000068144	antiquewhite3	-0.801386	0.0302435
ENSDARG00000061233	antiquewhite3	0.801252	0.0302923
ENSDARG00000060085	antiquewhite3	0.801087	0.0303523
ENSDARG00000074640	antiquewhite3	0.801051	0.0303654
ENSDARG00000007915	antiquewhite3	-0.801017	0.0303777
ENSDARG00000005842	antiquewhite3	-0.800932	0.0304087
ENSDARG00000073861	antiquewhite3	-0.800899	0.0304207
ENSDARG00000078529	antiquewhite3	0.800866	0.0304328
ENSDARG00000075253	antiquewhite3	0.800167	0.0306881
ENSDARG00000080016	antiquewhite3	0.800047	0.0307321
ENSDARG00000018806	antiquewhite3	0.799678	0.0308676
ENSDARG00000039051	antiquewhite3	0.799642	0.0308808
ENSDARG00000079143	antiquewhite3	0.799148	0.0310629
ENSDARG00000062307	antiquewhite3	-0.79902	0.0311101
ENSDARG00000070961	antiquewhite3	0.798605	0.0312634
ENSDARG00000063142	antiquewhite3	-0.798492	0.0313053
ENSDARG00000071644	antiquewhite3	0.798224	0.0314046
ENSDARG00000037409	antiquewhite3	0.798212	0.031409
ENSDARG00000093093	antiquewhite3	0.798032	0.0314759
ENSDARG00000019941	antiquewhite3	-0.797673	0.0316094
ENSDARG00000079078	antiquewhite3	-0.797505	0.0316719
ENSDARG00000086418	antiquewhite3	-0.797431	0.0316996
ENSDARG00000044155	antiquewhite3	0.797349	0.0317303
ENSDARG00000090040	antiquewhite3	-0.797345	0.0317316
ENSDARG00000039647	antiquewhite3	0.79721	0.031782
ENSDARG00000079656	antiquewhite3	-0.797058	0.031839
ENSDARG00000052948	antiquewhite3	-0.797033	0.0318482
ENSDARG00000086098	antiquewhite3	-0.796752	0.0319535
ENSDARG00000002412	antiquewhite3	0.796736	0.0319592
ENSDARG00000090980	antiquewhite3	0.796639	0.0319957
ENSDARG00000038116	antiquewhite3	-0.796429	0.0320744
ENSDARG00000058992	antiquewhite3	-0.796362	0.0320996
ENSDARG00000003151	antiquewhite3	-0.79613	0.032187
ENSDARG00000009754	antiquewhite3	0.796128	0.0321875
ENSDARG00000007398	antiquewhite3	0.796018	0.032229
ENSDARG00000076041	antiquewhite3	0.795949	0.032255
ENSDARG00000044635	antiquewhite3	0.795745	0.0323317
ENSDARG00000004187	antiquewhite3	0.795658	0.0323646
ENSDARG00000061375	antiquewhite3	0.795475	0.032434
ENSDARG00000068572	antiquewhite3	0.795402	0.0324615
ENSDARG00000041317	antiquewhite3	-0.79533	0.0324884
ENSDARG00000059158	antiquewhite3	-0.795183	0.0325441
ENSDARG00000043907	antiquewhite3	0.795093	0.0325784
ENSDARG00000061774	antiquewhite3	-0.794826	0.0326795
ENSDARG00000074137	antiquewhite3	0.794759	0.0327049
ENSDARG00000045275	antiquewhite3	-0.794686	0.0327324
ENSDARG00000055523	antiquewhite3	0.794631	0.0327535
ENSDARG00000018650	antiquewhite3	0.794618	0.0327585
ENSDARG00000028173	antiquewhite3	0.794229	0.0329065
ENSDARG00000091304	antiquewhite3	-0.794213	0.0329126
ENSDARG00000077085	antiquewhite3	-0.794132	0.0329433
ENSDARG00000056649	antiquewhite3	0.79401	0.0329897
ENSDARG00000038687	antiquewhite3	0.793979	0.0330018
ENSDARG00000015747	antiquewhite3	0.793969	0.0330057
ENSDARG00000004774	antiquewhite3	-0.793962	0.033008
ENSDARG00000030563	antiquewhite3	-0.793839	0.0330551
ENSDARG00000008413	antiquewhite3	0.793666	0.0331211
ENSDARG00000069082	antiquewhite3	-0.793573	0.0331568
ENSDARG00000074757	antiquewhite3	0.793395	0.0332251
ENSDARG00000089532	antiquewhite3	0.793156	0.0333165
ENSDARG00000088185	antiquewhite3	-0.79279	0.0334571
ENSDARG00000079071	antiquewhite3	0.792401	0.0336068
ENSDARG00000094908	antiquewhite3	0.792149	0.0337039
ENSDARG00000070986	antiquewhite3	-0.792132	0.0337104
ENSDARG00000067797	antiquewhite3	0.792126	0.0337128
ENSDARG00000005821	antiquewhite3	-0.792112	0.0337181
ENSDARG00000042845	antiquewhite3	0.791935	0.0337867
ENSDARG00000091317	antiquewhite3	-0.79186	0.0338155
ENSDARG00000035309	antiquewhite3	-0.791766	0.033852
ENSDARG00000070867	antiquewhite3	-0.791257	0.034049
ENSDARG00000036222	antiquewhite3	-0.791256	0.0340497
ENSDARG00000024708	antiquewhite3	-0.791197	0.0340724
ENSDARG00000005800	antiquewhite3	0.791161	0.0340865
ENSDARG00000060504	antiquewhite3	0.791115	0.0341042
ENSDARG00000031465	antiquewhite3	0.79108	0.0341178
ENSDARG00000078686	antiquewhite3	-0.791076	0.0341195
ENSDARG00000063370	antiquewhite3	0.790802	0.0342258
ENSDARG00000036031	antiquewhite3	0.790597	0.0343058
ENSDARG00000059862	antiquewhite3	0.790505	0.0343419
ENSDARG00000074543	antiquewhite3	0.790488	0.0343483
ENSDARG00000090766	antiquewhite3	-0.79035	0.0344021
ENSDARG00000003822	antiquewhite3	0.790192	0.0344641
ENSDARG00000024004	antiquewhite3	0.790135	0.0344861
ENSDARG00000043250	antiquewhite3	0.79013	0.034488
ENSDARG00000003813	antiquewhite3	0.790124	0.0344903
ENSDARG00000052059	antiquewhite3	0.790074	0.03451
ENSDARG00000076017	antiquewhite3	0.790031	0.0345267
ENSDARG00000090712	antiquewhite3	-0.790024	0.0345296
ENSDARG00000068963	antiquewhite3	-0.790003	0.0345378
ENSDARG00000041530	antiquewhite3	0.789966	0.0345522
ENSDARG00000076931	antiquewhite3	0.789807	0.0346144
ENSDARG00000014582	antiquewhite3	0.789753	0.0346356
ENSDARG00000063309	antiquewhite3	0.78972	0.0346484
ENSDARG00000074546	antiquewhite3	0.789434	0.034761
ENSDARG00000074850	antiquewhite3	0.789273	0.034824
ENSDARG00000058379	antiquewhite3	0.789201	0.0348524
ENSDARG00000039652	antiquewhite3	0.789114	0.0348866
ENSDARG00000067730	antiquewhite3	-0.789092	0.0348952
ENSDARG00000062699	antiquewhite3	-0.789072	0.0349032
ENSDARG00000009867	antiquewhite3	-0.788918	0.0349639
ENSDARG00000056381	antiquewhite3	0.788679	0.035058
ENSDARG00000022297	antiquewhite3	-0.788354	0.0351863
ENSDARG00000025889	antiquewhite3	-0.788344	0.0351902
ENSDARG00000070606	antiquewhite3	0.788304	0.035206
ENSDARG00000073817	antiquewhite3	0.788298	0.0352086
ENSDARG00000042336	antiquewhite3	-0.788248	0.0352283
ENSDARG00000000656	antiquewhite3	0.788215	0.0352412
ENSDARG00000090951	antiquewhite3	0.788127	0.0352761
ENSDARG00000006125	antiquewhite3	0.788115	0.0352807
ENSDARG00000018750	antiquewhite3	0.788027	0.0353159
ENSDARG00000038472	antiquewhite3	0.787962	0.0353416
ENSDARG00000074469	antiquewhite3	0.787923	0.0353569
ENSDARG00000077920	antiquewhite3	0.7879	0.035366
ENSDARG00000074490	antiquewhite3	0.787874	0.0353765
ENSDARG00000087745	antiquewhite3	0.787857	0.0353833
ENSDARG00000038465	antiquewhite3	0.787743	0.0354284
ENSDARG00000057248	antiquewhite3	-0.787486	0.0355304
ENSDARG00000071253	antiquewhite3	0.787402	0.035564
ENSDARG00000012555	antiquewhite3	0.787371	0.035576
ENSDARG00000011091	antiquewhite3	0.787344	0.0355867
ENSDARG00000006434	antiquewhite3	-0.787292	0.0356074
ENSDARG00000074866	antiquewhite3	0.787215	0.035638
ENSDARG00000042995	antiquewhite3	-0.787149	0.0356645
ENSDARG00000023542	antiquewhite3	0.787065	0.0356978
ENSDARG00000075450	antiquewhite3	0.786873	0.0357745
ENSDARG00000043122	antiquewhite3	-0.786863	0.0357783
ENSDARG00000060753	antiquewhite3	0.786786	0.0358092
ENSDARG00000029660	antiquewhite3	-0.786781	0.0358113
ENSDARG00000040326	antiquewhite3	0.786775	0.0358137
ENSDARG00000090795	antiquewhite3	0.78655	0.0359034
ENSDARG00000043902	antiquewhite3	-0.786484	0.03593
ENSDARG00000075928	antiquewhite3	0.786411	0.0359591
ENSDARG00000056034	antiquewhite3	0.786234	0.0360298
ENSDARG00000078650	antiquewhite3	0.785853	0.0361827
ENSDARG00000021697	antiquewhite3	0.785353	0.036384
ENSDARG00000070455	antiquewhite3	0.785215	0.0364394
ENSDARG00000074158	antiquewhite3	0.78507	0.036498
ENSDARG00000079533	antiquewhite3	0.785039	0.0365103
ENSDARG00000086670	antiquewhite3	0.785003	0.0365249
ENSDARG00000088515	antiquewhite3	-0.784796	0.0366086
ENSDARG00000039949	antiquewhite3	-0.784374	0.0367795
ENSDARG00000023814	antiquewhite3	-0.784218	0.0368423
ENSDARG00000054458	antiquewhite3	0.784152	0.0368694
ENSDARG00000089889	antiquewhite3	0.7841	0.0368904
ENSDARG00000045660	antiquewhite3	-0.784002	0.0369301
ENSDARG00000041301	antiquewhite3	0.783717	0.0370459
ENSDARG00000061100	antiquewhite3	0.78347	0.0371467
ENSDARG00000061213	antiquewhite3	0.782936	0.0373645
ENSDARG00000076933	antiquewhite3	0.782898	0.0373799
ENSDARG00000056780	antiquewhite3	0.78283	0.037408
ENSDARG00000018109	antiquewhite3	0.782822	0.0374111
ENSDARG00000086224	antiquewhite3	-0.78271	0.037457
ENSDARG00000057665	antiquewhite3	0.782614	0.0374961
ENSDARG00000087154	antiquewhite3	-0.78257	0.0375144
ENSDARG00000023104	antiquewhite3	0.782383	0.037591
ENSDARG00000043342	antiquewhite3	-0.782365	0.0375981
ENSDARG00000069977	antiquewhite3	0.782256	0.0376428
ENSDARG00000087290	antiquewhite3	0.782214	0.0376603
ENSDARG00000054793	antiquewhite3	-0.78219	0.03767
ENSDARG00000018308	antiquewhite3	-0.782128	0.0376955
ENSDARG00000055770	antiquewhite3	0.781792	0.0378337
ENSDARG00000061535	antiquewhite3	-0.781773	0.0378417
ENSDARG00000018699	antiquewhite3	0.781718	0.0378643
ENSDARG00000095695	antiquewhite3	0.781442	0.0379778
ENSDARG00000014101	antiquewhite3	0.781414	0.0379893
ENSDARG00000074028	antiquewhite3	-0.781178	0.038087
ENSDARG00000090673	antiquewhite3	-0.781125	0.0381086
ENSDARG00000090065	antiquewhite3	-0.781094	0.0381215
ENSDARG00000045980	antiquewhite3	-0.78099	0.0381646
ENSDARG00000038500	antiquewhite3	0.780986	0.0381663
ENSDARG00000025493	antiquewhite3	-0.780985	0.0381665
ENSDARG00000056653	antiquewhite3	-0.780857	0.0382194
ENSDARG00000062634	antiquewhite3	0.780521	0.038359
ENSDARG00000078882	antiquewhite3	-0.780496	0.0383692
ENSDARG00000089680	antiquewhite3	0.780325	0.0384401
ENSDARG00000016608	antiquewhite3	-0.780269	0.0384633
ENSDARG00000061718	antiquewhite3	0.780174	0.0385027
ENSDARG00000062889	antiquewhite3	-0.779965	0.0385898
ENSDARG00000090858	antiquewhite3	0.779866	0.0386309
ENSDARG00000059556	antiquewhite3	0.779828	0.0386467
ENSDARG00000010411	antiquewhite3	0.779769	0.0386714
ENSDARG00000074117	antiquewhite3	-0.779733	0.0386863
ENSDARG00000058114	antiquewhite3	-0.779673	0.0387114
ENSDARG00000057946	antiquewhite3	0.77943	0.0388127
ENSDARG00000091226	antiquewhite3	-0.779416	0.0388186
ENSDARG00000038386	antiquewhite3	-0.779017	0.0389854
ENSDARG00000059212	antiquewhite3	-0.778897	0.0390357
ENSDARG00000037935	antiquewhite3	0.778866	0.0390487
ENSDARG00000037617	antiquewhite3	-0.778837	0.0390608
ENSDARG00000079069	antiquewhite3	0.778817	0.0390692
ENSDARG00000005593	antiquewhite3	-0.778758	0.039094
ENSDARG00000041915	antiquewhite3	-0.778738	0.0391022
ENSDARG00000061256	antiquewhite3	-0.778738	0.0391023
ENSDARG00000019998	antiquewhite3	-0.778577	0.0391698
ENSDARG00000005456	antiquewhite3	-0.778531	0.0391889
ENSDARG00000056620	antiquewhite3	0.778513	0.0391965
ENSDARG00000001154	antiquewhite3	0.778356	0.0392625
[truncated: 12,868 more rows]
